# Supplementary material for: Characterization of Pantoea ananatis from rice planthoppers reveals a clade of rice-associated P. ananatis undergoing genome reduction
Source: Microb Genom. 2022 Dec 5;8(12):mgen000907. doi: 10.1099/mgen.0.000907 (PMC9837560; doi:10.1099/mgen.0.000907)
Supplement: Supplementary material 2 [file mgen-8-907-s002.xlsx]

## Sheet: Sheet1
Name	SeqID	Organism.Name	BioSample	BioProject	RefSeq.ID	Level	Symbol	Microbe	Group	Category	Source	Lifestyle	Location
P.ananatis_LMG20103	GCF_000025405.2_ASM2540v1	Pantoea ananatis	SAMN02603236	PRJNA43085	GCF_000025405.2	Complete	LMG20103	Pana	Pantoea ananatis	Clade 1	Eucalyptus	Pathogen
P.ananatis_PA13	GCF_000233595.1_ASM23359v1	Pantoea ananatis	SAMN02603299	PRJNA74285	GCF_000233595.1	Complete	PA13	Pana	Pantoea ananatis	Clade 1	Rice	rice pathogen	South Korea, East Asia
P.ananatis_AJ13355	GCF_000270125.2_ASM27012v2	Pantoea ananatis	SAMD00060978	PRJDA60793	GCF_000270125.2	Complete	AJ13355	Pana	Pantoea ananatis	Clade 1	Soil	Saprophyte
P.ananatis_LMG5342	GCF_000283875.1_ASM28387v1	Pantoea ananatis	SAMEA2272583	PRJEA78277	GCF_000283875.1	Complete	LMG5342	Pana	Pantoea ananatis	Clade 1	Human	Clinical isolate
P.ananatis_BD442	GCF_000709995.2_PABD442-3.0	Pantoea ananatis	SAMN02739895	PRJNA245793	GCF_000709995.2	Contig	BD442	Pana	Pantoea ananatis	Clade 1	Maize	Pathogen
P.ananatis_PA4	GCF_000710015.2_PAPA4-4.0	Pantoea ananatis	SAMN02739930	PRJNA245800	GCF_000710015.2	Contig	PA4	Pana	Pantoea ananatis	Clade 1	Onion	Pathogen
P.ananatis_LMG2665	GCF_000710035.2_PA2665v2	Pantoea ananatis	SAMN02740635	PRJNA245803	GCF_000710035.2	Contig	LMG2665	Pana	Pantoea ananatis	Clade 1	Pineapple	Pathogen
P.ananatis_CFH7-1	GCF_001187705.1_ASM118770v1	Pantoea ananatis	SAMN03779113	PRJNA287251	GCF_001187705.1	Contig	CFH7-1	Pana	Pantoea ananatis	Clade 1	Cotton	cotton disease, pest
P.ananatis_S6	GCF_001369355.1_Pantoea_ananatis_S6	Pantoea ananatis	SAMEA3303336	PRJEB7511	GCF_001369355.1	Contig	S6	Pana	Pantoea ananatis	Clade 1	Maize	Plant-growth promoter
P.ananatis_S7	GCF_001369375.1_Pantoea_ananatis_S7	Pantoea ananatis	SAMEA3303364	PRJEB7512	GCF_001369375.1	Contig	S7	Pana	Pantoea ananatis	Clade 1	Maize	Pathogen
P.ananatis_S8	GCF_001369395.1_Pantoea_ananatis_S8	Pantoea ananatis	SAMEA3303365	PRJEB7513	GCF_001369395.1	Contig	S8	Pana	Pantoea ananatis	Clade 1	Maize	Commensal
P.ananatis_R100	GCF_001543055.1_ASM154305v1	Pantoea ananatis	SAMN04445753	PRJNA310041	GCF_001543055.1	Complete	R100	Pana	Pantoea ananatis	Clade 1	Rice	antagonism against several plant pathogens	China, East Asia
P.ananatis_YJ76	GCF_002224585.2_ASM222458v2	Pantoea ananatis	SAMN06711086	PRJNA382605	GCF_002224585.2	Complete	YJ76	Pana	Pantoea ananatis	Clade 1	Rice		China, East Asia
P.ananatis_PNA97-1R	GCF_002952035.2_ASM295203v2	Pantoea ananatis	SAMN06827853	PRJNA384061	GCF_002952035.2	Complete	PNA97-1R	Pana	Pantoea ananatis	Clade 1	Onion	Pathogen
P.ananatis_PANS99-23	GCF_002959435.1_ASM295943v1	Pantoea ananatis	SAMN07362110	PRJNA394879	GCF_002959435.1	Contig	PANS99-23	Pana	Pantoea ananatis	Clade 1	Cyperus esculentus
P.ananatis_PANS99-3	GCF_002959445.1_ASM295944v1	Pantoea ananatis	SAMN07362083	PRJNA394878	GCF_002959445.1	Contig	PANS99-3	Pana	Pantoea ananatis	Clade 1	Onion	Pathogen
P.ananatis_PANS04-2	GCF_002959475.1_ASM295947v1	Pantoea ananatis	SAMN07362147	PRJNA394887	GCF_002959475.1	Contig	PANS04-2	Pana	Pantoea ananatis	Clade 1	Onion	center-rot complex
P.ananatis_PANS99-36	GCF_002959495.1_ASM295949v1	Pantoea ananatis	SAMN07362129	PRJNA394885	GCF_002959495.1	Contig	PANS99-36	Pana	Pantoea ananatis	Clade 1	NA	NA
P.ananatis_PANS01-2	GCF_002959515.1_ASM295951v1	Pantoea ananatis	SAMN07362146	PRJNA394886	GCF_002959515.1	Contig	PANS01-2	Pana	Pantoea ananatis	Clade 1	Onion	center-rot complex
P.ananatis_PNA99-7	GCF_002959535.1_ASM295953v1	Pantoea ananatis	SAMN07362148	PRJNA394888	GCF_002959535.1	Contig	PNA99-7	Pana	Pantoea ananatis	Clade 1	Onion	center-rot complex
P.ananatis_PNA06-1	GCF_002959555.1_ASM295955v1	Pantoea ananatis	SAMN07362150	PRJNA394894	GCF_002959555.1	Contig	PNA06-1	Pana	Pantoea ananatis	Clade 1	NA	NA
P.ananatis_PNA200-3	GCF_002959565.1_ASM295956v1	Pantoea ananatis	SAMN07362149	PRJNA394893	GCF_002959565.1	Contig	PNA200-3	Pana	Pantoea ananatis	Clade 1	Onion	center-rot complex
P.ananatis_PNA15-1	GCF_002959585.1_ASM295958v1	Pantoea ananatis	SAMN07362178	PRJNA394895	GCF_002959585.1	Contig	PNA15-1	Pana	Pantoea ananatis	Clade 1	Onion	center-rot complex
P.ananatis_PNA14-1	GCF_003096515.1_ASM309651v1	Pantoea ananatis	SAMN08769424	PRJNA439968	GCF_003096515.1	Contig	PNA14-1	Pana	Pantoea ananatis	Clade 1	NA	NA
P.ananatis_NN08200	GCF_004028255.1_ASM402825v1	Pantoea ananatis	SAMN10720588	PRJNA514184	GCF_004028255.1	Complete	NN08200	Pana	Pantoea ananatis	Clade 1	Sugarcane root	Plant-growth promoter
P.ananatis_F-C2	GCF_004358685.1_ASM435868v1	Pantoea ananatis	SAMN11093721	PRJNA523266	GCF_004358685.1	Contig	F-C2	Pana	Pantoea ananatis	Clade 1	Soil	NA
P.ananatis_BAV3296	GCF_009765415.1_ASM976541v1	Pantoea ananatis	SAMN13012106	PRJNA576872	GCF_009765415.1	Contig	BAV3296	Pana	Pantoea ananatis	Clade 1	Rain	antagonistic activity against plant pathogens
P.ananatis_MMB-1	GCF_009996785.1_ASM999678v1	Pantoea ananatis	SAMN13881226	PRJNA602096	GCF_009996785.1	Contig	MMB-1	Pana	Pantoea ananatis	Clade 1	Soil	antimicrobial-producing soil bacterium
P.ananatis_M232A	GCF_013186335.1_ASM1318633v1	Pantoea ananatis	SAMN05013686	PRJNA322083	GCF_013186335.1	Contig	M232A	Pana	Pantoea ananatis	Clade 1	Maize	against socal ameba
P.ananatis_B7	GCF_013186345.1_ASM1318634v1	Pantoea ananatis	SAMN05013672	PRJNA322078	GCF_013186345.1	Contig	B7	Pana	Pantoea ananatis	Clade 1	Maize
P.ananatis_FDAARGOS_680	GCF_013364135.1_ASM1336413v1	Pantoea ananatis	SAMN11056395	PRJNA231221	GCF_013364135.1	Complete	FDAARGOS_680	Pana	Pantoea ananatis	Clade 1	NA	NA
P.ananatis_UFMG54	GCF_015354545.1_ASM1535454v1	Pantoea ananatis	SAMN15310362	PRJNA517540	GCF_015354545.1	Contig	UFMG54	Pana	Pantoea ananatis	Clade 1	NA	NA
P.ananatis_LCFJ-001	GCF_016598655.1_ASM1659865v1	Pantoea ananatis	SAMN17151079	PRJNA687634	GCF_016598655.1	Complete	LCFJ-001	Pana	Pantoea ananatis	Clade 1	NA	NA
P.ananatis_OC5a	GCF_017474015.1_ASM1747401v1	Pantoea ananatis	SAMN15405802	PRJNA642846	GCF_017474015.1	Complete	OC5a	Pana	Pantoea ananatis	Clade 1	NA	NA
P.ananatis_PANS_2_1	GCF_017920335.1_ASM1792033v1	Pantoea ananatis	SAMN14604977	PRJNA624643	GCF_017920335.1	Contig	PANS_2_1	Pana	Pantoea ananatis	Clade 1	NA	NA
P.ananatis_PANS_99_25	GCF_017920555.1_ASM1792055v1	Pantoea ananatis	SAMN14604966	PRJNA624643	GCF_017920555.1	Contig	PANS_99_25	Pana	Pantoea ananatis	Clade 1	NA	NA
P.ananatis_NS296	GCF_001475715.1_ASM147571v1	Pantoea ananatis	SAMN03401372	PRJNA278207	GCF_001475715.1	Contig	NS296	Pana	Pantoea ananatis	Clade 2	Rice	NA	India, South Asia
P.ananatis_NS311	GCF_001475725.1_ASM147572v1	Pantoea ananatis	SAMN03401370	PRJNA278205	GCF_001475725.1	Contig	NS311	Pana	Pantoea ananatis	Clade 2	Rice	NA	India, South Asia
P.ananatis_RSA47	GCF_001475885.1_ASM147588v1	Pantoea ananatis	SAMN03401373	PRJNA278208	GCF_001475885.1	Contig	RSA47	Pana	Pantoea ananatis	Clade 2	Rice	NA	India, South Asia
P.ananatis_NS303	GCF_001476115.1_ASM147611v1	Pantoea ananatis	SAMN03401371	PRJNA278206	GCF_001476115.1	Contig	NS303	Pana	Pantoea ananatis	Clade 2	Rice	NA	India, South Asia
P.ananatis_1.38	GCF_002224035.1_ASM222403v1	Pantoea ananatis	SAMN07313992	PRJNA393047	GCF_002224035.1	Contig	1.38	Pana	Pantoea ananatis	Clade 2	Oryza sp.	Plant-growth promoter	Spain, Southwestern Europe
P.ananatis_SGAir0210	GCF_003184965.2_ASM318496v2	Pantoea ananatis	SAMN08222708	PRJNA388547	GCF_003184965.2	Chromosome	SGAir0210	Pana	Pantoea ananatis	Clade 2	Air		Singapore, Southeast Asia
P.ananatis_ARC311	GCF_003231505.1_ASM323150v1	Pantoea ananatis	SAMN07522548	PRJNA399063	GCF_003231505.1	Contig	ARC311	Pana	Pantoea ananatis	Clade 2	Rice		Benin, West Africa
P.ananatis_ARC310	GCF_003231535.1_ASM323153v1	Pantoea ananatis	SAMN07522547	PRJNA399062	GCF_003231535.1	Contig	ARC310	Pana	Pantoea ananatis	Clade 2	Rice		Togo, West Africa
P.ananatis_ARC272	GCF_003231545.1_ASM323154v1	Pantoea ananatis	SAMN07522540	PRJNA399058	GCF_003231545.1	Contig	ARC272	Pana	Pantoea ananatis	Clade 2	Rice		Bama, West Africa
P.ananatis_ku-pa	GCF_017154245.1_ASM1715424v1	Pantoea ananatis	SAMN18043248	PRJNA704497	GCF_017154245.1	Contig	ku-pa	Pana	Pantoea ananatis	Clade 2	Rice	host beneficial, in improving the growth and productivity of rice	India, South Asia
P.ananatis_TZ39	GCF_019720835.1_ASM1972083v1	Pantoea ananatis	SAMN20821258	PRJNA755434	GCF_019720835.1	Complete	TZ39	Pana	Pantoea ananatis	Clade 2	Rice	rice pathogen	China, East Asia
P.ananatis_Lstr	Pana	Pantoea ananatis	SAMN15941324	PRJNA660206	Pana	Complete	Lstr	Pana	Pantoea ananatis	Clade 2	Rice planthopper		China, East Asia
E.amylovora_CFPB1430	GCF_000091565.1_ASM9156v1	Erwinia amylovora	SAMEA3138297	PRJNA46805	GCF_000091565.1	Complete	CFPB1430	E.amylovora	Erwinia amylovora		NA	Pathogen
P.symbiont_DRS002603	GCF_000180175.2_ASM18017v2	Plautia stali symbiont	SAMD00013603	PRJDA53367	GCF_000180175.2	Complete	DRS002603	P.symbiont	Insect associated		Stink bug	NA
Ca.P.carbekii_US	GCF_000971765.1_ASM97176v1	Candidatus Pantoea carbekii	SAMN03371649	PRJNA242971	GCF_000971765.1	Complete	US	Ca.P.carbekii	Insect associated		Stink bug	NA
P.vagans_FDAARGOS_160	GCF_001558735.2_ASM155873v2	Pantoea vagans	SAMN03996307	PRJNA231221	GCF_001558735.2	Complete	FDAARGOS_160	P.vagans	Pantoea species		NA	Pathogen
P.stewartii_DC283	GCF_002082215.1_ASM208221v1	Pantoea stewartii	SAMN05761485	PRJNA342501	GCF_002082215.1	Complete	DC283	P.stewartii	Pantoea species		NA
Ca.P.edessiphila_SoET	GCF_002933335.1_ASM293333v1	Candidatus Pantoea edessiphila	SAMN07774236	PRJNA413893	GCF_002933335.1	Contig	SoET	Ca.P.edessiphila	Insect associated		Stink bug	NA
P.vagans_PV989	GCF_003032455.1_ASM303245v1	Pantoea vagans	SAMN08800199	PRJNA445847	GCF_003032455.1	Complete	PV989	P.vagans	Pantoea species		NA
P.agglomerans_TH81	GCF_003704305.1_ASM370430v1	Pantoea agglomerans	SAMN09840060	PRJNA486198	GCF_003704305.1	Complete	TH81	P.agglomerans	Pantoea species		Soil	NA
P.dispersa_BJQ0007	GCF_009362975.1_ASM936297v1	Pantoea dispersa	SAMN13008787	PRJNA576797	GCF_009362975.1	Complete	BJQ0007	P.dispersa	Pantoea species		NA
P.eucalypti_LMG24197	GCF_009646115.1_ASM964611v1	Pantoea eucalypti	SAMN10385900	PRJNA503936	GCF_009646115.1	Complete	LMG24197	P.eucalypti	Pantoea species		Eucalyptus	Pathogen
P.stewartii_ZJ-FGZX1	GCF_011044475.1_ASM1104447v1	Pantoea stewartii	SAMN14150199	PRJNA607905	GCF_011044475.1	Complete	ZJ-FGZX1	P.stewartii	Pantoea species		Dracaena sanderiana	pathogen
