# Supplementary material for: Characterization of Pantoea ananatis from rice planthoppers reveals a clade of rice-associated P. ananatis undergoing genome reduction
Source: Microb Genom. 2022 Dec 5;8(12):mgen000907. doi: 10.1099/mgen.0.000907 (PMC9837560; doi:10.1099/mgen.0.000907)
Supplement: Supplementary material 3 [file mgen-8-907-s003.xlsx]

## Sheet: Sheet1
SeqID	Name	Symbol	BioProject	Assembly	Level	Organism.Name	Category	Release.Date	Size.Mb.	GC%	Scaffolds	CDS_number	Gene_number	pseudogene_number	Coding_percentage
GCF_000025405.2_ASM2540v1	Pana_LMG20103	LMG20103	PRJNA43085	GCA_000025405.2	Complete	Pantoea ananatis	Clade 1	2010-03-16	4.70337	53.7	1	4075	4332	148	94.0674
GCF_000233595.1_ASM23359v1	Pana_PA13	PA13	PRJNA74285	GCA_000233595.1	Complete	Pantoea ananatis	Clade 1	2011-11-01	4.86713	53.6192	2	4397	4580	59	96.0044
GCF_000270125.2_ASM27012v2	Pana_AJ13355	AJ13355	PRJDA60793	GCA_000270125.2	Complete	Pantoea ananatis	Clade 1	2011-04-02	4.87728	53.6813	2	4220	4481	145	94.1754
GCF_000283875.1_ASM28387v1	Pana_LMG5342	LMG5342	PRJEA78277	GCA_000283875.1	Complete	Pantoea ananatis	Clade 1	2011-12-21	4.90814	53.2829	2	4353	4556	91	95.5443
GCF_000709995.2_PABD442-3.0	Pana_BD442	BD442	PRJNA245793	GCA_000709995.2	Contig	Pantoea ananatis	Clade 1	2014-06-18	4.79855	53.6015	11	4347	4494	62	96.729
GCF_000710015.2_PAPA4-4.0	Pana_PA4	PA4	PRJNA245800	GCA_000710015.2	Contig	Pantoea ananatis	Clade 1	2014-06-18	5.16348	53.6092	17	4697	4892	97	96.0139
GCF_000710035.2_PA2665v2	Pana_LMG2665	LMG2665	PRJNA245803	GCA_000710035.2	Contig	Pantoea ananatis	Clade 1	2014-06-18	4.9387	53.3889	17	4404	4591	100	95.9268
GCF_001187705.1_ASM118770v1	Pana_CFH7-1	CFH7-1	PRJNA287251	GCA_001187705.1	Contig	Pantoea ananatis	Clade 1	2015-07-22	4.59997	53.0571	5	4094	4308	144	95.0325
GCF_001369355.1_Pantoea_ananatis_S6	Pana_S6	S6	PRJEB7511	GCA_001369355.1	Contig	Pantoea ananatis	Clade 1	2015-04-21	4.34478	54.1	77	3821	4006	85	95.3819
GCF_001369375.1_Pantoea_ananatis_S7	Pana_S7	S7	PRJEB7512	GCA_001369375.1	Contig	Pantoea ananatis	Clade 1	2015-04-21	4.49032	54	71	3947	4127	84	95.6385
GCF_001369395.1_Pantoea_ananatis_S8	Pana_S8	S8	PRJEB7513	GCA_001369395.1	Contig	Pantoea ananatis	Clade 1	2015-04-21	4.48322	54.1	61	3958	4142	83	95.5577
GCF_001543055.1_ASM154305v1	Pana_R100	R100	PRJNA310041	GCA_001543055.1	Complete	Pantoea ananatis	Clade 1	2016-02-01	4.85786	53.5978	2	4276	4483	85	95.3826
GCF_002224585.2_ASM222458v2	Pana_YJ76	YJ76	PRJNA382605	GCA_002224585.2	Complete	Pantoea ananatis	Clade 1	2017-07-24	5.14648	53.6389	4	4582	4825	123	94.9637
GCF_002952035.2_ASM295203v2	Pana_PNA97-1R	PNA97-1R	PRJNA384061	GCA_002952035.2	Complete	Pantoea ananatis	Clade 1	2018-02-22	4.99414	53.4025	3	4467	4668	86	95.6941
GCF_002959435.1_ASM295943v1	Pana_PANS99-23	PANS99-23	PRJNA394879	GCA_002959435.1	Contig	Pantoea ananatis	Clade 1	2018-02-27	4.94101	53.3	59	4416	4605	80	95.8958
GCF_002959445.1_ASM295944v1	Pana_PANS99-3	PANS99-3	PRJNA394878	GCA_002959445.1	Contig	Pantoea ananatis	Clade 1	2018-02-27	5.11382	53.3	54	4548	4762	96	95.5061
GCF_002959475.1_ASM295947v1	Pana_PANS04-2	PANS04-2	PRJNA394887	GCA_002959475.1	Contig	Pantoea ananatis	Clade 1	2018-02-27	4.91688	53.5	62	4385	4579	82	95.7633
GCF_002959495.1_ASM295949v1	Pana_PANS99-36	PANS99-36	PRJNA394885	GCA_002959495.1	Contig	Pantoea ananatis	Clade 1	2018-02-27	4.86262	53.5	68	4404	4598	112	95.1501
GCF_002959515.1_ASM295951v1	Pana_PANS01-2	PANS01-2	PRJNA394886	GCA_002959515.1	Contig	Pantoea ananatis	Clade 1	2018-02-27	4.91923	53.5	45	4414	4598	77	95.9983
GCF_002959535.1_ASM295953v1	Pana_PNA99-7	PNA99-7	PRJNA394888	GCA_002959535.1	Contig	Pantoea ananatis	Clade 1	2018-02-27	4.97176	53.5	65	4451	4674	110	95.2289
GCF_002959555.1_ASM295955v1	Pana_PNA06-1	PNA06-1	PRJNA394894	GCA_002959555.1	Contig	Pantoea ananatis	Clade 1	2018-02-27	4.97769	53.5	58	4547	4755	113	95.2471
GCF_002959565.1_ASM295956v1	Pana_PNA200-3	PNA200-3	PRJNA394893	GCA_002959565.1	Contig	Pantoea ananatis	Clade 1	2018-02-27	5.00881	53.5	66	4508	4718	95	95.549
GCF_002959585.1_ASM295958v1	Pana_PNA15-1	PNA15-1	PRJNA394895	GCA_002959585.1	Contig	Pantoea ananatis	Clade 1	2018-02-27	4.99575	53.3	49	4493	4683	73	95.9428
GCF_003096515.1_ASM309651v1	Pana_PNA14-1	PNA14-1	PRJNA439968	GCA_003096515.1	Contig	Pantoea ananatis	Clade 1	2018-05-07	5.052	53.4	39	4570	4764	94	95.9278
GCF_004028255.1_ASM402825v1	Pana_NN08200	NN08200	PRJNA514184	GCA_004028255.1	Complete	Pantoea ananatis	Clade 1	2019-01-17	5.17664	53.7703	3	4623	4853	107	95.2607
GCF_004358685.1_ASM435868v1	Pana_F-C2	F-C2	PRJNA523266	GCA_004358685.1	Contig	Pantoea ananatis	Clade 1	2019-03-20	4.80507	53.6	29	4302	4460	55	96.4574
GCF_009765415.1_ASM976541v1	Pana_BAV3296	BAV3296	PRJNA576872	GCA_009765415.1	Contig	Pantoea ananatis	Clade 1	2019-12-18	4.63166	53.4	105	4133	4238	65	97.5224
GCF_009996785.1_ASM999678v1	Pana_MMB-1	MMB-1	PRJNA602096	GCA_009996785.1	Contig	Pantoea ananatis	Clade 1	2020-01-29	4.63434	53.6	12	4096	4304	99	95.1673
GCF_013186335.1_ASM1318633v1	Pana_M232A	M232A	PRJNA322083	GCA_013186335.1	Contig	Pantoea ananatis	Clade 1	2020-05-28	5.16774	53.4	89	4631	4906	164	94.3946
GCF_013186345.1_ASM1318634v1	Pana_B7	B7	PRJNA322078	GCA_013186345.1	Contig	Pantoea ananatis	Clade 1	2020-05-28	5.1685	53.4	95	4625	4911	178	94.1763
GCF_013364135.1_ASM1336413v1	Pana_FDAARGOS_680	FDAARGOS_680	PRJNA231221	GCA_013364135.1	Complete	Pantoea ananatis	Clade 1	2020-06-22	5.27924	52.958	4	4720	4982	146	94.7411
GCF_015354545.1_ASM1535454v1	Pana_UFMG54	UFMG54	PRJNA517540	GCA_015354545.1	Contig	Pantoea ananatis	Clade 1	2020-11-11	4.98567	53.3	26	4456	4684	121	94.62
GCF_016598655.1_ASM1659865v1	Pana_LCFJ-001	LCFJ-001	PRJNA687634	GCA_016598655.1	Complete	Pantoea ananatis	Clade 1	2021-01-10	4.49935	53.5	1	3988	4167	60	95.7043
GCF_017474015.1_ASM1747401v1	Pana_OC5a	OC5a	PRJNA642846	GCA_017474015.1	Complete	Pantoea ananatis	Clade 1	2021-03-19	4.98097	53.3815	4	4389	4579	70	95.8506
GCF_017920335.1_ASM1792033v1	Pana_PANS_2_1	PANS_2_1	PRJNA624643	GCA_017920335.1	Contig	Pantoea ananatis	Clade 1	2021-04-13	4.99766	53.6	38	4497	4654	88	96.6266
GCF_017920555.1_ASM1792055v1	Pana_PANS_99_25	PANS_99_25	PRJNA624643	GCA_017920555.1	Contig	Pantoea ananatis	Clade 1	2021-04-13	4.81815	53.5	24	4320	4438	50	97.3411
GCF_001475715.1_ASM147571v1	Pana_NS296	NS296	PRJNA278207	GCA_001475715.1	Contig	Pantoea ananatis	Clade 2	2015-12-22	4.73486	53.5	54	4288	4463	89	96.0789
GCF_001475725.1_ASM147572v1	Pana_NS311	NS311	PRJNA278205	GCA_001475725.1	Contig	Pantoea ananatis	Clade 2	2015-12-22	4.72149	53.5	174	4283	4483	117	95.5387
GCF_001475885.1_ASM147588v1	Pana_RSA47	RSA47	PRJNA278208	GCA_001475885.1	Contig	Pantoea ananatis	Clade 2	2015-12-22	4.73791	53.5	46	4284	4462	93	96.0108
GCF_001476115.1_ASM147611v1	Pana_NS303	NS303	PRJNA278206	GCA_001476115.1	Contig	Pantoea ananatis	Clade 2	2015-12-22	4.73297	53.5	69	4280	4447	92	96.2447
GCF_002224035.1_ASM222403v1	Pana_1.38	1.38	PRJNA393047	GCA_002224035.1	Contig	Pantoea ananatis	Clade 2	2017-07-24	4.86928	53.3	23	4366	4566	93	95.6198
GCF_003184965.2_ASM318496v2	Pana_SGAir0210	SGAir0210	PRJNA388547	GCA_003184965.2	Chromosome	Pantoea ananatis	Clade 2	2018-06-04	4.80869	53.4115	2	4259	4498	117	94.6865
GCF_003231505.1_ASM323150v1	Pana_ARC311	ARC311	PRJNA399063	GCA_003231505.1	Contig	Pantoea ananatis	Clade 2	2018-06-15	4.59342	53.6	166	4092	4323	125	94.6565
GCF_003231535.1_ASM323153v1	Pana_ARC310	ARC310	PRJNA399062	GCA_003231535.1	Contig	Pantoea ananatis	Clade 2	2018-06-15	4.59824	53.6	216	4100	4369	163	93.843
GCF_003231545.1_ASM323154v1	Pana_ARC272	ARC272	PRJNA399058	GCA_003231545.1	Contig	Pantoea ananatis	Clade 2	2018-06-15	4.61501	53.5	128	4165	4381	112	95.0696
GCF_017154245.1_ASM1715424v1	Pana_ku-pa	ku-pa	PRJNA704497	GCA_017154245.1	Contig	Pantoea ananatis	Clade 2	2021-03-02	4.86185	53.3	60	4395	4619	116	95.1505
GCF_019720835.1_ASM1972083v1	Pana_TZ39	TZ39	PRJNA755434	GCA_019720835.1	Complete	Pantoea ananatis	Clade 2	2021-08-23	4.89569	53.3326	3	4282	4518	123	94.7764
Pana	Pana_Lstr	Lstr	PRJNA660206		Complete	Pantoea ananatis	Clade 2	2020-08-30	4.95	52.485	2	4394	4644	127	94.6167
GCF_000027205.1_ASM2720v1	Eamy_ATCC49946	ATCC49946	PRJEA43757	GCA_000027205.1	Complete	Erwinia amylovora	Eamy	2010-03-18	3.9056	53.6139	3	3374	3559	63	94.8019
GCF_000091565.1_ASM9156v1	Eamy_CFPB1430	CFPB1430	PRJNA46805	GCA_000091565.1	Complete	Erwinia amylovora	Eamy	2010-03-25	3.83383	53.5749	2	3298	3480	61	94.7701
GCF_000240705.2_ASM24070v2	Eamy_ACW56400	ACW56400	PRJNA66419	GCA_000240705.2	Contig	Erwinia amylovora	Eamy	2012-12-03	3.86083	53.5512	24	3375	3544	97	94.7799
GCF_000367545.1_ASM36754v2	Eamy_Ea356	Ea356	PRJEB599	GCA_000367545.2	Contig	Erwinia amylovora	Eamy	2013-04-08	3.7922	53.5747	15	3285	3468	99	94.7232
GCF_000367565.1_ASM36756v2	Eamy_Ea266	Ea266	PRJEB600	GCA_000367565.2	Contig	Erwinia amylovora	Eamy	2013-04-08	3.78693	53.5746	39	3242	3438	129	94.299
GCF_000367585.1_ASM36758v2	Eamy_CFBP2585	CFBP2585	PRJEB601	GCA_000367585.2	Contig	Erwinia amylovora	Eamy	2013-04-08	3.8217	53.516	14	3318	3484	85	95.2354
GCF_000367605.1_ASM36760v2	Eamy_01SFR-BO	01SFR-BO	PRJEB602	GCA_000367605.2	Contig	Erwinia amylovora	Eamy	2013-04-08	3.79581	53.5747	12	3288	3446	70	95.415
GCF_000367625.1_ASM36762v2	Eamy_typestrain:CFBP1232	typestrain:CFBP1232	PRJEB604	GCA_000367625.2	Contig	Erwinia amylovora	Eamy	2013-04-08	3.79553	53.5747	43	3305	3478	85	95.0259
GCF_000367645.1_ASM36764v1	Eamy_UPN527	UPN527	PRJEB605	GCA_000367645.1	Contig	Erwinia amylovora	Eamy	2013-04-08	3.76697	53.6	18	3268	3416	60	95.6674
GCF_000367665.1_ASM36766v2	Eamy_Ea644	Ea644	PRJEB606	GCA_000367665.2	Contig	Erwinia amylovora	Eamy	2013-04-08	3.83232	53.2775	41	3206	3520	234	91.0795
GCF_000513355.1_EA_LA637	Eamy_LA637	LA637	PRJEB4666	GCA_000513355.1	Chromosome	Erwinia amylovora	Eamy	2013-12-12	3.86955	53.6923	10	3392	3537	64	95.9005
GCF_000513395.1_EA_LA636	Eamy_LA636	LA636	PRJEB4665	GCA_000513395.1	Chromosome	Erwinia amylovora	Eamy	2013-12-04	3.78987	53.5629	9	3298	3442	63	95.8164
GCF_000513415.1_EA_LA635	Eamy_LA635	LA635	PRJEB4664	GCA_000513415.1	Chromosome	Erwinia amylovora	Eamy	2013-12-04	3.79102	53.5592	9	3295	3442	65	95.7292
GCF_000696075.1_ASM69607v1	Eamy_NBRC12687	NBRC12687	PRJDB367	GCA_000696075.1	Contig	Erwinia amylovora	Eamy	2014-05-16	3.77766	53.5	46	3294	3450	77	95.4783
GCF_002732125.1_ASM273212v1	Eamy_VTDMSF02	VTDMSF02	PRJNA397580	GCA_002732125.1	Contig	Erwinia amylovora	Eamy	2017-10-26	3.90313	53.6	2	3339	3552	96	94.0034
GCF_002732175.1_ASM273217v1	Eamy_MAGFLF2	MAGFLF2	PRJNA397580	GCA_002732175.1	Contig	Erwinia amylovora	Eamy	2017-10-26	3.86803	53.5	2	3219	3515	180	91.5789
GCF_002732205.1_ASM273220v1	Eamy_CTBT3-1	CTBT3-1	PRJNA397580	GCA_002732205.1	Contig	Erwinia amylovora	Eamy	2017-10-26	3.94762	53.6	3	3378	3613	119	93.4957
GCF_002732245.1_ASM273224v1	Eamy_NHSB01-1	NHSB01-1	PRJNA397580	GCA_002732245.1	Contig	Erwinia amylovora	Eamy	2017-10-26	3.80237	53.5	59	3323	3509	72	94.6993
GCF_002732255.1_ASM273225v1	Eamy_VTBL01-1	VTBL01-1	PRJNA397580	GCA_002732255.1	Contig	Erwinia amylovora	Eamy	2017-10-26	3.80343	53.5	67	3314	3507	81	94.4967
GCF_002732285.1_ASM273228v1	Eamy_LA092	LA092	PRJNA397580	GCA_002732285.1	Contig	Erwinia amylovora	Eamy	2017-10-26	3.87015	53.6	49	3393	3580	76	94.7765
GCF_002732365.1_ASM273236v1	Eamy_RISTBO01-2	RISTBO01-2	PRJNA397580	GCA_002732365.1	Contig	Erwinia amylovora	Eamy	2017-10-26	3.95135	53.6	3	3349	3603	138	92.9503
GCF_002732385.1_ASM273238v1	Eamy_CTBT1-1	CTBT1-1	PRJNA397580	GCA_002732385.1	Contig	Erwinia amylovora	Eamy	2017-10-26	3.95182	53.6	3	3360	3612	136	93.0233
GCF_002732425.1_ASM273242v1	Eamy_OR6	OR6	PRJNA397580	GCA_002732425.1	Contig	Erwinia amylovora	Eamy	2017-10-26	3.9106	53.6	68	3444	3642	84	94.5634
GCF_002732445.1_ASM273244v1	Eamy_OR1	OR1	PRJNA397580	GCA_002732445.1	Contig	Erwinia amylovora	Eamy	2017-10-26	3.8348	53.5	91	3357	3566	96	94.1391
GCF_002803865.1_ASM280386v1	Eamy_E-2	E-2	PRJNA289329	GCA_002803865.1	Complete	Erwinia amylovora	Eamy	2017-12-04	3.83515	53.575	2	3301	3484	61	94.7474
GCF_003992295.1_ASM399229v1	Eamy_Ea321	Ea321	PRJNA335738	GCA_003992295.1	Contig	Erwinia amylovora	Eamy	2019-01-04	3.86811	53.5	70	3396	3589	80	94.6225
GCF_004023365.1_ASM402336v1	Eamy_HKN06P1	HKN06P1	PRJNA506463	GCA_004023365.1	Contig	Erwinia amylovora	Eamy	2019-01-15	3.8955	53.5	361	3420	3732	186	91.6399
GCF_012367155.1_ASM1236715v1	Eamy_Ea650	Ea650	PRJNA603094	GCA_012367155.1	Contig	Erwinia amylovora	Eamy	2020-04-15	3.76643	53.4753	96	3289	3427	89	95.9732
GCF_012371505.1_ASM1237150v1	Eamy_Fb-97b	Fb-97b	PRJNA603094	GCA_012371505.1	Contig	Erwinia amylovora	Eamy	2020-04-15	3.76241	53.5745	82	3278	3419	93	95.876
GCF_012371615.1_ASM1237161v1	Eamy_Ea7-96	Ea7-96	PRJNA603094	GCA_012371615.1	Contig	Erwinia amylovora	Eamy	2020-04-15	3.80869	53.2702	101	3297	3488	143	94.5241
GCF_012980765.1_ASM1298076v1	Eamy_FB-20	FB-20	PRJNA505563	GCA_012980765.1	Complete	Erwinia amylovora	Eamy	2020-05-07	3.83186	53.5749	2	3296	3477	64	94.7944
GCF_012980785.1_ASM1298078v1	Eamy_FB-86	FB-86	PRJNA506631	GCA_012980785.1	Complete	Erwinia amylovora	Eamy	2020-05-07	3.83233	53.5749	2	3295	3477	64	94.7656
GCF_012980805.1_ASM1298080v1	Eamy_FB-307	FB-307	PRJNA506636	GCA_012980805.1	Complete	Erwinia amylovora	Eamy	2020-05-07	3.83213	53.5749	2	3299	3481	64	94.7716
GCF_012980825.1_ASM1298082v1	Eamy_TS3238	TS3238	PRJNA506637	GCA_012980825.1	Complete	Erwinia amylovora	Eamy	2020-05-07	3.83233	53.5749	2	3292	3475	65	94.7338
GCF_012980845.1_ASM1298084v1	Eamy_FB-207	FB-207	PRJNA506635	GCA_012980845.1	Complete	Erwinia amylovora	Eamy	2020-05-07	3.83233	53.5749	2	3295	3477	64	94.7656
GCF_013375015.1_ASM1337501v1	Eamy_TS3128	TS3128	PRJNA639906	GCA_013375015.1	Complete	Erwinia amylovora	Eamy	2020-06-28	3.83233	53.5749	2	3246	3480	116	93.2759
GCF_015650045.1_ASM1565004v1	Eamy_Ea1/79Sm	Ea1/79Sm	PRJNA678230	GCA_015650045.1	Complete	Erwinia amylovora	Eamy	2020-11-23	3.83559	53.575	2	3307	3484	58	94.9196
GCF_016446415.2_ASM1644641v2	Eamy_Ea1189	Ea1189	PRJNA599942	GCA_016446415.2	Complete	Erwinia amylovora	Eamy	2020-12-30	3.82521	53.5749	2	3279	3473	76	94.4141
GCF_017161545.1_ASM1716154v1	Eamy_17-2187	17-2187	PRJNA687290	GCA_017161545.1	Complete	Erwinia amylovora	Eamy	2021-03-03	3.83244	53.5748	2	3287	3479	74	94.4812
GCF_017161565.1_ASM1716156v1	Eamy_ATCC15580	ATCC15580	PRJNA687293	GCA_017161565.1	Complete	Erwinia amylovora	Eamy	2021-03-03	3.83578	53.5741	2	3254	3485	111	93.3716
GCF_019967055.1_ASM1996705v1	Eamy_MLI200-18	MLI200-18	PRJNA756955	GCA_019967055.1	Contig	Erwinia amylovora	Eamy	2021-09-14	3.80957	53.6	190	3351	3582	146	93.5511
GCF_019967065.1_ASM1996706v1	Eamy_MLI181-18	MLI181-18	PRJNA756955	GCA_019967065.1	Contig	Erwinia amylovora	Eamy	2021-09-14	3.7805	53.5	63	3301	3481	101	94.8291
GCF_019967075.1_ASM1996707v1	Eamy_MLI90-17	MLI90-17	PRJNA756955	GCA_019967075.1	Contig	Erwinia amylovora	Eamy	2021-09-14	3.76907	53.5	53	3277	3460	100	94.711
GCF_019967115.1_ASM1996711v1	Eamy_MLI217-18	MLI217-18	PRJNA756955	GCA_019967115.1	Contig	Erwinia amylovora	Eamy	2021-09-14	3.79874	53.6	163	3338	3548	120	94.0812
GCF_020544325.1_ASM2054432v1	Eamy_7OA3EO	7OA3EO	PRJNA671742	GCA_020544325.1	Chromosome	Erwinia amylovora	Eamy	2021-10-25	3.9885	53.456	3	3430	3666	108	93.8352
GCF_020546585.1_ASM2054658v1	Eamy_11OA7EO	11OA7EO	PRJNA671742	GCA_020546585.1	Chromosome	Erwinia amylovora	Eamy	2021-10-25	3.95014	53.4719	3	3395	3616	98	94.0265
GCF_020546605.1_ASM2054660v1	Eamy_Oct-32	1932-10-01	PRJNA671742	GCA_020546605.1	Chromosome	Erwinia amylovora	Eamy	2021-10-25	3.95492	53.4721	3	3382	3622	115	93.5671
GCF_000220605.1_ASM22060v2	Pagg_Sl1_M5	Sl1_M5	PRJNA49341	GCA_000220605.2	Contig	Pantoea agglomerans	Pagg	2011-07-13	4.91973	55.1	37	4521	4670	81	96.8094
GCF_000241285.1_ASM24128v2	Pagg_IG1	IG1	PRJDB7	GCA_000241285.2	Contig	Pantoea agglomerans	Pagg	2011-11-30	4.82958	55	18	4369	4495	53	97.1969
GCF_000627115.1_Willow_Endophyte_RIT273	Pagg_RIT273	RIT273	PRJNA239282	GCA_000627115.1	Contig	Pantoea agglomerans	Pagg	2014-04-11	5.36534	55.1	26	4828	4995	55	96.6567
GCF_000710215.1_ASM71021v1	Pagg_DAPP-PG734	DAPP-PG734	PRJNA251954	GCA_000710215.1	Contig	Pantoea agglomerans	Pagg	2014-06-18	5.36593	54.7	195	4900	5180	160	94.5946
GCF_000757415.2_MP2assem4	Pagg_MP2	MP2	PRJNA254768	GCA_000757415.2	Contig	Pantoea agglomerans	Pagg	2014-09-23	4.73383	55.2739	16	4273	4443	67	96.1738
GCF_000814075.1_ASM81407v1	Pagg_LMAE-2	LMAE-2	PRJNA270082	GCA_000814075.1	Contig	Pantoea agglomerans	Pagg	2015-01-02	4.98116	55.1	155	4453	4723	130	94.2833
GCF_000952095.1_ASM95209v1	Pagg_GB1	GB1	PRJNA275554	GCA_000952095.1	Contig	Pantoea agglomerans	Pagg	2015-03-13	4.76505	55.2	33	4141	4481	267	92.4124
GCF_001288285.1_ASM128828v1	Pagg_P10c	P10c	PRJNA292535	GCA_001288285.1	Contig	Pantoea agglomerans	Pagg	2015-09-15	4.77592	55.0821	18	4333	4465	49	97.0437
GCF_001598475.1_ASM159847v1	Pagg_NBRC102470	NBRC102470	PRJDB388	GCA_001598475.1	Contig	Pantoea agglomerans	Pagg	2016-03-11	4.65204	55.1	25	4187	4320	45	96.9213
GCF_001709315.1_ASM170931v1	Pagg_C410P1	C410P1	PRJNA335437	GCA_001709315.1	Complete	Pantoea agglomerans	Pagg	2016-08-19	5.11524	55.0152	4	4421	4807	278	91.97
GCF_003258435.1_ASM325843v1	Pagg_Bl3	Bl3	PRJNA475250	GCA_003258435.1	Contig	Pantoea agglomerans	Pagg	2018-06-20	5.04776	55.2	24	4597	4753	56	96.7179
GCF_003369485.1_ASM336948v1	Pagg_BD1212	BD1212	PRJNA481880	GCA_003369485.1	Contig	Pantoea agglomerans	Pagg	2018-08-10	4.8754	55.1	103	4417	4557	86	96.9278
GCF_003369505.1_ASM336950v1	Pagg_BD1274	BD1274	PRJNA481880	GCA_003369505.1	Contig	Pantoea agglomerans	Pagg	2018-08-10	4.96851	55	246	4535	4696	105	96.5716
GCF_003704305.1_ASM370430v1	Pagg_TH81	TH81	PRJNA486198	GCA_003704305.1	Complete	Pantoea agglomerans	Pagg	2018-10-31	4.98447	54.7445	4	4380	4612	126	94.9696
GCF_003860325.1_ASM386032v1	Pagg_L15	L15	PRJNA386631	GCA_003860325.1	Complete	Pantoea agglomerans	Pagg	2018-12-04	4.85887	55.1205	4	4381	4539	44	96.5191
GCF_004117135.1_ASM411713v1	Pagg_CFSAN047154	CFSAN047154	PRJNA243331	GCA_004117135.1	Complete	Pantoea agglomerans	Pagg	2019-01-29	5.15806	54.984	5	4643	4821	70	96.3078
GCF_004136415.1_ASM413641v1	Pagg_CFSAN047153	CFSAN047153	PRJNA243331	GCA_004136415.1	Complete	Pantoea agglomerans	Pagg	2019-02-04	5.15806	54.984	5	4646	4822	68	96.3501
GCF_004344785.1_ASM434478v1	Pagg_ES418	ES418	PRJNA523036	GCA_004344785.1	Contig	Pantoea agglomerans	Pagg	2019-03-11	5.17607	54.6	66	4615	4821	105	95.727
GCF_004793995.1_ASM479399v1	Pagg_Bl3	Bl3	PRJNA530714	GCA_004793995.1	Contig	Pantoea agglomerans	Pagg	2019-04-14	5.04641	55.2	22	4594	4743	56	96.8585
GCF_005233495.1_ASM523349v1	Pagg_CFBP13505	CFBP13505	PRJNA459521	GCA_005233495.1	Contig	Pantoea agglomerans	Pagg	2019-05-07	4.86383	54.9	48	4362	4548	101	95.9103
GCF_005233795.1_ASM523379v1	Pagg_CFBP13516	CFBP13516	PRJNA459503	GCA_005233795.1	Contig	Pantoea agglomerans	Pagg	2019-05-07	5.02624	54.8	54	4527	4732	116	95.6678
GCF_005233805.1_ASM523380v1	Pagg_CFBP13532	CFBP13532	PRJNA459498	GCA_005233805.1	Contig	Pantoea agglomerans	Pagg	2019-05-07	4.93434	54.9	61	4475	4656	98	96.1125
GCF_007050955.1_ASM705095v1	Pagg_K1	K1	PRJNA531280	GCA_007050955.1	Contig	Pantoea agglomerans	Pagg	2019-07-16	5.00094	55.1	46	4493	4654	79	96.5406
GCF_009668105.1_ASM966810v1	Pagg_RIT710	RIT710	PRJNA588411	GCA_009668105.1	Contig	Pantoea agglomerans	Pagg	2019-11-18	4.74051	55.3	34	4249	4431	98	95.8926
GCF_009759885.1_ASM975988v1	Pagg_C1	C1	PRJNA523737	GCA_009759885.1	Contig	Pantoea agglomerans	Pagg	2019-12-17	4.84616	55.2	21	4358	4554	91	95.6961
GCF_009762725.1_ASM976272v1	Pagg_ASB05	ASB05	PRJNA594723	GCA_009762725.1	Complete	Pantoea agglomerans	Pagg	2019-12-18	4.85865	55.0066	4	4327	4495	56	96.2625
GCF_009765475.1_ASM976547v1	Pagg_BAV2934	BAV2934	PRJNA576872	GCA_009765475.1	Contig	Pantoea agglomerans	Pagg	2019-12-18	4.94499	54.9	5	4416	4591	67	96.1882
GCF_010523255.1_ASM1052325v1	Pagg_UAEU18	UAEU18	PRJNA602576	GCA_010523255.1	Chromosome	Pantoea agglomerans	Pagg	2020-02-13	4.82535	55.1607	4	4303	4489	69	95.8565
GCF_013201565.1_ASM1320156v1	Pagg_DOAB1048	DOAB1048	PRJNA633159	GCA_013201565.1	Contig	Pantoea agglomerans	Pagg	2020-06-01	4.79552	55.2	52	4329	4487	92	96.4787
GCF_013403235.1_ASM1340323v1	Pagg_FJII-L5-SW-P2	FJII-L5-SW-P2	PRJNA635942	GCA_013403235.1	Contig	Pantoea agglomerans	Pagg	2020-07-12	4.72403	55.2	26	4229	4381	88	96.5305
GCF_014353705.1_ASM1435370v1	Pagg_Pa31-3	Pa31-3	PRJNA658485	GCA_014353705.1	Contig	Pantoea agglomerans	Pagg	2020-09-01	5.09647	55	105	4609	4866	145	94.7185
GCF_014353745.1_ASM1435374v1	Pagg_Pa39-1	Pa39-1	PRJNA658485	GCA_014353745.1	Contig	Pantoea agglomerans	Pagg	2020-09-01	4.97024	55	117	4462	4711	127	94.7145
GCF_014353755.1_ASM1435375v1	Pagg_Pa39-5	Pa39-5	PRJNA658485	GCA_014353755.1	Contig	Pantoea agglomerans	Pagg	2020-09-01	5.10252	55.1	129	4616	4868	128	94.8233
GCF_014353835.1_ASM1435383v1	Pagg_E325-705	E325-705	PRJNA658485	GCA_014353835.1	Contig	Pantoea agglomerans	Pagg	2020-09-01	4.69766	55.4	112	4212	4437	97	94.929
GCF_014353845.1_ASM1435384v1	Pagg_E325-699	E325-699	PRJNA658485	GCA_014353845.1	Contig	Pantoea agglomerans	Pagg	2020-09-01	4.8038	55.2	96	4299	4525	103	95.0055
GCF_014353865.1_ASM1435386v1	Pagg_E325	E325	PRJNA658485	GCA_014353865.1	Contig	Pantoea agglomerans	Pagg	2020-09-01	4.78678	55.2	162	4309	4555	126	94.5993
GCF_014353935.1_ASM1435393v1	Pagg_E325-ad1	E325-ad1	PRJNA658485	GCA_014353935.1	Contig	Pantoea agglomerans	Pagg	2020-09-01	4.70892	55.4	235	4258	4535	148	93.892
GCF_014353955.1_ASM1435395v1	Pagg_E325-754	E325-754	PRJNA658485	GCA_014353955.1	Contig	Pantoea agglomerans	Pagg	2020-09-01	4.80147	55.2	89	4296	4514	96	95.1706
GCF_014353995.1_ASM1435399v1	Pagg_E325-750	E325-750	PRJNA658485	GCA_014353995.1	Contig	Pantoea agglomerans	Pagg	2020-09-01	4.79698	55.2	108	4296	4522	105	95.0022
GCF_014354005.1_ASM1435400v1	Pagg_E325-ad2	E325-ad2	PRJNA658485	GCA_014354005.1	Contig	Pantoea agglomerans	Pagg	2020-09-01	4.69103	55.4	121	4203	4441	113	94.6408
GCF_014354045.1_ASM1435404v1	Pagg_Pa31-4	Pa31-4	PRJNA658485	GCA_014354045.1	Contig	Pantoea agglomerans	Pagg	2020-09-01	4.99171	55	120	4508	4758	129	94.7457
GCF_014354135.1_ASM1435413v1	Pagg_Pa21-3	Pa21-3	PRJNA658485	GCA_014354135.1	Contig	Pantoea agglomerans	Pagg	2020-09-01	5.07904	55	117	4554	4810	143	94.6778
GCF_014354145.1_ASM1435414v1	Pagg_Pa21-5	Pa21-5	PRJNA658485	GCA_014354145.1	Contig	Pantoea agglomerans	Pagg	2020-09-01	4.85006	55.2	134	4367	4604	121	94.8523
GCF_014354155.1_ASM1435415v1	Pagg_Pa21-13	Pa21-13	PRJNA658485	GCA_014354155.1	Contig	Pantoea agglomerans	Pagg	2020-09-01	4.7929	55.2	76	4322	4542	110	95.1563
GCF_014354165.1_ASM1435416v1	Pagg_Pa17-5	Pa17-5	PRJNA658485	GCA_014354165.1	Contig	Pantoea agglomerans	Pagg	2020-09-01	4.97005	55.2	138	4506	4750	121	94.8632
GCF_014354235.1_ASM1435423v1	Pagg_Pa17-1	Pa17-1	PRJNA658485	GCA_014354235.1	Contig	Pantoea agglomerans	Pagg	2020-09-01	4.82968	55	96	4343	4572	116	94.9913
GCF_014838815.1_ASM1483881v1	Pagg_CFBP8800	CFBP8800	PRJNA665156	GCA_014838815.1	Contig	Pantoea agglomerans	Pagg	2020-10-02	5.11773	54.8	50	4704	4923	121	95.5515
GCF_014838905.1_ASM1483890v1	Pagg_CFBP8791	CFBP8791	PRJNA665156	GCA_014838905.1	Contig	Pantoea agglomerans	Pagg	2020-10-02	4.90519	54.9	71	4381	4619	150	94.8474
GCF_014838975.1_ASM1483897v1	Pagg_CFBP8792	CFBP8792	PRJNA665156	GCA_014838975.1	Contig	Pantoea agglomerans	Pagg	2020-10-02	5.23911	54.8	54	4829	5060	128	95.4348
GCF_014839015.1_ASM1483901v1	Pagg_CFBP8786	CFBP8786	PRJNA665156	GCA_014839015.1	Contig	Pantoea agglomerans	Pagg	2020-10-02	4.92876	54.9	51	4420	4636	127	95.3408
GCF_014839085.1_ASM1483908v1	Pagg_CFBP8785	CFBP8785	PRJNA665156	GCA_014839085.1	Contig	Pantoea agglomerans	Pagg	2020-10-02	4.96292	55	101	4454	4718	169	94.4044
GCF_014839115.1_ASM1483911v1	Pagg_CFBP13569	CFBP13569	PRJNA665156	GCA_014839115.1	Contig	Pantoea agglomerans	Pagg	2020-10-02	4.79717	55.2	36	4327	4509	86	95.9636
GCF_014839125.1_ASM1483912v1	Pagg_CFBP8784	CFBP8784	PRJNA665156	GCA_014839125.1	Contig	Pantoea agglomerans	Pagg	2020-10-02	4.75524	55.2	32	4244	4424	88	95.9313
GCF_014839175.1_ASM1483917v1	Pagg_CFBP8783	CFBP8783	PRJNA665156	GCA_014839175.1	Contig	Pantoea agglomerans	Pagg	2020-10-02	5.12403	54.9	90	4723	4949	133	95.4334
GCF_014839205.1_ASM1483920v1	Pagg_CFBP8756	CFBP8756	PRJNA665156	GCA_014839205.1	Contig	Pantoea agglomerans	Pagg	2020-10-02	4.97643	55	68	4449	4690	153	94.8614
GCF_014839265.1_ASM1483926v1	Pagg_CFBP13566	CFBP13566	PRJNA665156	GCA_014839265.1	Contig	Pantoea agglomerans	Pagg	2020-10-02	5.12355	54.9	84	4669	4921	142	94.8791
GCF_014839315.1_ASM1483931v1	Pagg_CFBP13731	CFBP13731	PRJNA665156	GCA_014839315.1	Contig	Pantoea agglomerans	Pagg	2020-10-02	4.98405	55	60	4437	4691	156	94.5854
GCF_014839325.1_ASM1483932v1	Pagg_CFBP13709	CFBP13709	PRJNA665156	GCA_014839325.1	Contig	Pantoea agglomerans	Pagg	2020-10-02	5.24809	54.9	138	4850	5095	152	95.1914
GCF_014839425.1_ASM1483942v1	Pagg_CFBP13616	CFBP13616	PRJNA665156	GCA_014839425.1	Contig	Pantoea agglomerans	Pagg	2020-10-02	4.78029	55.1	30	4301	4497	106	95.6415
GCF_014839525.1_ASM1483952v1	Pagg_CFBP13593	CFBP13593	PRJNA665156	GCA_014839525.1	Contig	Pantoea agglomerans	Pagg	2020-10-02	5.08006	54.8	63	4571	4815	149	94.9325
GCF_014839545.1_ASM1483954v1	Pagg_CFBP13583	CFBP13583	PRJNA665156	GCA_014839545.1	Contig	Pantoea agglomerans	Pagg	2020-10-02	4.77633	55.1	34	4270	4458	89	95.7829
GCF_014842695.1_ASM1484269v1	Pagg_CFBP13600	CFBP13600	PRJNA665156	GCA_014842695.1	Contig	Pantoea agglomerans	Pagg	2020-10-04	4.85567	55.1	30	4383	4566	85	95.9921
GCF_015025115.1_UWC_P_1.1	Pagg_R6	R6	PRJNA647595	GCA_015025115.1	Contig	Pantoea agglomerans	Pagg	2020-10-27	4.67168	55.8	339	4077	4377	220	93.1917
GCF_017474165.1_ASM1747416v1	Pagg_AR1a	AR1a	PRJNA642846	GCA_017474165.1	Complete	Pantoea agglomerans	Pagg	2021-03-19	5.07708	54.8297	5	4527	4724	88	95.8298
GCF_019048385.1_ASM1904838v1	Pagg_FDAARGOS1447	FDAARGOS1447	PRJNA231221	GCA_019048385.1	Complete	Pantoea agglomerans	Pagg	2021-06-28	4.69202	55.0741	3	4193	4349	42	96.413
GCF_019880205.1_ASM1988020v1	Pagg_CQ10	CQ10	PRJNA757210	GCA_019880205.1	Complete	Pantoea agglomerans	Pagg	2021-09-05	4.7502	55.0243	9	4221	4405	70	95.8229
GCF_019969965.1_ASM1996996v1	Pagg_OVA06A	OVA06A	PRJNA749625	GCA_019969965.1	Contig	Pantoea agglomerans	Pagg	2021-09-14	4.85283	55.2	52	4406	4575	59	96.306
GCF_900182855.1_IMG-taxon_2617270728_annotated_assembly	Pagg_GR13	GR13	PRJEB20710	GCA_900182855.1	Contig	Pantoea agglomerans	Pagg	2020-10-10	4.75524	55.2	4	4270	4439	59	96.1928
GCF_900185875.1_Enterobacter_agglomerans_DSM3493T_ERS788664	Pagg_PantoeaagglomeransDSM3493T	PantoeaagglomeransDSM3493T	PRJEB9821	GCA_900185875.1	Contig	Pantoea agglomerans	Pagg	2017-06-09	4.65938	55.1	33	4196	4340	49	96.682
GCF_900454395.1_58529_C01	Pagg_NCTC10601	NCTC10601	PRJEB6403	GCA_900454395.1	Contig	Pantoea agglomerans	Pagg	2018-07-30	4.75619	55.3	6	4211	4399	80	95.7263
GCF_900454505.1_53421_A01	Pagg_NCTC10500	NCTC10500	PRJEB6403	GCA_900454505.1	Contig	Pantoea agglomerans	Pagg	2018-07-30	4.65552	55.2	4	4198	4367	62	96.1301
GCF_905332865.1_Genoma_RSO7	Pagg_RSO7	RSO7	PRJEB43400	GCA_905332865.1	Contig	Pantoea agglomerans	Pagg	2021-03-17	4.82913	55.1	128	4346	4552	83	95.4745
