# Supplementary material for: Characterization of Pantoea ananatis from rice planthoppers reveals a clade of rice-associated P. ananatis undergoing genome reduction
Source: Microb Genom. 2022 Dec 5;8(12):mgen000907. doi: 10.1099/mgen.0.000907 (PMC9837560; doi:10.1099/mgen.0.000907)
Supplement: Supplementary material 4 [file mgen-8-907-s004.xlsx]

## Sheet: Table S3 Genome-wide average nu
OrthoANI	SeqID	Name
96.625	GCF_000025405.2_ASM2540v1	P.ananatis_LMG20103
96.4852	GCF_000233595.1_ASM23359v1	P.ananatis_PA13
96.5469	GCF_000270125.2_ASM27012v2	P.ananatis_AJ13355
96.4369	GCF_000283875.1_ASM28387v1	P.ananatis_LMG5342
96.4921	GCF_000709995.2_PABD442-3.0	P.ananatis_BD442
96.5318	GCF_000710015.2_PAPA4-4.0	P.ananatis_PA4
96.4998	GCF_000710035.2_PA2665v2	P.ananatis_LMG2665
96.1915	GCF_001187705.1_ASM118770v1	P.ananatis_CFH7-1
96.574	GCF_001369355.1_Pantoea_ananatis_S6	P.ananatis_S6
96.5953	GCF_001369375.1_Pantoea_ananatis_S7	P.ananatis_S7
96.6226	GCF_001369395.1_Pantoea_ananatis_S8	P.ananatis_S8
96.5417	GCF_001543055.1_ASM154305v1	P.ananatis_R100
96.563	GCF_002224585.2_ASM222458v2	P.ananatis_YJ76
96.4989	GCF_002952035.2_ASM295203v2	P.ananatis_PNA97-1R
96.4554	GCF_002959435.1_ASM295943v1	P.ananatis_PANS99-23
96.5949	GCF_002959445.1_ASM295944v1	P.ananatis_PANS99-3
96.5067	GCF_002959475.1_ASM295947v1	P.ananatis_PANS04-2
96.4831	GCF_002959495.1_ASM295949v1	P.ananatis_PANS99-36
96.5812	GCF_002959515.1_ASM295951v1	P.ananatis_PANS01-2
96.5536	GCF_002959535.1_ASM295953v1	P.ananatis_PNA99-7
96.5232	GCF_002959555.1_ASM295955v1	P.ananatis_PNA06-1
96.5302	GCF_002959565.1_ASM295956v1	P.ananatis_PNA200-3
96.5433	GCF_002959585.1_ASM295958v1	P.ananatis_PNA15-1
96.449	GCF_003096515.1_ASM309651v1	P.ananatis_PNA14-1
96.5325	GCF_004028255.1_ASM402825v1	P.ananatis_NN08200
96.5234	GCF_004358685.1_ASM435868v1	P.ananatis_F-C2
96.5247	GCF_009765415.1_ASM976541v1	P.ananatis_BAV3296
96.5925	GCF_009996785.1_ASM999678v1	P.ananatis_MMB-1
96.3682	GCF_013186335.1_ASM1318633v1	P.ananatis_M232A
96.3713	GCF_013186345.1_ASM1318634v1	P.ananatis_B7
96.342	GCF_013364135.1_ASM1336413v1	P.ananatis_FDAARGOS_680
96.489	GCF_015354545.1_ASM1535454v1	P.ananatis_UFMG54
96.6165	GCF_016598655.1_ASM1659865v1	P.ananatis_LCFJ-001
96.5321	GCF_017474015.1_ASM1747401v1	P.ananatis_OC5a
96.5347	GCF_017920335.1_ASM1792033v1	P.ananatis_PANS_2_1
96.5287	GCF_017920555.1_ASM1792055v1	P.ananatis_PANS_99_25
99.0817	GCF_001475715.1_ASM147571v1	P.ananatis_NS296
99.0922	GCF_001475725.1_ASM147572v1	P.ananatis_NS311
99.0767	GCF_001475885.1_ASM147588v1	P.ananatis_RSA47
99.0405	GCF_001476115.1_ASM147611v1	P.ananatis_NS303
99.131	GCF_002224035.1_ASM222403v1	P.ananatis_1.38
99.0361	GCF_003184965.2_ASM318496v2	P.ananatis_SGAir0210
99.2781	GCF_003231505.1_ASM323150v1	P.ananatis_ARC311
99.283	GCF_003231535.1_ASM323153v1	P.ananatis_ARC310
99.1726	GCF_003231545.1_ASM323154v1	P.ananatis_ARC272
99.0167	GCF_017154245.1_ASM1715424v1	P.ananatis_ku-pa
99.2281	GCF_019720835.1_ASM1972083v1	P.ananatis_TZ39
100	Pana	P.ananatis_Lstr
