# Supplementary material for: Characterization of Pantoea ananatis from rice planthoppers reveals a clade of rice-associated P. ananatis undergoing genome reduction
Source: Microb Genom. 2022 Dec 5;8(12):mgen000907. doi: 10.1099/mgen.0.000907 (PMC9837560; doi:10.1099/mgen.0.000907)
Supplement: Supplementary material 5 [file mgen-8-907-s005.xlsx]

## Sheet: Table S4 prophage_coordinates
Prophage.number	contig	start	stop	start of attL	end of attL	start of attR	end of attR	sequence of attL	sequence of attR
pp1	CP060818	657664	691590	656944	656958	690265	690279	TTATTGAGGATTCC	TTATTGAGGATTCC
pp2	CP060818	832869	863583	831216	831229	865269	865282	GGCTCTGTTCAGG	CCTGAACAGAGCC
pp3	CP060818	2107500	2143714	2107097	2107108	2140610	2140621	CTGCGCACGGC	CTGCGCACGGC
pp4	CP060818	4038438	4053513	4040762	4040778	4050460	4050476	TGTCCTAAATAATCCT	TGTCCTAAATAATCCT
