# Supplementary material for: Characterization of Pantoea ananatis from rice planthoppers reveals a clade of rice-associated P. ananatis undergoing genome reduction
Source: Microb Genom. 2022 Dec 5;8(12):mgen000907. doi: 10.1099/mgen.0.000907 (PMC9837560; doi:10.1099/mgen.0.000907)
Supplement: Supplementary material 6 [file mgen-8-907-s006.xlsx]

## Sheet: Pana.gtf.annotation
Gene_ID	Gene_name	Description	Accession	Start	End	Direction	pphage	COG	COG.protein.description	COG_category	IS_name	IS_group	IS_family	position	signalp_result	Prediction	tmhmm_number	KO	KO_definition	EC_number.1	EC_number.2	EC_number.3	EC_number.4
IAQ00_00005	dnaA	chromosomal replication initiator protein DnaA	CP060818	13	1419	Forward	NA	COG0593	ATPase involved in DNA replication initiation	L	NA	NA	NA	32	N	SignalP-noTM	0	K02313	chromosomal replication initiator protein	NA	NA	NA	NA
IAQ00_00010	dnaN	DNA polymerase III subunit beta	CP060818	1424	2524	Forward	NA	COG0592	DNA polymerase sliding clamp subunit (PCNA homolog)	L	NA	NA	NA	41	N	SignalP-noTM	0	K02338	DNA polymerase III subunit beta	2.7.7.7	NA	NA	NA
IAQ00_00015	recF	DNA replication/repair protein RecF	CP060818	2670	3755	Forward	NA	COG1195	Recombinational DNA repair ATPase (RecF pathway)	L	NA	NA	NA	32	N	SignalP-noTM	0	K03629	DNA replication and repair protein RecF	NA	NA	NA	NA
IAQ00_00020	gyrB	DNA topoisomerase (ATP-hydrolyzing) subunit B	CP060818	3773	6181	Forward	NA	COG0187	Type IIA topoisomerase (DNA gyrase/topo II, topoisomerase IV), B subunit	L	NA	NA	NA	54	N	SignalP-noTM	0	K02470	DNA gyrase subunit B	5.6.2.2	NA	NA	NA
IAQ00_00025	yidA	sugar-phosphatase	CP060818	6374	7183	Forward	NA	COG0561	Predicted hydrolases of the HAD superfamily	R	NA	NA	NA	21	N	SignalP-noTM	0	K21064	5-amino-6-(5-phospho-D-ribitylamino)uracil phosphatase	3.1.3.104	NA	NA	NA
IAQ00_00030	IAQ00_00030	DUF3748 domain-containing protein	CP060818	7296	8549	Forward	NA	COG0823	Periplasmic component of the Tol biopolymer transport system	U	NA	NA	NA	30	N	SignalP-noTM	0	NA	NA	NA	NA	NA	NA
IAQ00_00035	IAQ00_00035	YceK/YidQ family lipoprotein	CP060818	8530	8892	Reverse	NA	COG5645	Predicted periplasmic lipoprotein	R	NA	NA	NA	35	Y	SignalP-noTM	0	NA	NA	NA	NA	NA	NA
IAQ00_00040	ibpA	heat shock chaperone IbpA	CP060818	9175	9591	Forward	NA	COG0071	Molecular chaperone (small heat shock protein)	O	NA	NA	NA	31	N	SignalP-noTM	0	K04080	molecular chaperone IbpA	NA	NA	NA	NA
IAQ00_00050	IAQ00_00050	amidohydrolase family protein	CP060818	10421	11359	Forward	NA	COG3618	Predicted metal-dependent hydrolase of the TIM-barrel fold	R	NA	NA	NA	26	Y	SignalP-noTM	0	K18982	D-galactarolactone isomerase	5.4.1.4	NA	NA	NA
IAQ00_00060	IAQ00_00060	valine--pyruvate transaminase	CP060818	12495	13745	Reverse	NA	COG3977	Alanine-alpha-ketoisovalerate (or valine-pyruvate) aminotransferase	E	NA	NA	NA	42	N	SignalP-noTM	0	K00835	valine--pyruvate aminotransferase	2.6.1.66	NA	NA	NA
IAQ00_00065	ghrB	glyoxylate/hydroxypyruvate reductase GhrB	CP060818	13827	14801	Reverse	NA	COG1052	Lactate dehydrogenase and related dehydrogenases	CHR	NA	NA	NA	23	N	SignalP-noTM	0	K00090	glyoxylate/hydroxypyruvate/2-ketogluconate reductase	1.1.1.79	1.1.1.81	1.1.1.215	NA
IAQ00_00070	IAQ00_00070	MFS transporter	CP060818	14873	16153	Reverse	NA	COG2271	Sugar phosphate permease	G	NA	NA	NA	38	N	SignalP-TM	12	NA	NA	NA	NA	NA	NA
IAQ00_00075	IAQ00_00075	sugar kinase	CP060818	16187	17140	Reverse	NA	COG0524	Sugar kinases, ribokinase family	G	NA	NA	NA	31	N	SignalP-noTM	0	K00874	2-dehydro-3-deoxygluconokinase	2.7.1.45	NA	NA	NA
IAQ00_00080	IAQ00_00080	sugar phosphate isomerase/epimerase	CP060818	17150	17899	Reverse	NA	COG1082	Sugar phosphate isomerases/epimerases	G	NA	NA	NA	36	N	SignalP-noTM	0	NA	NA	NA	NA	NA	NA
IAQ00_00085	IAQ00_00085	LacI family DNA-binding transcriptional regulator	CP060818	18037	19062	Reverse	NA	COG1609	Transcriptional regulators	K	NA	NA	NA	17	N	SignalP-noTM	0	K02525	LacI family transcriptional regulator, kdg operon repressor	NA	NA	NA	NA
IAQ00_00090	IAQ00_00090	LacI family DNA-binding transcriptional regulator	CP060818	19131	20114	Reverse	NA	COG1609	Transcriptional regulators	K	NA	NA	NA	21	N	SignalP-noTM	0	NA	NA	NA	NA	NA	NA
IAQ00_00095	IAQ00_00095	OmpA family lipoprotein	CP060818	20275	20937	Reverse	NA	COG2885	Outer membrane protein and related peptidoglycan-associated (lipo)proteins	M	NA	NA	NA	21	Y	SignalP-TM	3	K03286	OmpA-OmpF porin, OOP family	NA	NA	NA	NA
IAQ00_00100	IAQ00_00100	DNA-3-methyladenine glycosylase I	CP060818	21054	21614	Reverse	NA	COG2818	3-methyladenine DNA glycosylase	L	NA	NA	NA	70	N	SignalP-noTM	0	K01246	DNA-3-methyladenine glycosylase I	3.2.2.20	NA	NA	NA
IAQ00_00105	IAQ00_00105	hypothetical protein	CP060818	21825	22430	Forward	NA	NA	NA	NA	NA	NA	NA	32	N	SignalP-TM	6	NA	NA	NA	NA	NA	NA
IAQ00_00110	dnaT	primosomal protein DnaT	CP060818	22603	23139	Forward	NA	COG5529	Pyocin large subunit	R	NA	NA	NA	28	N	SignalP-noTM	0	K02317	DNA replication protein DnaT	NA	NA	NA	NA
IAQ00_00115	dnaC	DNA replication protein DnaC	CP060818	23139	23879	Forward	NA	COG1484	DNA replication protein	L	NA	NA	NA	27	N	SignalP-noTM	0	K02315	DNA replication protein DnaC	NA	NA	NA	NA
IAQ00_00120	IAQ00_00120	ROK family protein	CP060818	24095	25228	Forward	NA	COG1940	Transcriptional regulator/sugar kinase	KG	NA	NA	NA	22	N	SignalP-noTM	0	NA	NA	NA	NA	NA	NA
IAQ00_00125	IAQ00_00125	LacI family DNA-binding transcriptional regulator	CP060818	25235	26191	Reverse	NA	COG1609	Transcriptional regulators	K	NA	NA	NA	52	N	SignalP-noTM	0	NA	NA	NA	NA	NA	NA
IAQ00_00130	IAQ00_00130	PTS sugar transporter subunit IIB	CP060818	26482	26796	Forward	NA	COG1440	Phosphotransferase system cellobiose-specific component IIB	G	NA	NA	NA	21	N	SignalP-noTM	0	K02760	cellobiose PTS system EIIB component	2.7.1.196	2.7.1.205	NA	NA
IAQ00_00135	IAQ00_00135	PTS cellobiose transporter subunit IIC	CP060818	26809	28146	Forward	NA	COG1455	Phosphotransferase system cellobiose-specific component IIC	G	NA	NA	NA	60	N	SignalP-TM	9	K02761	cellobiose PTS system EIIC component	NA	NA	NA	NA
IAQ00_00140	IAQ00_00140	glycoside hydrolase family 1 protein	CP060818	28159	29541	Forward	NA	COG2723	Beta-glucosidase/6-phospho-beta-glucosidase/beta-galactosidase	G	NA	NA	NA	21	N	SignalP-noTM	0	K01223	6-phospho-beta-glucosidase	3.2.1.86	NA	NA	NA
IAQ00_00145	IAQ00_00145	PTS lactose/cellobiose transporter subunit IIA	CP060818	29553	29855	Forward	NA	COG1447	Phosphotransferase system cellobiose-specific component IIA	G	NA	NA	NA	29	N	SignalP-noTM	0	K02759	cellobiose PTS system EIIA component	2.7.1.196	2.7.1.205	NA	NA
IAQ00_00150	IAQ00_00150	carbohydrate porin	CP060818	30036	31415	Forward	NA	COG4580	Maltoporin (phage lambda and maltose receptor)	G	NA	NA	NA	23	Y	SignalP-noTM	0	K02024	maltoporin	NA	NA	NA	NA
IAQ00_00155	IAQ00_00155	MFS transporter	CP060818	31914	33215	Forward	NA	COG2814	Arabinose efflux permease	G	NA	NA	NA	64	N	SignalP-TM	12	K03288	MFS transporter, MHS family, citrate/tricarballylate:H+ symporter	NA	NA	NA	NA
IAQ00_00160	IAQ00_00160	substrate-binding domain-containing protein	CP060818	33231	34037	Forward	NA	COG0725	ABC-type molybdate transport system, periplasmic component	P	NA	NA	NA	24	Y	SignalP-noTM	0	K02020	molybdate transport system substrate-binding protein	NA	NA	NA	NA
IAQ00_00165	IAQ00_00165	LysR family transcriptional regulator	CP060818	34012	34911	Reverse	NA	COG0583	Transcriptional regulator	K	NA	NA	NA	26	N	SignalP-noTM	0	K17737	LysR family transcriptional regulator, carnitine catabolism transcriptional activator	NA	NA	NA	NA
IAQ00_00170	IAQ00_00170	PAS domain-containing methyl-accepting chemotaxis protein	CP060818	35077	36399	Reverse	NA	COG0840	Methyl-accepting chemotaxis protein	NT	NA	NA	NA	20	N	SignalP-noTM	0	K03406	methyl-accepting chemotaxis protein	NA	NA	NA	NA
IAQ00_00175	IAQ00_00175	DUF1471 domain-containing protein	CP060818	36705	36920	Reverse	NA	NA	NA	NA	NA	NA	NA	25	Y	SignalP-noTM	1	NA	NA	NA	NA	NA	NA
IAQ00_00180	IAQ00_00180	YjfB family protein	CP060818	37257	37445	Reverse	NA	NA	NA	NA	NA	NA	NA	25	N	SignalP-noTM	0	NA	NA	NA	NA	NA	NA
IAQ00_00185	IAQ00_00185	iron-containing redox enzyme family protein	CP060818	38087	39073	Forward	NA	COG4310	Uncharacterized protein conserved in bacteria with an aminopeptidase-like domain	R	NA	NA	NA	41	N	SignalP-noTM	0	NA	NA	NA	NA	NA	NA
IAQ00_00190	IAQ00_00190	hypothetical protein	CP060818	39076	40293	Forward	NA	NA	NA	NA	NA	NA	NA	17	N	SignalP-TM	11	NA	NA	NA	NA	NA	NA
IAQ00_00195	IAQ00_00195	OsmC family protein	CP060818	40421	40882	Reverse	NA	COG1764	Predicted redox protein, regulator of disulfide bond formation	O	NA	NA	NA	46	N	SignalP-noTM	0	NA	NA	NA	NA	NA	NA
IAQ00_00200	IAQ00_00200	MurR/RpiR family transcriptional regulator	CP060818	40914	41810	Reverse	NA	COG1737	Transcriptional regulators	K	NA	NA	NA	46	N	SignalP-noTM	0	K23238	RpiR family transcriptional regulator, repressor of rpiB and als operon	NA	NA	NA	NA
IAQ00_00205	IAQ00_00205	ABC transporter permease	CP060818	41880	42923	Reverse	NA	COG1172	Ribose/xylose/arabinose/galactoside ABC-type transport systems, permease components	G	NA	NA	NA	44	N	SignalP-TM	10	K02057	simple sugar transport system permease protein	NA	NA	NA	NA
IAQ00_00210	IAQ00_00210	ABC transporter permease	CP060818	42920	43921	Reverse	NA	COG1172	Ribose/xylose/arabinose/galactoside ABC-type transport systems, permease components	G	NA	NA	NA	32	N	SignalP-TM	8	K02057	simple sugar transport system permease protein	NA	NA	NA	NA
IAQ00_00215	IAQ00_00215	sugar ABC transporter ATP-binding protein	CP060818	43914	45398	Reverse	NA	COG1129	ABC-type sugar transport system, ATPase component	G	NA	NA	NA	20	N	SignalP-noTM	0	K02056	simple sugar transport system ATP-binding protein	7.5.2.-	NA	NA	NA
IAQ00_00220	IAQ00_00220	autoinducer 2 ABC transporter substrate-binding protein	CP060818	45482	46492	Reverse	NA	COG1879	ABC-type sugar transport system, periplasmic component	G	NA	NA	NA	31	Y	SignalP-noTM	1	NA	NA	NA	NA	NA	NA
IAQ00_00225	IAQ00_00225	aldose 1-epimerase family protein	CP060818	46806	47903	Reverse	NA	NA	NA	NA	NA	NA	NA	28	N	SignalP-noTM	0	NA	NA	NA	NA	NA	NA
IAQ00_00230	IAQ00_00230	GNAT family N-acetyltransferase	CP060818	48224	48661	Reverse	NA	COG1247	Sortase and related acyltransferases	M	NA	NA	NA	26	N	SignalP-noTM	0	NA	NA	NA	NA	NA	NA
IAQ00_00235	IAQ00_00235	XylR family transcriptional regulator	CP060818	48684	49859	Reverse	NA	COG1609	Transcriptional regulators	K	NA	NA	NA	20	N	SignalP-noTM	0	NA	NA	NA	NA	NA	NA
IAQ00_00240	IAQ00_00240	sugar ABC transporter permease	CP060818	49952	51133	Reverse	NA	COG4214	ABC-type xylose transport system, permease component	G	NA	NA	NA	12	N	SignalP-TM	10	K10544	D-xylose transport system permease protein	NA	NA	NA	NA
IAQ00_00245	IAQ00_00245	xylose ABC transporter ATP-binding protein	CP060818	51126	52646	Reverse	NA	COG1129	ABC-type sugar transport system, ATPase component	G	NA	NA	NA	33	N	SignalP-noTM	0	K07225	putative hemin transport protein	NA	NA	NA	NA
IAQ00_00250	xylF	D-xylose ABC transporter substrate-binding protein	CP060818	52673	53716	Reverse	NA	COG4213	ABC-type xylose transport system, periplasmic component	G	NA	NA	NA	41	Y	SignalP-noTM	1	K10543	D-xylose transport system substrate-binding protein	NA	NA	NA	NA
IAQ00_00255	xylA	xylose isomerase	CP060818	54020	55342	Forward	NA	COG2115	Xylose isomerase	G	NA	NA	NA	57	N	SignalP-noTM	0	K01805	xylose isomerase	5.3.1.5	NA	NA	NA
IAQ00_00260	xylB	xylulokinase	CP060818	55360	56805	Forward	NA	COG1070	Sugar (pentulose and hexulose) kinases	G	NA	NA	NA	26	N	SignalP-noTM	0	K00854	xylulokinase	2.7.1.17	NA	NA	NA
IAQ00_00265	IAQ00_00265	MFS transporter	CP060818	56843	58081	Reverse	NA	COG2814	Arabinose efflux permease	G	NA	NA	NA	26	N	SignalP-TM	12	NA	NA	NA	NA	NA	NA
IAQ00_00270	phoU	phosphate signaling complex protein PhoU	CP060818	58192	58926	Reverse	NA	COG0704	Phosphate uptake regulator	P	NA	NA	NA	17	N	SignalP-noTM	0	K02039	phosphate transport system protein	NA	NA	NA	NA
IAQ00_00275	pstB	phosphate ABC transporter ATP-binding protein PstB	CP060818	58944	59717	Reverse	NA	COG1117	ABC-type phosphate transport system, ATPase component	P	NA	NA	NA	41	N	SignalP-noTM	0	K02036	phosphate transport system ATP-binding protein	7.3.2.1	NA	NA	NA
IAQ00_00280	pstA	phosphate ABC transporter permease PstA	CP060818	59762	60652	Reverse	NA	COG0581	ABC-type phosphate transport system, permease component	P	NA	NA	NA	40	N	SignalP-TM	6	K02038	phosphate transport system permease protein	NA	NA	NA	NA
IAQ00_00285	pstC	phosphate ABC transporter permease PstC	CP060818	60649	61611	Reverse	NA	COG0573	ABC-type phosphate transport system, permease component	P	NA	NA	NA	10	N	SignalP-TM	6	K02037	phosphate transport system permease protein	NA	NA	NA	NA
IAQ00_00290	pstS	phosphate ABC transporter substrate-binding protein PstS	CP060818	61698	62741	Reverse	NA	COG0226	ABC-type phosphate transport system, periplasmic component	P	NA	NA	NA	26	Y	SignalP-noTM	0	K02040	phosphate transport system substrate-binding protein	NA	NA	NA	NA
IAQ00_00295	IAQ00_00295	hypothetical protein	CP060818	62918	63301	Forward	NA	NA	NA	NA	NA	NA	NA	24	Y	SignalP-noTM	0	NA	NA	NA	NA	NA	NA
IAQ00_00300	glmS	glutamine--fructose-6-phosphate transaminase (isomerizing)	CP060818	63345	65174	Reverse	NA	COG0449	Glucosamine 6-phosphate synthetase, contains amidotransferase and phosphosugar isomerase domains	M	NA	NA	NA	33	N	SignalP-noTM	0	K00820	glutamine---fructose-6-phosphate transaminase (isomerizing)	2.6.1.16	NA	NA	NA
IAQ00_00305	glmU	bifunctional UDP-N-acetylglucosamine diphosphorylase/glucosamine-1-phosphate N-acetyltransferase GlmU	CP060818	65318	66688	Reverse	NA	COG1207	N-acetylglucosamine-1-phosphate uridyltransferase (contains nucleotidyltransferase and I-patch acetyltransferase domains)	M	NA	NA	NA	22	N	SignalP-noTM	0	K04042	bifunctional UDP-N-acetylglucosamine pyrophosphorylase / glucosamine-1-phosphate N-acetyltransferase	2.7.7.23	2.3.1.157	NA	NA
IAQ00_00310	atpC	F0F1 ATP synthase subunit epsilon	CP060818	66850	67269	Reverse	NA	COG0355	F0F1-type ATP synthase, epsilon subunit (mitochondrial delta subunit)	C	NA	NA	NA	24	N	SignalP-noTM	0	K02114	F-type H+-transporting ATPase subunit epsilon	NA	NA	NA	NA
IAQ00_00315	atpD	F0F1 ATP synthase subunit beta	CP060818	67294	68691	Reverse	NA	COG0055	F0F1-type ATP synthase, beta subunit	C	NA	NA	NA	29	N	SignalP-noTM	0	K02112	F-type H+/Na+-transporting ATPase subunit beta	7.1.2.2	7.2.2.1	NA	NA
IAQ00_00320	atpG	F0F1 ATP synthase subunit gamma	CP060818	68722	69588	Reverse	NA	COG0224	F0F1-type ATP synthase, gamma subunit	C	NA	NA	NA	41	N	SignalP-noTM	0	K02115	F-type H+-transporting ATPase subunit gamma	NA	NA	NA	NA
IAQ00_00325	atpA	F0F1 ATP synthase subunit alpha	CP060818	69641	71182	Reverse	NA	COG0056	F0F1-type ATP synthase, alpha subunit	C	NA	NA	NA	62	N	SignalP-noTM	0	K02111	F-type H+/Na+-transporting ATPase subunit alpha	7.1.2.2	7.2.2.1	NA	NA
IAQ00_00330	atpH	F0F1 ATP synthase subunit delta	CP060818	71197	71730	Reverse	NA	COG0712	F0F1-type ATP synthase, delta subunit (mitochondrial oligomycin sensitivity protein)	C	NA	NA	NA	59	N	SignalP-noTM	0	K02113	F-type H+-transporting ATPase subunit delta	NA	NA	NA	NA
IAQ00_00335	atpF	F0F1 ATP synthase subunit B	CP060818	71745	72215	Reverse	NA	COG0711	F0F1-type ATP synthase, subunit b	C	NA	NA	NA	32	N	SignalP-TM	1	K02109	F-type H+-transporting ATPase subunit b	NA	NA	NA	NA
IAQ00_00340	atpE	F0F1 ATP synthase subunit C	CP060818	72319	72558	Reverse	NA	COG0636	F0F1-type ATP synthase, subunit c/Archaeal/vacuolar-type H+-ATPase, subunit K	C	NA	NA	NA	28	N	SignalP-TM	2	K02110	F-type H+-transporting ATPase subunit c	NA	NA	NA	NA
IAQ00_00345	atpB	F0F1 ATP synthase subunit A	CP060818	72607	73425	Reverse	NA	COG0356	F0F1-type ATP synthase, subunit a	C	NA	NA	NA	33	N	SignalP-TM	5	K02108	F-type H+-transporting ATPase subunit a	NA	NA	NA	NA
IAQ00_00350	atpI	F0F1 ATP synthase subunit I	CP060818	73434	73814	Reverse	NA	COG3312	F0F1-type ATP synthase, subunit I	C	NA	NA	NA	43	N	SignalP-TM	4	NA	NA	NA	NA	NA	NA
IAQ00_00355	rsmG	16S rRNA (guanine(527)-N(7))-methyltransferase RsmG	CP060818	74504	75130	Reverse	NA	COG0357	Predicted S-adenosylmethionine-dependent methyltransferase involved in bacterial cell division	M	NA	NA	NA	38	N	SignalP-noTM	0	K03501	16S rRNA (guanine527-N7)-methyltransferase	2.1.1.170	NA	NA	NA
IAQ00_00360	mnmG	tRNA uridine-5-carboxymethylaminomethyl(34) synthesis enzyme MnmG	CP060818	75178	77067	Reverse	NA	COG0445	NAD/FAD-utilizing enzyme apparently involved in cell division	D	NA	NA	NA	25	N	SignalP-noTM	0	K03495	tRNA uridine 5-carboxymethylaminomethyl modification enzyme	NA	NA	NA	NA
IAQ00_00365	IAQ00_00365	hypothetical protein	CP060818	77134	77385	Forward	NA	NA	NA	NA	NA	NA	NA	35	N	SignalP-noTM	0	NA	NA	NA	NA	NA	NA
IAQ00_00370	mioC	FMN-binding protein MioC	CP060818	77500	77940	Reverse	NA	COG0716	Flavodoxins	C	NA	NA	NA	60	N	SignalP-noTM	0	K06205	MioC protein	NA	NA	NA	NA
IAQ00_00375	asnC	transcriptional regulator AsnC	CP060818	78096	78557	Reverse	NA	COG1522	Transcriptional regulators	K	NA	NA	NA	28	N	SignalP-noTM	0	K03718	Lrp/AsnC family transcriptional regulator, regulator for asnA, asnC and gidA	NA	NA	NA	NA
IAQ00_00380	ovoA	5-histidylcysteine sulfoxide synthase	CP060818	78662	80800	Reverse	NA	COG1262	Uncharacterized conserved protein	S	NA	NA	NA	43	N	SignalP-noTM	0	NA	NA	NA	NA	NA	NA
IAQ00_00385	viaA	ATPase RavA stimulator ViaA	CP060818	80875	82335	Reverse	NA	COG2425	Uncharacterized protein containing a von Willebrand factor type A (vWA) domain	R	NA	NA	NA	34	N	SignalP-noTM	0	NA	NA	NA	NA	NA	NA
IAQ00_00390	ravA	ATPase RavA	CP060818	82332	83828	Reverse	NA	COG0714	MoxR-like ATPases	R	NA	NA	NA	52	N	SignalP-noTM	0	K03924	MoxR-like ATPase	3.6.3.-	NA	NA	NA
IAQ00_00395	kup	low affinity potassium transporter Kup	CP060818	84099	85967	Forward	NA	COG3158	K+ transporter	P	NA	NA	NA	23	N	SignalP-TM	12	K03549	KUP system potassium uptake protein	NA	NA	NA	NA
IAQ00_00400	qseC	two-component system sensor histidine kinase QseC	CP060818	85999	87339	Reverse	NA	COG0642	Signal transduction histidine kinase	T	NA	NA	NA	32	N	SignalP-TM	2	K07645	two-component system, OmpR family, sensor histidine kinase QseC	2.7.13.3	NA	NA	NA
IAQ00_00405	IAQ00_00405	response regulator	CP060818	87327	87998	Reverse	NA	COG0745	Response regulators consisting of a CheY-like receiver domain and a winged-helix DNA-binding domain	TK	NA	NA	NA	48	N	SignalP-noTM	0	K07666	two-component system, OmpR family, response regulator QseB	NA	NA	NA	NA
IAQ00_00410	IAQ00_00410	YgiW/YdeI family stress tolerance OB fold protein	CP060818	88159	88560	Forward	NA	COG3111	Uncharacterized conserved protein	S	NA	NA	NA	21	Y	SignalP-noTM	0	NA	NA	NA	NA	NA	NA
IAQ00_00415	rbsD	D-ribose pyranase	CP060818	88743	89162	Forward	NA	COG1869	ABC-type ribose transport system, auxiliary component	G	NA	NA	NA	30	N	SignalP-noTM	0	K06726	D-ribose pyranase	5.4.99.62	NA	NA	NA
IAQ00_00420	rbsA	ribose ABC transporter ATP-binding protein RbsA	CP060818	89170	90678	Forward	NA	COG1129	ABC-type sugar transport system, ATPase component	G	NA	NA	NA	35	N	SignalP-noTM	0	K10441	ribose transport system ATP-binding protein	7.5.2.7	NA	NA	NA
IAQ00_00425	rbsC	ribose ABC transporter permease	CP060818	90675	91646	Forward	NA	COG1172	Ribose/xylose/arabinose/galactoside ABC-type transport systems, permease components	G	NA	NA	NA	59	N	SignalP-TM	7	K10440	ribose transport system permease protein	NA	NA	NA	NA
IAQ00_00430	rbsB	ribose ABC transporter substrate-binding protein RbsB	CP060818	91673	92548	Forward	NA	COG1879	ABC-type sugar transport system, periplasmic component	G	NA	NA	NA	22	Y	SignalP-noTM	1	K10439	ribose transport system substrate-binding protein	NA	NA	NA	NA
IAQ00_00435	rbsK	ribokinase	CP060818	92610	93539	Forward	NA	COG0524	Sugar kinases, ribokinase family	G	NA	NA	NA	51	N	SignalP-noTM	0	K00852	ribokinase	2.7.1.15	NA	NA	NA
IAQ00_00440	rbsR	ribose operon transcriptional repressor RbsR	CP060818	93553	94536	Forward	NA	COG1609	Transcriptional regulators	K	NA	NA	NA	49	N	SignalP-noTM	0	K02529	LacI family transcriptional regulator	NA	NA	NA	NA
IAQ00_00445	mdtD	multidrug transporter subunit MdtD	CP060818	94533	95933	Reverse	NA	COG2814	Arabinose efflux permease	G	NA	NA	NA	38	N	SignalP-TM	14	K18326	MFS transporter, DHA2 family, multidrug resistance protein	NA	NA	NA	NA
IAQ00_00470	IAQ00_00470	hypothetical protein	CP060818	101740	101913	Forward	NA	NA	NA	NA	NA	NA	NA	50	N	SignalP-noTM	0	NA	NA	NA	NA	NA	NA
IAQ00_00475	mobB	molybdopterin-guanine dinucleotide biosynthesis protein B	CP060818	101956	102471	Reverse	NA	COG1763	Molybdopterin-guanine dinucleotide biosynthesis protein	H	NA	NA	NA	35	N	SignalP-noTM	0	K03753	molybdopterin-guanine dinucleotide biosynthesis adapter protein	NA	NA	NA	NA
IAQ00_00480	mobA	molybdenum cofactor guanylyltransferase MobA	CP060818	102471	103043	Reverse	NA	COG0746	Molybdopterin-guanine dinucleotide biosynthesis protein A	H	NA	NA	NA	20	N	SignalP-noTM	0	K03752	molybdenum cofactor guanylyltransferase	2.7.7.77	NA	NA	NA
IAQ00_00485	IAQ00_00485	YihD family protein	CP060818	103096	103371	Forward	NA	COG3084	Uncharacterized protein conserved in bacteria	S	NA	NA	NA	34	N	SignalP-noTM	0	K09896	uncharacterized protein	NA	NA	NA	NA
IAQ00_00490	IAQ00_00490	serine/threonine protein kinase	CP060818	103417	104403	Forward	NA	COG2334	Putative homoserine kinase type II (protein kinase fold)	R	NA	NA	NA	44	N	SignalP-noTM	0	NA	NA	NA	NA	NA	NA
IAQ00_00495	dsbA	thiol:disulfide interchange protein DsbA	CP060818	104429	105058	Forward	NA	COG1651	Protein-disulfide isomerase	O	NA	NA	NA	20	Y	SignalP-noTM	0	K03673	protein dithiol oxidoreductase (disulfide-forming)	1.8.4.15	NA	NA	NA
IAQ00_00500	polA	DNA polymerase I	CP060818	105439	108225	Forward	NA	COG0749	DNA polymerase I - 3'-5' exonuclease and polymerase domains	L	NA	NA	NA	33	N	SignalP-noTM	0	K02335	DNA polymerase I	2.7.7.7	NA	NA	NA
IAQ00_00505	IAQ00_00505	YihA family ribosome biogenesis GTP-binding protein	CP060818	108621	109256	Reverse	NA	COG0218	Predicted GTPase	R	NA	NA	NA	43	N	SignalP-noTM	0	K03978	GTP-binding protein	NA	NA	NA	NA
IAQ00_00510	yihI	Der GTPase-activating protein YihI	CP060818	109806	110327	Forward	NA	COG3078	Uncharacterized protein conserved in bacteria	S	NA	NA	NA	8	N	SignalP-noTM	0	K09894	uncharacterized protein	NA	NA	NA	NA
IAQ00_00515	hemN	oxygen-independent coproporphyrinogen III oxidase	CP060818	110562	111935	Forward	NA	COG0635	Coproporphyrinogen III oxidase and related Fe-S oxidoreductases	H	NA	NA	NA	32	N	SignalP-noTM	0	K02495	oxygen-independent coproporphyrinogen III oxidase	1.3.98.3	NA	NA	NA
IAQ00_00520	glnG	nitrogen regulation protein NR(I)	CP060818	111976	113385	Reverse	NA	COG2204	Response regulator containing CheY-like receiver, AAA-type ATPase, and DNA-binding domains	T	NA	NA	NA	37	N	SignalP-noTM	0	K07712	two-component system, NtrC family, nitrogen regulation response regulator GlnG	NA	NA	NA	NA
IAQ00_00525	glnL	nitrogen regulation protein NR(II)	CP060818	113393	114442	Reverse	NA	COG3852	Signal transduction histidine kinase, nitrogen specific	T	NA	NA	NA	35	N	SignalP-noTM	0	K07708	two-component system, NtrC family, nitrogen regulation sensor histidine kinase GlnL	2.7.13.3	NA	NA	NA
IAQ00_00530	glnA	glutamate--ammonia ligase	CP060818	114636	116045	Reverse	NA	COG0174	Glutamine synthetase	E	NA	NA	NA	42	N	SignalP-noTM	0	K01915	glutamine synthetase	6.3.1.2	NA	NA	NA
IAQ00_00535	typA	ribosome-dependent GTPase TypA	CP060818	116478	118301	Forward	NA	COG1217	Predicted membrane GTPase involved in stress response	T	NA	NA	NA	35	N	SignalP-noTM	0	K06207	GTP-binding protein	NA	NA	NA	NA
IAQ00_00540	yihX	glucose-1-phosphatase	CP060818	118526	119122	Forward	NA	COG1011	Predicted hydrolase (HAD superfamily)	R	NA	NA	NA	39	N	SignalP-noTM	0	K20866	glucose-1-phosphatase	3.1.3.10	NA	NA	NA
IAQ00_00545	IAQ00_00545	virulence factor BrkB family protein	CP060818	119126	119995	Forward	NA	COG1295	Predicted membrane protein	S	NA	NA	NA	63	N	SignalP-TM	6	K07058	membrane protein	NA	NA	NA	NA
IAQ00_00550	dtd	D-tyrosyl-tRNA(Tyr) deacylase	CP060818	119992	120429	Forward	NA	COG1490	D-Tyr-tRNAtyr deacylase	J	NA	NA	NA	19	N	SignalP-noTM	0	K07560	D-aminoacyl-tRNA deacylase	3.1.1.96	NA	NA	NA
IAQ00_00555	fabY	fatty acid biosynthesis protein FabY	CP060818	120489	121436	Forward	NA	COG1246	N-acetylglutamate synthase and related acetyltransferases	E	NA	NA	NA	67	N	SignalP-noTM	1	NA	NA	NA	NA	NA	NA
IAQ00_00560	IAQ00_00560	AsmA family protein	CP060818	121469	123148	Reverse	NA	NA	NA	NA	NA	NA	NA	27	N	SignalP-TM	1	NA	NA	NA	NA	NA	NA
IAQ00_00565	IAQ00_00565	uracil-xanthine permease	CP060818	123260	124639	Reverse	NA	COG2233	Xanthine/uracil permeases	F	NA	NA	NA	61	N	SignalP-TM	11	K16345	xanthine permease XanP	NA	NA	NA	NA
IAQ00_00570	recG	ATP-dependent DNA helicase RecG	CP060818	124724	126802	Reverse	NA	COG1200	RecG-like helicase	LK	NA	NA	NA	23	N	SignalP-noTM	0	K03655	ATP-dependent DNA helicase RecG	3.6.4.12	NA	NA	NA
IAQ00_00575	trmH	tRNA (guanosine(18)-2'-O)-methyltransferase TrmH	CP060818	126799	127500	Reverse	NA	COG0566	rRNA methylases	J	NA	NA	NA	51	N	SignalP-noTM	0	K00556	tRNA (guanosine-2'-O-)-methyltransferase	2.1.1.34	NA	NA	NA
IAQ00_00580	spoT	bifunctional GTP diphosphokinase/guanosine-3',5'-bis pyrophosphate 3'-pyrophosphohydrolase	CP060818	127504	129612	Reverse	NA	COG0317	Guanosine polyphosphate pyrophosphohydrolases/synthetases	TK	NA	NA	NA	69	N	SignalP-noTM	0	K01139	GTP diphosphokinase / guanosine-3',5'-bis(diphosphate) 3'-diphosphatase	2.7.6.5	3.1.7.2	NA	NA
IAQ00_00585	rpoZ	DNA-directed RNA polymerase subunit omega	CP060818	129633	129908	Reverse	NA	COG1758	DNA-directed RNA polymerase, subunit K/omega	K	NA	NA	NA	35	N	SignalP-noTM	0	K03060	DNA-directed RNA polymerase subunit omega	2.7.7.6	NA	NA	NA
IAQ00_00590	gmk	guanylate kinase	CP060818	129963	130586	Reverse	NA	COG0194	Guanylate kinase	F	NA	NA	NA	24	N	SignalP-noTM	0	K00942	guanylate kinase	2.7.4.8	NA	NA	NA
IAQ00_00595	ligB	NAD-dependent DNA ligase LigB	CP060818	130827	132596	Forward	NA	COG0272	NAD-dependent DNA ligase (contains BRCT domain type II)	L	NA	NA	NA	21	Y	SignalP-noTM	1	K01972	DNA ligase (NAD+)	6.5.1.2	NA	NA	NA
IAQ00_00600	IAQ00_00600	trimeric intracellular cation channel family protein	CP060818	132510	133127	Reverse	NA	COG2860	Predicted membrane protein	S	NA	NA	NA	22	N	SignalP-TM	7	NA	NA	NA	NA	NA	NA
IAQ00_00605	IAQ00_00605	oligosaccharide flippase family protein	CP060818	133578	134228	Reverse	NA	COG2244	Membrane protein involved in the export of O-antigen and teichoic acid	R	NA	NA	NA	41	N	SignalP-TM	6	NA	NA	NA	NA	NA	NA
IAQ00_00610	lpxP	kdo(2)-lipid IV(A) palmitoleoyltransferase	CP060818	135001	135924	Reverse	NA	COG1560	Lauroyl/myristoyl acyltransferase	M	NA	NA	NA	39	N	SignalP-TM	1	K12974	KDO2-lipid IV(A) palmitoleoyltransferase	2.3.1.242	NA	NA	NA
IAQ00_00615	IAQ00_00615	hypothetical protein	CP060818	136438	136713	Reverse	NA	COG3539	P pilus assembly protein, pilin FimA	NU	NA	NA	NA	20	Y	SignalP-noTM	0	NA	NA	NA	NA	NA	NA
IAQ00_00620	IAQ00_00620	DUF943 family protein	CP060818	137621	138100	Reverse	NA	NA	NA	NA	NA	NA	NA	32	N	SignalP-TM	1	NA	NA	NA	NA	NA	NA
IAQ00_00630	IAQ00_00630	YicC family protein	CP060818	139265	140128	Reverse	NA	COG1561	Uncharacterized stress-induced protein	S	NA	NA	NA	10	N	SignalP-noTM	0	NA	NA	NA	NA	NA	NA
IAQ00_00635	IAQ00_00635	DUF3574 domain-containing protein	CP060818	140286	140720	Forward	NA	NA	NA	NA	NA	NA	NA	29	N	SignalP-noTM	0	NA	NA	NA	NA	NA	NA
IAQ00_00640	IAQ00_00640	NupC/NupG family nucleoside CNT transporter	CP060818	140756	141940	Reverse	NA	COG1972	Nucleoside permease	F	NA	NA	NA	19	N	SignalP-TM	8	K11535	nucleoside transport protein	NA	NA	NA	NA
IAQ00_00645	rph	ribonuclease PH	CP060818	142094	142810	Forward	NA	COG0689	RNase PH	J	NA	NA	NA	25	N	SignalP-noTM	0	K00989	ribonuclease PH	2.7.7.56	NA	NA	NA
IAQ00_00650	pyrE	orotate phosphoribosyltransferase	CP060818	142861	143502	Forward	NA	COG0461	Orotate phosphoribosyltransferase	F	NA	NA	NA	57	N	SignalP-noTM	0	K00762	orotate phosphoribosyltransferase	2.4.2.10	NA	NA	NA
IAQ00_00655	slmA	nucleoid occlusion factor SlmA	CP060818	143531	144127	Reverse	NA	COG1309	Transcriptional regulator	K	NA	NA	NA	47	N	SignalP-noTM	0	K05501	TetR/AcrR family transcriptional regulator	NA	NA	NA	NA
IAQ00_00660	dut	dUTP diphosphatase	CP060818	144248	144706	Reverse	NA	COG0756	dUTPase	F	NA	NA	NA	66	N	SignalP-noTM	0	K01520	dUTP pyrophosphatase	3.6.1.23	NA	NA	NA
IAQ00_00665	coaBC	bifunctional phosphopantothenoylcysteine decarboxylase/phosphopantothenate--cysteine ligase CoaBC	CP060818	144684	145904	Reverse	NA	COG0452	Phosphopantothenoylcysteine synthetase/decarboxylase	H	NA	NA	NA	19	N	SignalP-noTM	0	K13038	phosphopantothenoylcysteine decarboxylase / phosphopantothenate---cysteine ligase	4.1.1.36	6.3.2.5	NA	NA
IAQ00_00670	radC	DNA repair protein RadC	CP060818	146055	146741	Forward	NA	COG2003	DNA repair proteins	L	NA	NA	NA	70	N	SignalP-noTM	0	K03630	DNA repair protein RadC	NA	NA	NA	NA
IAQ00_00675	rpmB	50S ribosomal protein L28	CP060818	146980	147216	Forward	NA	COG0227	Ribosomal protein L28	J	NA	NA	NA	22	N	SignalP-noTM	0	K02902	large subunit ribosomal protein L28	NA	NA	NA	NA
IAQ00_00680	rpmG	50S ribosomal protein L33	CP060818	147237	147404	Forward	NA	COG0267	Ribosomal protein L33	J	NA	NA	NA	25	N	SignalP-noTM	0	K02913	large subunit ribosomal protein L33	NA	NA	NA	NA
IAQ00_00685	mutM	bifunctional DNA-formamidopyrimidine glycosylase/DNA-(apurinic or apyrimidinic site) lyase	CP060818	147474	148283	Forward	NA	COG0266	Formamidopyrimidine-DNA glycosylase	L	NA	NA	NA	32	N	SignalP-noTM	0	K10563	formamidopyrimidine-DNA glycosylase	3.2.2.23	4.2.99.18	NA	NA
IAQ00_00690	coaD	pantetheine-phosphate adenylyltransferase	CP060818	148280	148759	Reverse	NA	COG0669	Phosphopantetheine adenylyltransferase	H	NA	NA	NA	29	N	SignalP-noTM	0	K00954	pantetheine-phosphate adenylyltransferase	2.7.7.3	NA	NA	NA
IAQ00_00695	IAQ00_00695	glycosyltransferase family 2 protein	CP060818	148756	149535	Reverse	NA	COG0463	Glycosyltransferases involved in cell wall biogenesis	M	NA	NA	NA	32	N	SignalP-noTM	0	K12984	(heptosyl)LPS beta-1,4-glucosyltransferase	2.4.1.-	NA	NA	NA
IAQ00_00700	waaA	lipid IV(A) 3-deoxy-D-manno-octulosonic acid transferase	CP060818	149535	150809	Reverse	NA	COG1519	3-deoxy-D-manno-octulosonic-acid transferase	M	NA	NA	NA	30	N	SignalP-TM	0	K02527	3-deoxy-D-manno-octulosonic-acid transferase	2.4.99.12	2.4.99.13	2.4.99.14	2.4.99.15
IAQ00_00705	IAQ00_00705	glycosyltransferase family 4 protein	CP060818	150900	152036	Reverse	NA	COG0438	Glycosyltransferase	M	NA	NA	NA	32	N	SignalP-noTM	0	K02844	UDP-glucose:(heptosyl)LPS alpha-1,3-glucosyltransferase	2.4.1.-	NA	NA	NA
IAQ00_00710	rfaQ	putative lipopolysaccharide heptosyltransferase III	CP060818	152029	153105	Reverse	NA	COG0859	ADP-heptose:LPS heptosyltransferase	M	NA	NA	NA	34	N	SignalP-noTM	0	K02849	heptosyltransferase III	2.4.-.-	NA	NA	NA
IAQ00_00715	IAQ00_00715	glycosyltransferase	CP060818	153179	154168	Reverse	NA	COG0463	Glycosyltransferases involved in cell wall biogenesis	M	NA	NA	NA	31	N	SignalP-noTM	0	K19354	heptose III glucuronosyltransferase	2.4.1.-	NA	NA	NA
IAQ00_00725	galE	UDP-glucose 4-epimerase GalE	CP060818	155398	156414	Reverse	NA	COG1087	UDP-glucose 4-epimerase	M	NA	NA	NA	37	N	SignalP-noTM	0	K01784	UDP-glucose 4-epimerase	5.1.3.2	NA	NA	NA
IAQ00_00730	IAQ00_00730	glycosyltransferase	CP060818	156426	157547	Reverse	NA	COG0438	Glycosyltransferase	M	NA	NA	NA	32	N	SignalP-noTM	0	NA	NA	NA	NA	NA	NA
IAQ00_00735	IAQ00_00735	polysaccharide deacetylase family protein	CP060818	157711	158670	Forward	NA	NA	NA	NA	NA	NA	NA	56	N	SignalP-noTM	0	NA	NA	NA	NA	NA	NA
IAQ00_00740	IAQ00_00740	glycosyltransferase family 9 protein	CP060818	158670	159782	Forward	NA	COG0859	ADP-heptose:LPS heptosyltransferase	M	NA	NA	NA	62	N	SignalP-noTM	0	NA	NA	NA	NA	NA	NA
IAQ00_00745	IAQ00_00745	glycosyltransferase	CP060818	159819	160988	Forward	NA	COG0438	Glycosyltransferase	M	NA	NA	NA	27	N	SignalP-noTM	0	NA	NA	NA	NA	NA	NA
IAQ00_00750	IAQ00_00750	O-antigen ligase family protein	CP060818	160985	162193	Forward	NA	COG3307	Lipid A core - O-antigen ligase and related enzymes	M	NA	NA	NA	25	Y	SignalP-TM	11	K02847	O-antigen ligase	2.4.1.-	NA	NA	NA
IAQ00_00755	rfaC	lipopolysaccharide heptosyltransferase RfaC	CP060818	162228	163196	Reverse	NA	COG0859	ADP-heptose:LPS heptosyltransferase	M	NA	NA	NA	23	N	SignalP-noTM	0	K02841	heptosyltransferase I	2.4.-.-	NA	NA	NA
IAQ00_00760	rfaF	ADP-heptose--LPS heptosyltransferase RfaF	CP060818	163184	164242	Reverse	NA	COG0859	ADP-heptose:LPS heptosyltransferase	M	NA	NA	NA	57	N	SignalP-noTM	0	K02843	heptosyltransferase II	2.4.-.-	NA	NA	NA
IAQ00_00765	rfaD	ADP-glyceromanno-heptose 6-epimerase	CP060818	164260	165192	Reverse	NA	COG0451	Nucleoside-diphosphate-sugar epimerases	MG	NA	NA	NA	19	N	SignalP-noTM	0	K03274	ADP-L-glycero-D-manno-heptose 6-epimerase	5.1.3.20	NA	NA	NA
IAQ00_00770	kbl	glycine C-acetyltransferase	CP060818	165421	166617	Forward	NA	COG0156	7-keto-8-aminopelargonate synthetase and related enzymes	H	NA	NA	NA	34	N	SignalP-noTM	0	K00639	glycine C-acetyltransferase	2.3.1.29	NA	NA	NA
IAQ00_00775	tdh	L-threonine 3-dehydrogenase	CP060818	166627	167655	Forward	NA	COG1063	Threonine dehydrogenase and related Zn-dependent dehydrogenases	ER	NA	NA	NA	28	N	SignalP-noTM	0	K00060	threonine 3-dehydrogenase	1.1.1.103	NA	NA	NA
IAQ00_00780	IAQ00_00780	divergent polysaccharide deacetylase family protein	CP060818	167751	168662	Reverse	NA	COG2861	Uncharacterized protein conserved in bacteria	S	NA	NA	NA	24	Y	SignalP-noTM	1	K09798	uncharacterized protein	NA	NA	NA	NA
IAQ00_00785	envC	murein hydrolase activator EnvC	CP060818	168663	169964	Reverse	NA	COG4942	Membrane-bound metallopeptidase	D	NA	NA	NA	48	N	SignalP-TM	1	K22719	murein hydrolase activator	NA	NA	NA	NA
IAQ00_00790	IAQ00_00790	rhodanese-like domain-containing protein	CP060818	170217	170648	Forward	NA	COG0607	Rhodanese-related sulfurtransferase	P	NA	NA	NA	33	N	SignalP-TM	1	NA	NA	NA	NA	NA	NA
IAQ00_00795	grxC	glutaredoxin 3	CP060818	170665	170919	Forward	NA	COG0695	Glutaredoxin and related proteins	O	NA	NA	NA	31	N	SignalP-noTM	0	K03676	glutaredoxin 3	NA	NA	NA	NA
IAQ00_00800	secB	protein-export chaperone SecB	CP060818	170956	171426	Forward	NA	COG1952	Preprotein translocase subunit SecB	U	NA	NA	NA	53	N	SignalP-noTM	0	K03071	preprotein translocase subunit SecB	NA	NA	NA	NA
IAQ00_00805	gpsA	NAD(P)H-dependent glycerol-3-phosphate dehydrogenase	CP060818	171426	172442	Forward	NA	COG0240	Glycerol-3-phosphate dehydrogenase	C	NA	NA	NA	21	N	SignalP-TM	0	K00057	glycerol-3-phosphate dehydrogenase (NAD(P)+)	1.1.1.94	NA	NA	NA
IAQ00_00810	cysE	serine O-acetyltransferase	CP060818	172510	173331	Forward	NA	COG1045	Serine acetyltransferase	E	NA	NA	NA	22	N	SignalP-noTM	0	K00640	serine O-acetyltransferase	2.3.1.30	NA	NA	NA
IAQ00_00815	trmL	tRNA (uridine(34)/cytosine(34)/5- carboxymethylaminomethyluridine(34)-2'-O)- methyltransferase TrmL	CP060818	173328	173801	Reverse	NA	COG0219	Predicted rRNA methylase (SpoU class)	J	NA	NA	NA	39	N	SignalP-noTM	0	K03216	tRNA (cytidine/uridine-2'-O-)-methyltransferase	2.1.1.207	NA	NA	NA
IAQ00_00820	cpxA	envelope stress sensor histidine kinase CpxA	CP060818	173837	175216	Reverse	NA	COG0642	Signal transduction histidine kinase	T	NA	NA	NA	27	N	SignalP-TM	2	K07640	two-component system, OmpR family, sensor histidine kinase CpxA	2.7.13.3	NA	NA	NA
IAQ00_00825	cpxR	envelope stress response regulator transcription factor CpxR	CP060818	175213	175911	Reverse	NA	COG0745	Response regulators consisting of a CheY-like receiver domain and a winged-helix DNA-binding domain	TK	NA	NA	NA	32	N	SignalP-noTM	0	K07662	two-component system, OmpR family, response regulator CpxR	NA	NA	NA	NA
IAQ00_00830	cpxP	cell-envelope stress modulator CpxP	CP060818	176060	176569	Forward	NA	COG3678	P pilus assembly/Cpx signaling pathway, periplasmic inhibitor/zinc-resistance associated protein	UNTP	NA	NA	NA	23	Y	SignalP-noTM	0	K06006	periplasmic protein CpxP/Spy	NA	NA	NA	NA
IAQ00_00835	IAQ00_00835	stress-induced protein	CP060818	177405	177569	Forward	NA	NA	NA	NA	NA	NA	NA	54	N	SignalP-noTM	0	K06884	uncharacterized protein	NA	NA	NA	NA
IAQ00_00840	fieF	CDF family cation-efflux transporter FieF	CP060818	177803	178705	Forward	NA	COG0053	Predicted Co/Zn/Cd cation transporters	P	NA	NA	NA	42	N	SignalP-TM	6	K13283	ferrous-iron efflux pump FieF	NA	NA	NA	NA
IAQ00_00845	pfkA	6-phosphofructokinase	CP060818	178912	179874	Forward	NA	COG0205	6-phosphofructokinase	G	NA	NA	NA	20	N	SignalP-noTM	0	K00850	6-phosphofructokinase 1	2.7.1.11	NA	NA	NA
IAQ00_00850	IAQ00_00850	sulfate ABC transporter substrate-binding protein	CP060818	180021	181010	Forward	NA	COG1613	ABC-type sulfate transport system, periplasmic component	P	NA	NA	NA	20	Y	SignalP-noTM	0	K23163	sulfate/thiosulfate transport system substrate-binding protein	NA	NA	NA	NA
IAQ00_00855	IAQ00_00855	CDP-diacylglycerol diphosphatase	CP060818	181119	181892	Forward	NA	COG2134	CDP-diacylglycerol pyrophosphatase	I	NA	NA	NA	36	N	SignalP-TM	1	K01521	CDP-diacylglycerol pyrophosphatase	3.6.1.26	NA	NA	NA
IAQ00_00860	tpiA	triose-phosphate isomerase	CP060818	181924	182691	Reverse	NA	COG0149	Triosephosphate isomerase	G	NA	NA	NA	63	N	SignalP-noTM	0	K01803	triosephosphate isomerase (TIM)	5.3.1.1	NA	NA	NA
IAQ00_00865	IAQ00_00865	YiiQ family protein	CP060818	182812	183402	Reverse	NA	NA	NA	NA	NA	NA	NA	21	Y	SignalP-noTM	0	NA	NA	NA	NA	NA	NA
IAQ00_00870	IAQ00_00870	DUF805 domain-containing protein	CP060818	183500	183919	Forward	NA	COG3152	Predicted membrane protein	S	NA	NA	NA	43	N	SignalP-TM	4	NA	NA	NA	NA	NA	NA
IAQ00_00875	fpr	ferredoxin--NADP(+) reductase	CP060818	183925	184671	Reverse	NA	COG1018	Flavodoxin reductases (ferredoxin-NADPH reductases) family 1	C	NA	NA	NA	38	N	SignalP-noTM	0	K00528	ferredoxin/flavodoxin---NADP+ reductase	1.18.1.2	1.19.1.1	NA	NA
IAQ00_00880	emrD	multidrug efflux MFS transporter EmrD	CP060818	184946	186136	Forward	NA	COG2814	Arabinose efflux permease	G	NA	NA	NA	33	N	SignalP-TM	12	K08154	MFS transporter, DHA1 family, 2-module integral membrane pump EmrD	NA	NA	NA	NA
IAQ00_00885	glpX	class II fructose-bisphosphatase	CP060818	186126	187136	Reverse	NA	COG1494	Fructose-1,6-bisphosphatase/sedoheptulose 1,7-bisphosphatase and related proteins	G	NA	NA	NA	32	N	SignalP-noTM	0	K02446	fructose-1,6-bisphosphatase II	3.1.3.11	NA	NA	NA
IAQ00_00890	glpK	glycerol kinase GlpK	CP060818	187231	188742	Reverse	NA	COG0554	Glycerol kinase	C	NA	NA	NA	22	N	SignalP-noTM	0	K00864	glycerol kinase	2.7.1.30	NA	NA	NA
IAQ00_00895	IAQ00_00895	aquaporin family protein	CP060818	188773	189621	Reverse	NA	COG0580	Glycerol uptake facilitator and related permeases (Major Intrinsic Protein Family)	G	NA	NA	NA	67	N	SignalP-TM	6	K02440	glycerol uptake facilitator protein	NA	NA	NA	NA
IAQ00_00900	zapB	cell division protein ZapB	CP060818	190038	190277	Forward	NA	COG3074	Uncharacterized protein conserved in bacteria	S	NA	NA	NA	17	N	SignalP-noTM	0	K09892	cell division protein ZapB	NA	NA	NA	NA
IAQ00_00905	rraA	ribonuclease E activity regulator RraA	CP060818	190331	190816	Reverse	NA	COG0684	Demethylmenaquinone methyltransferase	H	NA	NA	NA	34	N	SignalP-noTM	0	K02553	regulator of ribonuclease activity A	NA	NA	NA	NA
IAQ00_00910	hslU	HslU--HslV peptidase ATPase subunit	CP060818	190978	192315	Reverse	NA	COG1220	ATP-dependent protease HslVU (ClpYQ), ATPase subunit	O	NA	NA	NA	24	N	SignalP-noTM	0	K03667	ATP-dependent HslUV protease ATP-binding subunit HslU	NA	NA	NA	NA
IAQ00_00915	hslV	ATP-dependent protease subunit HslV	CP060818	192326	192856	Reverse	NA	COG5405	ATP-dependent protease HslVU (ClpYQ), peptidase subunit	O	NA	NA	NA	30	N	SignalP-noTM	0	K01419	ATP-dependent HslUV protease, peptidase subunit HslV	3.4.25.2	NA	NA	NA
IAQ00_00920	ftsN	cell division protein FtsN	CP060818	192945	193919	Reverse	NA	COG3087	Cell division protein	D	NA	NA	NA	59	N	SignalP-TM	1	K03591	cell division protein FtsN	NA	NA	NA	NA
IAQ00_00925	cytR	DNA-binding transcriptional regulator CytR	CP060818	194073	195110	Reverse	NA	COG1609	Transcriptional regulators	K	NA	NA	NA	63	N	SignalP-noTM	0	K05499	LacI family transcriptional regulator, repressor for deo operon, udp, cdd, tsx, nupC, and nupG	NA	NA	NA	NA
IAQ00_00930	priA	primosomal protein N'	CP060818	195275	197470	Reverse	NA	COG1198	Primosomal protein N' (replication factor Y) - superfamily II helicase	L	NA	NA	NA	48	N	SignalP-noTM	0	K04066	primosomal protein N' (replication factor Y) (superfamily II helicase)	3.6.4.-	NA	NA	NA
IAQ00_00935	rpmE	50S ribosomal protein L31	CP060818	197696	197911	Forward	NA	COG0254	Ribosomal protein L31	J	NA	NA	NA	32	N	SignalP-noTM	0	K02909	large subunit ribosomal protein L31	NA	NA	NA	NA
IAQ00_00940	metJ	met regulon transcriptional regulator MetJ	CP060818	197983	198300	Reverse	NA	COG3060	Transcriptional regulator of met regulon	KE	NA	NA	NA	66	N	SignalP-noTM	0	K03764	MetJ family transcriptional regulator, methionine regulon repressor	NA	NA	NA	NA
IAQ00_00945	metB	cystathionine gamma-synthase	CP060818	198572	199732	Forward	NA	COG0626	Cystathionine beta-lyases/cystathionine gamma-synthases	E	NA	NA	NA	37	N	SignalP-noTM	0	K01739	cystathionine gamma-synthase	2.5.1.48	NA	NA	NA
IAQ00_00950	IAQ00_00950	bifunctional aspartate kinase/homoserine dehydrogenase II	CP060818	199735	202170	Forward	NA	COG0527	Aspartokinases	E	NA	NA	NA	27	N	SignalP-noTM	0	K12525	bifunctional aspartokinase / homoserine dehydrogenase 2	2.7.2.4	1.1.1.3	NA	NA
IAQ00_00955	metF	methylenetetrahydrofolate reductase	CP060818	202379	203275	Forward	NA	COG0685	5,10-methylenetetrahydrofolate reductase	E	NA	NA	NA	38	N	SignalP-noTM	0	K00297	methylenetetrahydrofolate reductase (NADH)	1.5.1.54	NA	NA	NA
IAQ00_00960	IAQ00_00960	MCP four helix bundle domain-containing protein	CP060818	203371	205005	Reverse	NA	COG0840	Methyl-accepting chemotaxis protein	NT	NA	NA	NA	37	N	SignalP-TM	2	K03406	methyl-accepting chemotaxis protein	NA	NA	NA	NA
IAQ00_00965	ppc	phosphoenolpyruvate carboxylase	CP060818	205368	208016	Reverse	NA	COG2352	Phosphoenolpyruvate carboxylase	C	NA	NA	NA	48	N	SignalP-noTM	0	K01595	phosphoenolpyruvate carboxylase	4.1.1.31	NA	NA	NA
IAQ00_00970	argE	acetylornithine deacetylase	CP060818	208367	209515	Reverse	NA	COG0624	Acetylornithine deacetylase/Succinyl-diaminopimelate desuccinylase and related deacylases	E	NA	NA	NA	23	N	SignalP-noTM	0	K01438	acetylornithine deacetylase	3.5.1.16	NA	NA	NA
IAQ00_00975	argC	N-acetyl-gamma-glutamyl-phosphate reductase	CP060818	209684	210688	Forward	NA	COG0002	Acetylglutamate semialdehyde dehydrogenase	E	NA	NA	NA	19	N	SignalP-noTM	0	K00145	N-acetyl-gamma-glutamyl-phosphate reductase	1.2.1.38	NA	NA	NA
IAQ00_00980	argB	acetylglutamate kinase	CP060818	210703	211479	Forward	NA	COG0548	Acetylglutamate kinase	E	NA	NA	NA	22	N	SignalP-noTM	0	K00930	acetylglutamate kinase	2.7.2.8	NA	NA	NA
IAQ00_00985	IAQ00_00985	argininosuccinate synthase	CP060818	211504	212721	Forward	NA	COG0137	Argininosuccinate synthase	E	NA	NA	NA	24	N	SignalP-noTM	0	K01940	argininosuccinate synthase	6.3.4.5	NA	NA	NA
IAQ00_00990	argH	argininosuccinate lyase	CP060818	212810	214183	Forward	NA	COG0165	Argininosuccinate lyase	E	NA	NA	NA	52	N	SignalP-noTM	0	K01755	argininosuccinate lyase	4.3.2.1	NA	NA	NA
IAQ00_00995	oxyR	DNA-binding transcriptional regulator OxyR	CP060818	214539	215456	Forward	NA	COG0583	Transcriptional regulator	K	NA	NA	NA	22	N	SignalP-noTM	0	K04761	LysR family transcriptional regulator, hydrogen peroxide-inducible genes activator	NA	NA	NA	NA
IAQ00_01000	sthA	Si-specific NAD(P)(+) transhydrogenase	CP060818	215439	216839	Reverse	NA	COG1249	Pyruvate/2-oxoglutarate dehydrogenase complex, dihydrolipoamide dehydrogenase (E3) component, and related enzymes	C	ISStma11	NA	ISL3	22	N	SignalP-noTM	0	K00322	NAD(P) transhydrogenase	1.6.1.1	NA	NA	NA
IAQ00_01005	fabR	HTH-type transcriptional repressor FabR	CP060818	217033	217680	Forward	NA	COG1309	Transcriptional regulator	K	NA	NA	NA	31	N	SignalP-noTM	0	K22105	TetR/AcrR family transcriptional regulator, fatty acid biosynthesis regulator	NA	NA	NA	NA
IAQ00_01010	IAQ00_01010	YijD family membrane protein	CP060818	217695	218048	Forward	NA	NA	NA	NA	NA	NA	NA	24	N	SignalP-TM	3	NA	NA	NA	NA	NA	NA
IAQ00_01015	trmA	tRNA (uridine(54)-C5)-methyltransferase TrmA	CP060818	218082	219185	Reverse	NA	COG2265	SAM-dependent methyltransferases related to tRNA (uracil-5-)-methyltransferase	J	NA	NA	NA	34	N	SignalP-noTM	0	K00557	tRNA (uracil-5-)-methyltransferase	2.1.1.35	NA	NA	NA
IAQ00_01020	btuB	TonB-dependent vitamin B12 receptor BtuB	CP060818	219556	221412	Forward	NA	COG4206	Outer membrane cobalamin receptor protein	H	NA	NA	NA	26	Y	SignalP-noTM	0	K16092	vitamin B12 transporter	NA	NA	NA	NA
IAQ00_01025	murI	glutamate racemase	CP060818	221357	222208	Forward	NA	COG0796	Glutamate racemase	M	NA	NA	NA	18	N	SignalP-noTM	0	K01776	glutamate racemase	5.1.1.3	NA	NA	NA
IAQ00_01065	hdfR	HTH-type transcriptional regulator HdfR	CP060818	228474	229298	Reverse	NA	COG0583	Transcriptional regulator	K	NA	NA	NA	36	N	SignalP-noTM	0	K23773	LysR family transcriptional regulator, flagellar master operon regulator	NA	NA	NA	NA
IAQ00_01070	IAQ00_01070	DUF413 domain-containing protein	CP060818	229420	229758	Forward	NA	COG3085	Uncharacterized protein conserved in bacteria	S	NA	NA	NA	44	N	SignalP-noTM	0	K09897	uncharacterized protein	NA	NA	NA	NA
IAQ00_01075	IAQ00_01075	YifB family Mg chelatase-like AAA ATPase	CP060818	229782	231302	Reverse	NA	COG0606	Predicted ATPase with chaperone activity	O	NA	NA	NA	26	N	SignalP-noTM	0	K07391	magnesium chelatase family protein	NA	NA	NA	NA
IAQ00_01080	ilvL	ilv operon leader peptide	CP060818	231633	231731	Forward	NA	NA	NA	NA	NA	NA	NA	25	N	SignalP-TM	1	NA	NA	NA	NA	NA	NA
IAQ00_01085	IAQ00_01085	acetolactate synthase 2 catalytic subunit	CP060818	231882	233528	Forward	NA	COG0028	Thiamine pyrophosphate-requiring enzymes [acetolactate synthase, pyruvate dehydrogenase (cytochrome), glyoxylate carboligase, phosphonopyruvate decarboxylase]	EH	NA	NA	NA	22	N	SignalP-noTM	0	K01652	acetolactate synthase I/II/III large subunit	2.2.1.6	NA	NA	NA
IAQ00_01090	ilvM	acetolactate synthase 2 small subunit	CP060818	233525	233782	Forward	NA	COG3978	Acetolactate synthase (isozyme II), small (regulatory) subunit	S	NA	NA	NA	43	N	SignalP-noTM	0	K11258	acetolactate synthase II small subunit	2.2.1.6	NA	NA	NA
IAQ00_01095	IAQ00_01095	branched-chain amino acid transaminase	CP060818	233801	234730	Forward	NA	COG0115	Branched-chain amino acid aminotransferase/4-amino-4-deoxychorismate lyase	EH	NA	NA	NA	39	N	SignalP-noTM	0	K00826	branched-chain amino acid aminotransferase	2.6.1.42	NA	NA	NA
IAQ00_01100	ilvD	dihydroxy-acid dehydratase	CP060818	234790	236640	Forward	NA	COG0129	Dihydroxyacid dehydratase/phosphogluconate dehydratase	EG	NA	NA	NA	54	N	SignalP-noTM	0	K01687	dihydroxy-acid dehydratase	4.2.1.9	NA	NA	NA
IAQ00_01105	ilvA	threonine ammonia-lyase, biosynthetic	CP060818	236642	238189	Forward	NA	COG1171	Threonine dehydratase	E	NA	NA	NA	30	N	SignalP-noTM	0	K01754	threonine dehydratase	4.3.1.19	NA	NA	NA
IAQ00_01110	ilvY	HTH-type transcriptional activator IlvY	CP060818	238190	239071	Reverse	NA	COG0583	Transcriptional regulator	K	NA	NA	NA	25	N	SignalP-noTM	0	K02521	LysR family transcriptional regulator, positive regulator for ilvC	NA	NA	NA	NA
IAQ00_01115	ilvC	ketol-acid reductoisomerase	CP060818	239233	240708	Forward	NA	COG0059	Ketol-acid reductoisomerase	EH	NA	NA	NA	48	N	SignalP-noTM	0	K00053	ketol-acid reductoisomerase	1.1.1.86	NA	NA	NA
IAQ00_01120	IAQ00_01120	MFS transporter	CP060818	240825	242066	Reverse	NA	COG2270	Permeases of the major facilitator superfamily	R	NA	NA	NA	47	N	SignalP-TM	12	NA	NA	NA	NA	NA	NA
IAQ00_01125	IAQ00_01125	ATP-grasp domain-containing protein	CP060818	242113	243369	Reverse	NA	COG0439	Biotin carboxylase	I	NA	NA	NA	22	N	SignalP-noTM	0	NA	NA	NA	NA	NA	NA
IAQ00_01130	IAQ00_01130	SDR family oxidoreductase	CP060818	243418	244152	Reverse	NA	COG1028	Dehydrogenases with different specificities (related to short-chain alcohol dehydrogenases)	IQR	NA	NA	NA	21	N	SignalP-noTM	0	NA	NA	NA	NA	NA	NA
IAQ00_01140	IAQ00_01140	hypothetical protein	CP060818	244921	245811	Reverse	NA	NA	NA	NA	NA	NA	NA	49	N	SignalP-noTM	0	K24448	L-isoleucine 31-dioxygenase	1.14.11.74	NA	NA	NA
IAQ00_01145	IAQ00_01145	amino acid ABC transporter substrate-binding protein	CP060818	245842	246813	Reverse	NA	COG0834	ABC-type amino acid transport/signal transduction systems, periplasmic component/domain	ET	NA	NA	NA	31	N	SignalP-noTM	0	NA	NA	NA	NA	NA	NA
IAQ00_01150	IAQ00_01150	LysR family transcriptional regulator	CP060818	246932	247843	Forward	NA	COG0583	Transcriptional regulator	K	NA	NA	NA	65	N	SignalP-noTM	1	NA	NA	NA	NA	NA	NA
IAQ00_01155	IAQ00_01155	MHS family MFS transporter	CP060818	247908	249239	Reverse	NA	COG2211	Na+/melibiose symporter and related transporters	G	NA	NA	NA	21	N	SignalP-TM	11	NA	NA	NA	NA	NA	NA
IAQ00_01160	yhjD	inner membrane protein YhjD	CP060818	249517	250536	Reverse	NA	COG1295	Predicted membrane protein	S	NA	NA	NA	51	N	SignalP-noTM	6	K07058	membrane protein	NA	NA	NA	NA
IAQ00_01165	IAQ00_01165	LysR family transcriptional regulator	CP060818	250574	251473	Reverse	NA	COG0583	Transcriptional regulator	K	NA	NA	NA	24	N	SignalP-noTM	0	K18900	LysR family transcriptional regulator, regulator for bpeEF and oprC	NA	NA	NA	NA
IAQ00_01170	IAQ00_01170	SDR family oxidoreductase	CP060818	251589	252347	Forward	NA	COG1028	Dehydrogenases with different specificities (related to short-chain alcohol dehydrogenases)	IQR	NA	NA	NA	20	N	SignalP-noTM	0	NA	NA	NA	NA	NA	NA
IAQ00_01175	IAQ00_01175	PhzF family phenazine biosynthesis protein	CP060818	252387	253235	Reverse	NA	COG0384	Predicted epimerase, PhzC/PhzF homolog	R	NA	NA	NA	23	N	SignalP-noTM	0	K06998	trans-2,3-dihydro-3-hydroxyanthranilate isomerase	5.3.3.17	NA	NA	NA
IAQ00_01180	IAQ00_01180	glutathione S-transferase	CP060818	253341	253964	Forward	NA	COG0625	Glutathione S-transferase	O	NA	NA	NA	20	N	SignalP-noTM	0	K00799	glutathione S-transferase	2.5.1.18	NA	NA	NA
IAQ00_01185	IAQ00_01185	PLP-dependent aminotransferase family protein	CP060818	253931	255421	Reverse	NA	COG1167	Transcriptional regulators containing a DNA-binding HTH domain and an aminotransferase domain (MocR family) and their eukaryotic orthologs	KE	NA	NA	NA	23	N	SignalP-noTM	0	NA	NA	NA	NA	NA	NA
IAQ00_01190	IAQ00_01190	LysE family translocator	CP060818	255556	256143	Forward	NA	COG1280	Putative threonine efflux protein	E	NA	NA	NA	55	N	SignalP-TM	5	K11249	cysteine/O-acetylserine efflux protein	NA	NA	NA	NA
IAQ00_01195	mqo	malate dehydrogenase (quinone)	CP060818	256251	257864	Reverse	NA	COG0579	Predicted dehydrogenase	R	NA	NA	NA	23	N	SignalP-noTM	0	K00116	malate dehydrogenase (quinone)	1.1.5.4	NA	NA	NA
IAQ00_01200	IAQ00_01200	DUF1158 domain-containing protein	CP060818	258487	258729	Reverse	NA	NA	NA	NA	NA	NA	NA	32	N	SignalP-TM	2	NA	NA	NA	NA	NA	NA
IAQ00_01205	mntP	manganese efflux pump MntP	CP060818	259035	259607	Forward	NA	COG1971	Predicted membrane protein	S	NA	NA	NA	20	Y	SignalP-TM	6	K23242	manganese efflux pump family protein	NA	NA	NA	NA
IAQ00_01210	azuC	stress response protein AzuC	CP060818	259717	259794	Forward	NA	NA	NA	NA	NA	NA	NA	25	N	SignalP-noTM	0	NA	NA	NA	NA	NA	NA
IAQ00_01215	IAQ00_01215	fumarylacetoacetate hydrolase family protein	CP060818	260059	260895	Forward	NA	COG0179	2-keto-4-pentenoate hydratase/2-oxohepta-3-ene-1,7-dioic acid hydratase (catechol pathway)	Q	NA	NA	NA	49	N	SignalP-noTM	0	NA	NA	NA	NA	NA	NA
IAQ00_01220	IAQ00_01220	alpha/beta fold hydrolase	CP060818	260942	261889	Forward	NA	COG0596	Predicted hydrolases or acyltransferases (alpha/beta hydrolase superfamily)	R	NA	NA	NA	34	N	SignalP-TM	1	NA	NA	NA	NA	NA	NA
IAQ00_01225	IAQ00_01225	hypothetical protein	CP060818	261882	263273	Forward	NA	NA	NA	NA	NA	NA	NA	23	N	SignalP-noTM	0	NA	NA	NA	NA	NA	NA
IAQ00_01230	IAQ00_01230	MFS transporter	CP060818	263283	264662	Reverse	NA	COG2271	Sugar phosphate permease	G	NA	NA	NA	21	N	SignalP-TM	11	K23016	MFS transporter, ACS family, L-galactonate transporter	NA	NA	NA	NA
IAQ00_01235	IAQ00_01235	GntR family transcriptional regulator	CP060818	264801	265703	Reverse	NA	COG1802	Transcriptional regulators	K	NA	NA	NA	33	N	SignalP-noTM	0	K23015	GntR family transcriptional regulator, transcriptional activator for L-galactonate catabolism	NA	NA	NA	NA
IAQ00_01240	IAQ00_01240	zinc-binding alcohol dehydrogenase family protein	CP060818	265841	266869	Forward	NA	COG1063	Threonine dehydrogenase and related Zn-dependent dehydrogenases	ER	NA	NA	NA	49	N	SignalP-noTM	0	K23007	L-galactonate 5-dehydrogenase	1.1.1.414	NA	NA	NA
IAQ00_01245	IAQ00_01245	nucleoside hydrolase	CP060818	266903	267820	Reverse	NA	COG1957	Inosine-uridine nucleoside N-ribohydrolase	F	NA	NA	NA	22	N	SignalP-noTM	0	K01239	purine nucleosidase	3.2.2.1	NA	NA	NA
IAQ00_01250	crcB	fluoride efflux transporter CrcB	CP060818	268236	268613	Forward	NA	COG0239	Integral membrane protein possibly involved in chromosome condensation	D	NA	NA	NA	54	N	SignalP-TM	4	K06199	fluoride exporter	NA	NA	NA	NA
IAQ00_01255	IAQ00_01255	dienelactone hydrolase family protein	CP060818	268643	269287	Reverse	NA	COG0400	Predicted esterase	R	NA	NA	NA	50	N	SignalP-noTM	0	K06999	phospholipase/carboxylesterase	NA	NA	NA	NA
IAQ00_01260	IAQ00_01260	N-acetyltransferase	CP060818	269431	270555	Forward	NA	COG3146	Uncharacterized protein conserved in bacteria	S	NA	NA	NA	32	N	SignalP-noTM	0	K09919	uncharacterized protein	NA	NA	NA	NA
IAQ00_01265	IAQ00_01265	ABC transporter ATP-binding protein	CP060818	270552	272384	Reverse	NA	COG1132	ABC-type multidrug transport system, ATPase and permease components	V	NA	NA	NA	42	N	SignalP-TM	5	K18893	ATP-binding cassette, subfamily B, multidrug efflux pump	NA	NA	NA	NA
IAQ00_01270	IAQ00_01270	GNAT family N-acetyltransferase	CP060818	272456	272959	Forward	NA	COG1670	Acetyltransferases, including N-acetylases of ribosomal proteins	J	NA	NA	NA	39	N	SignalP-noTM	0	K03825	L-phenylalanine/L-methionine N-acetyltransferase	2.3.1.53	2.3.1.-	NA	NA
IAQ00_01275	IAQ00_01275	HD-GYP domain-containing protein	CP060818	273107	274273	Forward	NA	COG2206	HD-GYP domain	T	NA	NA	NA	19	N	SignalP-noTM	0	K25135	cyclic di-GMP phosphodiesterase	3.1.4.-	NA	NA	NA
IAQ00_01280	kdpF	K(+)-transporting ATPase subunit F	CP060818	274384	274473	Forward	NA	NA	NA	NA	NA	NA	NA	27	N	SignalP-TM	1	K01545	potassium-transporting ATPase KdpF subunit	NA	NA	NA	NA
IAQ00_01285	kdpA	potassium-transporting ATPase subunit KdpA	CP060818	274473	276155	Forward	NA	COG2060	K+-transporting ATPase, A chain	P	NA	NA	NA	21	N	SignalP-TM	10	K01546	potassium-transporting ATPase potassium-binding subunit	NA	NA	NA	NA
IAQ00_01290	kdpB	potassium-transporting ATPase subunit KdpB	CP060818	276158	278203	Forward	NA	COG2216	High-affinity K+ transport system, ATPase chain B	P	NA	NA	NA	20	N	SignalP-TM	7	K01547	potassium-transporting ATPase ATP-binding subunit	7.2.2.6	NA	NA	NA
IAQ00_01295	kdpC	potassium-transporting ATPase subunit KdpC	CP060818	278214	278783	Forward	NA	COG2156	K+-transporting ATPase, c chain	P	NA	NA	NA	41	N	SignalP-TM	1	K01548	potassium-transporting ATPase KdpC subunit	NA	NA	NA	NA
IAQ00_01300	kdbD	two-component system sensor histidine kinase KdbD	CP060818	278797	281472	Forward	NA	COG2205	Osmosensitive K+ channel histidine kinase	T	NA	NA	NA	41	N	SignalP-noTM	3	K07646	two-component system, OmpR family, sensor histidine kinase KdpD	2.7.13.3	NA	NA	NA
IAQ00_01305	IAQ00_01305	TIGR00645 family protein	CP060818	281527	282030	Forward	NA	COG2862	Predicted membrane protein	S	NA	NA	NA	30	N	SignalP-TM	4	NA	NA	NA	NA	NA	NA
IAQ00_01310	IAQ00_01310	LysR family transcriptional regulator	CP060818	282093	283025	Reverse	NA	COG0583	Transcriptional regulator	K	NA	NA	NA	28	N	SignalP-noTM	0	NA	NA	NA	NA	NA	NA
IAQ00_01315	IAQ00_01315	MFS transporter	CP060818	283119	284327	Forward	NA	COG2814	Arabinose efflux permease	G	NA	NA	NA	33	N	SignalP-TM	11	NA	NA	NA	NA	NA	NA
IAQ00_01320	IAQ00_01320	cation:proton antiporter	CP060818	284389	285732	Forward	NA	COG0025	NhaP-type Na+/H+ and K+/H+ antiporters	P	NA	NA	NA	27	N	SignalP-TM	11	K24160	sodium/hydrogen antiporter	NA	NA	NA	NA
IAQ00_01325	IAQ00_01325	hypothetical protein	CP060818	285763	286101	Forward	NA	NA	NA	NA	NA	NA	NA	20	Y	SignalP-noTM	0	NA	NA	NA	NA	NA	NA
IAQ00_01330	IAQ00_01330	alpha/beta hydrolase	CP060818	286272	287207	Forward	NA	COG0657	Esterase/lipase	I	NA	NA	NA	26	Y	SignalP-noTM	0	NA	NA	NA	NA	NA	NA
IAQ00_01335	IAQ00_01335	porin	CP060818	287310	288389	Reverse	NA	COG3203	Outer membrane protein (porin)	M	NA	NA	NA	24	Y	SignalP-noTM	0	NA	NA	NA	NA	NA	NA
IAQ00_01340	IAQ00_01340	glycerophosphoryl diester phosphodiesterase	CP060818	288589	289335	Reverse	NA	COG0584	Glycerophosphoryl diester phosphodiesterase	C	NA	NA	NA	26	N	SignalP-noTM	0	K01126	glycerophosphoryl diester phosphodiesterase	3.1.4.46	NA	NA	NA
IAQ00_01345	IAQ00_01345	extracellular solute-binding protein	CP060818	289373	290476	Reverse	NA	COG4134	ABC-type uncharacterized transport system, periplasmic component	R	NA	NA	NA	20	Y	SignalP-noTM	0	NA	NA	NA	NA	NA	NA
IAQ00_01350	IAQ00_01350	ABC transporter permease	CP060818	290508	291344	Reverse	NA	COG1177	ABC-type spermidine/putrescine transport system, permease component II	E	NA	NA	NA	47	N	SignalP-TM	7	NA	NA	NA	NA	NA	NA
IAQ00_01355	IAQ00_01355	ABC transporter permease subunit	CP060818	291344	292210	Reverse	NA	COG1176	ABC-type spermidine/putrescine transport system, permease component I	E	NA	NA	NA	35	N	SignalP-TM	6	NA	NA	NA	NA	NA	NA
IAQ00_01360	IAQ00_01360	ABC transporter ATP-binding protein	CP060818	292207	293307	Reverse	NA	COG3842	ABC-type spermidine/putrescine transport systems, ATPase components	E	NA	NA	NA	33	N	SignalP-noTM	0	NA	NA	NA	NA	NA	NA
IAQ00_01365	IAQ00_01365	SuhB	CP060818	293600	294373	Reverse	NA	COG0483	Archaeal fructose-1,6-bisphosphatase and related enzymes of inositol monophosphatase family	G	NA	NA	NA	31	N	SignalP-noTM	0	NA	NA	NA	NA	NA	NA
IAQ00_01370	IAQ00_01370	ROK family transcriptional regulator	CP060818	294674	295804	Forward	NA	COG1940	Transcriptional regulator/sugar kinase	KG	NA	NA	NA	49	N	SignalP-noTM	0	NA	NA	NA	NA	NA	NA
IAQ00_01375	gorA	glutathione-disulfide reductase	CP060818	295864	297216	Reverse	NA	COG1249	Pyruvate/2-oxoglutarate dehydrogenase complex, dihydrolipoamide dehydrogenase (E3) component, and related enzymes	C	ISStma11	NA	ISL3	24	N	SignalP-noTM	0	K00383	glutathione reductase (NADPH)	1.8.1.7	NA	NA	NA
IAQ00_01380	rnz	ribonuclease Z	CP060818	297341	298252	Forward	NA	COG1234	Metal-dependent hydrolases of the beta-lactamase superfamily III	R	NA	NA	NA	24	N	SignalP-noTM	0	K00784	ribonuclease Z	3.1.26.11	NA	NA	NA
IAQ00_01385	IAQ00_01385	CPBP family intramembrane metalloprotease	CP060818	298256	299071	Reverse	NA	COG1266	Predicted metal-dependent membrane protease	R	NA	NA	NA	34	N	SignalP-TM	7	K07052	CAAX protease family protein	NA	NA	NA	NA
IAQ00_01390	IAQ00_01390	23S rRNA (adenine(2030)-N(6))-methyltransferase RlmJ	CP060818	299133	299975	Reverse	NA	COG2961	Protein involved in catabolism of external DNA	R	NA	NA	NA	11	N	SignalP-noTM	0	K07115	23S rRNA (adenine2030-N6)-methyltransferase	2.1.1.266	NA	NA	NA
IAQ00_01395	prlC	oligopeptidase A	CP060818	300347	302389	Forward	NA	COG0339	Zn-dependent oligopeptidases	E	NA	NA	NA	25	N	SignalP-noTM	0	K01414	oligopeptidase A	3.4.24.70	NA	NA	NA
IAQ00_01400	rsmJ	16S rRNA (guanine(1516)-N(2))-methyltransferase RsmJ	CP060818	302355	303146	Forward	NA	NA	NA	NA	NA	NA	NA	35	N	SignalP-noTM	0	K15984	16S rRNA (guanine1516-N2)-methyltransferase	2.1.1.242	NA	NA	NA
IAQ00_01405	uspA	universal stress protein UspA	CP060818	303200	303637	Reverse	NA	COG0589	Universal stress protein UspA and related nucleotide-binding proteins	T	NA	NA	NA	28	N	SignalP-noTM	0	K06149	universal stress protein A	NA	NA	NA	NA
IAQ00_01410	uspB	universal stress protein UspB	CP060818	304062	304397	Forward	NA	NA	NA	NA	NA	NA	NA	20	N	SignalP-TM	2	K06144	universal stress protein B	NA	NA	NA	NA
IAQ00_01415	pitA	inorganic phosphate transporter PitA	CP060818	304434	305936	Reverse	NA	COG0306	Phosphate/sulphate permeases	P	NA	NA	NA	39	N	SignalP-TM	9	K16322	low-affinity inorganic phosphate transporter	NA	NA	NA	NA
IAQ00_01420	IAQ00_01420	NAD(P)/FAD-dependent oxidoreductase	CP060818	306179	307363	Forward	NA	COG2081	Predicted flavoproteins	R	NA	NA	NA	23	N	SignalP-noTM	0	NA	NA	NA	NA	NA	NA
IAQ00_01425	IAQ00_01425	D-amino acid dehydrogenase	CP060818	307385	308635	Reverse	NA	COG0665	Glycine/D-amino acid oxidases (deaminating)	E	NA	NA	NA	45	N	SignalP-TM	0	K00285	D-amino-acid dehydrogenase	1.4.5.1	NA	NA	NA
IAQ00_01430	IAQ00_01430	ABC transporter ATP-binding protein	CP060818	308709	309659	Reverse	NA	COG4608	ABC-type oligopeptide transport system, ATPase component	E	NA	NA	NA	32	N	SignalP-noTM	0	K02032	peptide/nickel transport system ATP-binding protein	NA	NA	NA	NA
IAQ00_01435	IAQ00_01435	ABC transporter ATP-binding protein	CP060818	309652	310638	Reverse	NA	COG0444	ABC-type dipeptide/oligopeptide/nickel transport system, ATPase component	EP	NA	NA	NA	20	N	SignalP-noTM	0	K02031	peptide/nickel transport system ATP-binding protein	NA	NA	NA	NA
IAQ00_01440	IAQ00_01440	D,D-dipeptide ABC transporter permease	CP060818	310638	311531	Reverse	NA	COG1173	ABC-type dipeptide/oligopeptide/nickel transport systems, permease components	EP	NA	NA	NA	56	N	SignalP-TM	5	K02034	peptide/nickel transport system permease protein	NA	NA	NA	NA
IAQ00_01445	IAQ00_01445	ABC transporter permease	CP060818	311535	312551	Reverse	NA	COG0601	ABC-type dipeptide/oligopeptide/nickel transport systems, permease components	EP	NA	NA	NA	42	N	SignalP-TM	6	K02033	peptide/nickel transport system permease protein	NA	NA	NA	NA
IAQ00_01450	IAQ00_01450	ABC transporter substrate-binding protein	CP060818	312606	314165	Reverse	NA	COG0747	ABC-type dipeptide transport system, periplasmic component	E	NA	NA	NA	28	Y	SignalP-noTM	1	K02035	peptide/nickel transport system substrate-binding protein	NA	NA	NA	NA
IAQ00_01455	ddpX	D-alanyl-D-alanine dipeptidase	CP060818	314168	314752	Reverse	NA	COG2173	D-alanyl-D-alanine dipeptidase	M	NA	NA	NA	27	N	SignalP-TM	0	K08641	zinc D-Ala-D-Ala dipeptidase	3.4.13.22	NA	NA	NA
IAQ00_01460	IAQ00_01460	MurR/RpiR family transcriptional regulator	CP060818	314771	315637	Reverse	NA	COG1737	Transcriptional regulators	K	NA	NA	NA	48	N	SignalP-noTM	0	NA	NA	NA	NA	NA	NA
IAQ00_01465	IAQ00_01465	hypothetical protein	CP060818	316289	316441	Reverse	NA	NA	NA	NA	NA	NA	NA	39	N	SignalP-noTM	0	NA	NA	NA	NA	NA	NA
IAQ00_01470	IAQ00_01470	hypothetical protein	CP060818	316467	317288	Forward	NA	NA	NA	NA	NA	NA	NA	18	N	SignalP-TM	2	NA	NA	NA	NA	NA	NA
IAQ00_01475	IAQ00_01475	SDR family oxidoreductase	CP060818	317422	318102	Forward	NA	COG1028	Dehydrogenases with different specificities (related to short-chain alcohol dehydrogenases)	IQR	NA	NA	NA	26	N	SignalP-noTM	0	NA	NA	NA	NA	NA	NA
IAQ00_01480	IAQ00_01480	epoxyqueuosine reductase QueH	CP060818	318225	318884	Forward	NA	COG1636	Uncharacterized protein conserved in bacteria	S	NA	NA	NA	35	N	SignalP-noTM	0	K09765	epoxyqueuosine reductase	1.17.99.6	NA	NA	NA
IAQ00_01485	IAQ00_01485	helix-turn-helix domain-containing protein	CP060818	318902	319366	Reverse	NA	COG2207	AraC-type DNA-binding domain-containing proteins	K	NA	NA	NA	24	N	SignalP-noTM	0	NA	NA	NA	NA	NA	NA
IAQ00_01490	hemB	porphobilinogen synthase	CP060818	319654	320631	Reverse	NA	COG0113	Delta-aminolevulinic acid dehydratase	H	NA	NA	NA	35	N	SignalP-noTM	0	K01698	porphobilinogen synthase	4.2.1.24	NA	NA	NA
IAQ00_01495	proP	glycine betaine/L-proline transporter ProP	CP060818	320761	322266	Reverse	NA	COG2814	Arabinose efflux permease	G	NA	NA	NA	37	N	SignalP-TM	12	K03762	MFS transporter, MHS family, proline/betaine transporter	NA	NA	NA	NA
IAQ00_01500	IAQ00_01500	hypothetical protein	CP060818	322758	323078	Forward	NA	NA	NA	NA	NA	NA	NA	48	N	SignalP-noTM	0	NA	NA	NA	NA	NA	NA
IAQ00_01505	IAQ00_01505	EAL domain-containing protein	CP060818	323129	324709	Reverse	NA	COG2200	FOG: EAL domain	T	NA	NA	NA	35	N	SignalP-TM	2	K21090	c-di-GMP phosphodiesterase	3.1.4.52	NA	NA	NA
IAQ00_01510	uxuA	mannonate dehydratase	CP060818	325121	326305	Reverse	NA	COG1312	D-mannonate dehydratase	G	NA	NA	NA	25	N	SignalP-noTM	0	K01686	mannonate dehydratase	4.2.1.8	NA	NA	NA
IAQ00_01515	IAQ00_01515	FadR family transcriptional regulator	CP060818	326454	327137	Forward	NA	COG2186	Transcriptional regulators	K	NA	NA	NA	19	N	SignalP-noTM	0	K05799	GntR family transcriptional regulator, transcriptional repressor for pyruvate dehydrogenase complex	NA	NA	NA	NA
IAQ00_01520	IAQ00_01520	AI-2E family transporter	CP060818	327126	328181	Reverse	NA	COG0628	Predicted permease	R	NA	NA	NA	31	N	SignalP-TM	8	K11744	AI-2 transport protein TqsA	NA	NA	NA	NA
IAQ00_01525	IAQ00_01525	purine permease	CP060818	328449	329828	Reverse	NA	COG2233	Xanthine/uracil permeases	F	NA	NA	NA	33	N	SignalP-TM	11	K16345	xanthine permease XanP	NA	NA	NA	NA
IAQ00_01530	IAQ00_01530	CoA-acylating methylmalonate-semialdehyde dehydrogenase	CP060818	330513	332018	Forward	NA	COG1012	NAD-dependent aldehyde dehydrogenases	C	NA	NA	NA	47	N	SignalP-noTM	0	K00140	malonate-semialdehyde dehydrogenase (acetylating) / methylmalonate-semialdehyde dehydrogenase	1.2.1.18	1.2.1.27	NA	NA
IAQ00_01535	iolB	5-deoxy-glucuronate isomerase	CP060818	332076	332894	Forward	NA	COG3718	Uncharacterized enzyme involved in inositol metabolism	G	NA	NA	NA	68	N	SignalP-TM	0	K03337	5-deoxy-glucuronate isomerase	5.3.1.30	NA	NA	NA
IAQ00_01540	IAQ00_01540	MurR/RpiR family transcriptional regulator	CP060818	333448	334299	Reverse	NA	COG1737	Transcriptional regulators	K	NA	NA	NA	42	N	SignalP-noTM	0	NA	NA	NA	NA	NA	NA
IAQ00_01545	iolE	myo-inosose-2 dehydratase	CP060818	334539	335435	Reverse	NA	COG1082	Sugar phosphate isomerases/epimerases	G	NA	NA	NA	40	N	SignalP-noTM	0	K03335	inosose dehydratase	4.2.1.44	NA	NA	NA
IAQ00_01550	IAQ00_01550	Gfo/Idh/MocA family oxidoreductase	CP060818	335461	336471	Reverse	NA	COG0673	Predicted dehydrogenases and related proteins	R	NA	NA	NA	44	N	SignalP-noTM	0	K00010	myo-inositol 2-dehydrogenase / D-chiro-inositol 1-dehydrogenase	1.1.1.18	1.1.1.369	NA	NA
IAQ00_01555	iolD	3D-(3,5/4)-trihydroxycyclohexane-1,2-dione acylhydrolase (decyclizing)	CP060818	336532	338472	Reverse	NA	COG3962	Acetolactate synthase	E	NA	NA	NA	52	N	SignalP-noTM	0	K03336	3D-(3,5/4)-trihydroxycyclohexane-1,2-dione acylhydrolase (decyclizing)	3.7.1.22	NA	NA	NA
IAQ00_01560	iolC	5-dehydro-2-deoxygluconokinase	CP060818	338984	340903	Forward	NA	COG3892	Uncharacterized protein conserved in bacteria	S	NA	NA	NA	28	N	SignalP-noTM	0	K03338	5-dehydro-2-deoxygluconokinase	2.7.1.92	NA	NA	NA
IAQ00_01565	dcrB	DcrB family lipoprotein	CP060818	341010	341564	Reverse	NA	NA	NA	NA	NA	NA	NA	28	N	SignalP-noTM	0	NA	NA	NA	NA	NA	NA
IAQ00_01570	IAQ00_01570	7-cyano-7-deazaguanine/7-aminomethyl-7- deazaguanine transporter	CP060818	341682	342347	Reverse	NA	COG1738	Uncharacterized conserved protein	S	NA	NA	NA	32	N	SignalP-TM	6	K09125	queuosine precursor transporter	NA	NA	NA	NA
IAQ00_01575	tusA	sulfurtransferase TusA	CP060818	342553	342804	Forward	NA	COG0425	Predicted redox protein, regulator of disulfide bond formation	O	NA	NA	NA	26	N	SignalP-noTM	0	K04085	tRNA 2-thiouridine synthesizing protein A	2.8.1.-	NA	NA	NA
IAQ00_01580	IAQ00_01580	zinc/cadmium/mercury/lead-transporting ATPase	CP060818	342832	345117	Reverse	NA	COG2217	Cation transport ATPase	P	NA	NA	NA	38	N	SignalP-noTM	5	K01534	Zn2+/Cd2+-exporting ATPase	7.2.2.12	7.2.2.21	NA	NA
IAQ00_01585	IAQ00_01585	lysoplasmalogenase	CP060818	345206	345835	Reverse	NA	COG3714	Predicted membrane protein	S	NA	NA	NA	19	N	SignalP-TM	6	NA	NA	NA	NA	NA	NA
IAQ00_01590	IAQ00_01590	DUF2500 domain-containing protein	CP060818	345988	346344	Forward	NA	NA	NA	NA	NA	NA	NA	30	N	SignalP-TM	1	NA	NA	NA	NA	NA	NA
IAQ00_01595	IAQ00_01595	DUF1145 family protein	CP060818	346376	346645	Reverse	NA	COG3776	Predicted membrane protein	S	NA	NA	NA	59	N	SignalP-TM	2	K08993	putative membrane protein	NA	NA	NA	NA
IAQ00_01600	rsmD	16S rRNA (guanine(966)-N(2))-methyltransferase	CP060818	346635	347234	Reverse	NA	COG0742	N6-adenine-specific methylase	L	NA	NA	NA	56	N	SignalP-noTM	0	K08316	16S rRNA (guanine966-N2)-methyltransferase	2.1.1.171	NA	NA	NA
IAQ00_01605	ftsY	signal recognition particle-docking protein FtsY	CP060818	347469	348881	Forward	NA	COG0552	Signal recognition particle GTPase	U	NA	NA	NA	30	N	SignalP-noTM	0	K03110	fused signal recognition particle receptor	NA	NA	NA	NA
IAQ00_01610	ftsE	cell division ATP-binding protein FtsE	CP060818	348887	349555	Forward	NA	COG2884	Predicted ATPase involved in cell division	D	NA	NA	NA	32	N	SignalP-noTM	0	K09812	cell division transport system ATP-binding protein	NA	NA	NA	NA
IAQ00_01615	ftsX	cell division protein FtsX	CP060818	349545	350528	Forward	NA	COG2177	Cell division protein	D	NA	NA	NA	23	N	SignalP-TM	4	K09811	cell division transport system permease protein	NA	NA	NA	NA
IAQ00_01620	rpoH	RNA polymerase sigma factor RpoH	CP060818	350759	351616	Forward	NA	COG0568	DNA-directed RNA polymerase, sigma subunit (sigma70/sigma32)	K	NA	NA	NA	23	N	SignalP-noTM	0	K03089	RNA polymerase sigma-32 factor	NA	NA	NA	NA
IAQ00_01625	panM	aspartate 1-decarboxylase autocleavage activator PanM	CP060818	351661	352047	Reverse	NA	NA	NA	NA	NA	NA	NA	44	N	SignalP-noTM	0	NA	NA	NA	NA	NA	NA
IAQ00_01630	IAQ00_01630	branched-chain amino acid ABC transporter substrate-binding protein	CP060818	352450	353574	Forward	NA	COG0683	ABC-type branched-chain amino acid transport systems, periplasmic component	E	NA	NA	NA	24	Y	SignalP-noTM	0	K01999	branched-chain amino acid transport system substrate-binding protein	NA	NA	NA	NA
IAQ00_01635	livH	high-affinity branched-chain amino acid ABC transporter permease LivH	CP060818	353712	354638	Forward	NA	COG0559	Branched-chain amino acid ABC-type transport system, permease components	E	NA	NA	NA	45	N	SignalP-TM	8	K01997	branched-chain amino acid transport system permease protein	NA	NA	NA	NA
IAQ00_01640	IAQ00_01640	high-affinity branched-chain amino acid ABC transporter permease LivM	CP060818	354635	355906	Forward	NA	COG4177	ABC-type branched-chain amino acid transport system, permease component	E	NA	NA	NA	21	N	SignalP-TM	10	K01998	branched-chain amino acid transport system permease protein	NA	NA	NA	NA
IAQ00_01645	livG	high-affinity branched-chain amino acid ABC transporter ATP-binding protein LivG	CP060818	355903	356670	Forward	NA	COG0411	ABC-type branched-chain amino acid transport systems, ATPase component	E	NA	NA	NA	21	N	SignalP-noTM	0	K01995	branched-chain amino acid transport system ATP-binding protein	NA	NA	NA	NA
IAQ00_01650	livF	high-affinity branched-chain amino acid ABC transporter ATP-binding protein LivF	CP060818	356672	357379	Forward	NA	COG0410	ABC-type branched-chain amino acid transport systems, ATPase component	E	NA	NA	NA	12	N	SignalP-noTM	0	K01996	branched-chain amino acid transport system ATP-binding protein	NA	NA	NA	NA
IAQ00_01655	ugpB	sn-glycerol-3-phosphate ABC transporter substrate-binding protein UgpB	CP060818	357654	358970	Forward	NA	COG1653	ABC-type sugar transport system, periplasmic component	G	NA	NA	NA	26	Y	SignalP-noTM	0	K05813	sn-glycerol 3-phosphate transport system substrate-binding protein	NA	NA	NA	NA
IAQ00_01660	ugpA	sn-glycerol-3-phosphate ABC transporter permease UgpA	CP060818	359026	359913	Forward	NA	COG1175	ABC-type sugar transport systems, permease components	G	NA	NA	NA	33	N	SignalP-TM	6	K05814	sn-glycerol 3-phosphate transport system permease protein	NA	NA	NA	NA
IAQ00_01665	ugpE	sn-glycerol-3-phosphate ABC transporter permease UgpE	CP060818	359910	360755	Forward	NA	COG0395	ABC-type sugar transport system, permease component	G	NA	NA	NA	43	N	SignalP-TM	6	K05815	sn-glycerol 3-phosphate transport system permease protein	NA	NA	NA	NA
IAQ00_01670	IAQ00_01670	sn-glycerol-3-phosphate import ATP-binding protein UgpC	CP060818	360758	361831	Forward	NA	COG3839	ABC-type sugar transport systems, ATPase components	G	NA	NA	NA	28	N	SignalP-noTM	0	K05816	sn-glycerol 3-phosphate transport system ATP-binding protein	7.6.2.10	NA	NA	NA
IAQ00_01675	ugpQ	glycerophosphodiester phosphodiesterase	CP060818	361828	362571	Forward	NA	COG0584	Glycerophosphoryl diester phosphodiesterase	C	NA	NA	NA	28	N	SignalP-noTM	0	K01126	glycerophosphoryl diester phosphodiesterase	3.1.4.46	NA	NA	NA
IAQ00_01680	IAQ00_01680	DUF2756 domain-containing protein	CP060818	362568	362855	Reverse	NA	NA	NA	NA	NA	NA	NA	19	Y	SignalP-noTM	0	NA	NA	NA	NA	NA	NA
IAQ00_01685	ggt	gamma-glutamyltransferase	CP060818	363059	364810	Forward	NA	COG0405	Gamma-glutamyltransferase	E	NA	NA	NA	27	Y	SignalP-noTM	0	K00681	gamma-glutamyltranspeptidase / glutathione hydrolase	2.3.2.2	3.4.19.13	NA	NA
IAQ00_01690	IAQ00_01690	GNAT family N-acetyltransferase	CP060818	364844	365338	Reverse	NA	COG1670	Acetyltransferases, including N-acetylases of ribosomal proteins	J	NA	NA	NA	29	N	SignalP-noTM	0	K03825	L-phenylalanine/L-methionine N-acetyltransferase	2.3.1.53	2.3.1.-	NA	NA
IAQ00_01695	IAQ00_01695	pirin family protein	CP060818	365702	366397	Forward	NA	COG1741	Pirin-related protein	R	NA	NA	NA	28	N	SignalP-noTM	0	K06911	quercetin 2,3-dioxygenase	1.13.11.24	NA	NA	NA
IAQ00_01700	gntR	gluconate operon transcriptional repressor GntR	CP060818	366497	367492	Forward	NA	COG1609	Transcriptional regulators	K	NA	NA	NA	55	N	SignalP-noTM	0	K06145	LacI family transcriptional regulator, gluconate utilization system Gnt-I transcriptional repressor	NA	NA	NA	NA
IAQ00_01705	gntK	gluconokinase	CP060818	367634	368170	Forward	NA	COG3265	Gluconate kinase	G	NA	NA	NA	26	N	SignalP-noTM	0	K00851	gluconokinase	2.7.1.12	NA	NA	NA
IAQ00_01710	gntU	gluconate transporter	CP060818	368174	369514	Forward	NA	COG2610	H+/gluconate symporter and related permeases	GE	NA	NA	NA	29	N	SignalP-TM	13	K06156	Gnt-I system low-affinity gluconate transporter	NA	NA	NA	NA
IAQ00_01715	IAQ00_01715	YhgN family NAAT transporter	CP060818	369559	370152	Reverse	NA	COG2095	Multiple antibiotic transporter	U	NA	NA	NA	26	N	SignalP-TM	6	K05595	multiple antibiotic resistance protein	NA	NA	NA	NA
IAQ00_01720	asd	aspartate-semialdehyde dehydrogenase	CP060818	370372	371481	Forward	NA	COG0136	Aspartate-semialdehyde dehydrogenase	E	NA	NA	NA	44	N	SignalP-noTM	0	K00133	aspartate-semialdehyde dehydrogenase	1.2.1.11	NA	NA	NA
IAQ00_01725	glgB	1,4-alpha-glucan branching enzyme	CP060818	372384	374567	Forward	NA	COG0296	1,4-alpha-glucan branching enzyme	G	NA	NA	NA	59	N	SignalP-noTM	0	K00700	1,4-alpha-glucan branching enzyme	2.4.1.18	NA	NA	NA
IAQ00_01730	glgX	glycogen debranching protein GlgX	CP060818	374543	376543	Forward	NA	COG1523	Type II secretory pathway, pullulanase PulA and related glycosidases	G	NA	NA	NA	21	N	SignalP-noTM	0	K02438	glycogen debranching enzyme	3.2.1.196	NA	NA	NA
IAQ00_01735	glgC	glucose-1-phosphate adenylyltransferase	CP060818	376557	377849	Forward	NA	COG0448	ADP-glucose pyrophosphorylase	G	NA	NA	NA	23	N	SignalP-noTM	0	K00975	glucose-1-phosphate adenylyltransferase	2.7.7.27	NA	NA	NA
IAQ00_01740	glgA	glycogen synthase GlgA	CP060818	377913	379346	Forward	NA	COG0297	Glycogen synthase	G	NA	NA	NA	21	N	SignalP-noTM	0	K00703	starch synthase	2.4.1.21	NA	NA	NA
IAQ00_01745	glgP	glycogen phosphorylase	CP060818	379365	381812	Forward	NA	COG0058	Glucan phosphorylase	G	NA	NA	NA	39	N	SignalP-noTM	0	K00688	glycogen phosphorylase	2.4.1.1	NA	NA	NA
IAQ00_01750	IAQ00_01750	hypothetical protein	CP060818	382660	383019	Forward	NA	NA	NA	NA	NA	NA	NA	34	N	SignalP-noTM	0	NA	NA	NA	NA	NA	NA
IAQ00_01755	glpD	glycerol-3-phosphate dehydrogenase	CP060818	383027	384532	Reverse	NA	COG0578	Glycerol-3-phosphate dehydrogenase	C	NA	NA	NA	23	N	SignalP-noTM	0	K00111	glycerol-3-phosphate dehydrogenase	1.1.5.3	NA	NA	NA
IAQ00_01760	glpE	thiosulfate sulfurtransferase GlpE	CP060818	384759	385085	Forward	NA	COG0607	Rhodanese-related sulfurtransferase	P	NA	NA	NA	33	N	SignalP-noTM	0	K02439	thiosulfate sulfurtransferase	2.8.1.1	NA	NA	NA
IAQ00_01765	glpG	rhomboid family intramembrane serine protease GlpG	CP060818	385115	385933	Forward	NA	COG0705	Uncharacterized membrane protein (homolog of Drosophila rhomboid)	R	NA	NA	NA	15	N	SignalP-noTM	6	K02441	GlpG protein	NA	NA	NA	NA
IAQ00_01770	IAQ00_01770	DeoR/GlpR family transcriptional regulator	CP060818	385973	386731	Forward	NA	COG1349	Transcriptional regulators of sugar metabolism	KG	NA	NA	NA	23	N	SignalP-noTM	0	K02444	DeoR family transcriptional regulator, glycerol-3-phosphate regulon repressor	NA	NA	NA	NA
IAQ00_01775	malP	maltodextrin phosphorylase	CP060818	386885	389290	Forward	NA	COG0058	Glucan phosphorylase	G	NA	NA	NA	57	N	SignalP-noTM	0	K00688	glycogen phosphorylase	2.4.1.1	NA	NA	NA
IAQ00_01780	malQ	4-alpha-glucanotransferase	CP060818	389300	391372	Forward	NA	COG1640	4-alpha-glucanotransferase	G	NA	NA	NA	25	N	SignalP-noTM	0	K00705	4-alpha-glucanotransferase	2.4.1.25	NA	NA	NA
IAQ00_01785	nfuA	Fe-S biogenesis protein NfuA	CP060818	391410	391985	Reverse	NA	COG0694	Thioredoxin-like proteins and domains	O	NA	NA	NA	38	N	SignalP-noTM	0	K07400	Fe/S biogenesis protein NfuA	NA	NA	NA	NA
IAQ00_01790	gntX	DNA utilization protein GntX	CP060818	392044	392724	Reverse	NA	COG1040	Predicted amidophosphoribosyltransferases	R	NA	NA	NA	64	N	SignalP-noTM	0	K02242	competence protein ComFC	NA	NA	NA	NA
IAQ00_01795	bioH	pimeloyl-ACP methyl ester esterase BioH	CP060818	392759	393535	Forward	NA	COG0596	Predicted hydrolases or acyltransferases (alpha/beta hydrolase superfamily)	R	NA	NA	NA	68	N	SignalP-noTM	0	K02170	pimeloyl-[acyl-carrier protein] methyl ester esterase	3.1.1.85	NA	NA	NA
IAQ00_01800	IAQ00_01800	DUF1471 domain-containing protein	CP060818	393705	393974	Forward	NA	NA	NA	NA	NA	NA	NA	23	Y	SignalP-noTM	0	NA	NA	NA	NA	NA	NA
IAQ00_01805	IAQ00_01805	sugar phosphorylase	CP060818	393975	395660	Reverse	NA	COG0366	Glycosidases	G	NA	NA	NA	32	N	SignalP-noTM	0	K22597	glucosylglycerate phosphorylase	2.4.1.352	NA	NA	NA
IAQ00_01810	IAQ00_01810	RNA-binding transcriptional accessory protein	CP060818	395943	398267	Reverse	NA	COG2183	Transcriptional accessory protein	K	NA	NA	NA	23	N	SignalP-noTM	0	K06959	protein Tex	NA	NA	NA	NA
IAQ00_01815	greB	transcription elongation factor GreB	CP060818	398367	398843	Reverse	NA	COG0782	Transcription elongation factor	K	NA	NA	NA	47	N	SignalP-noTM	0	K04760	transcription elongation factor GreB	NA	NA	NA	NA
IAQ00_01820	IAQ00_01820	hypothetical protein	CP060818	399006	399254	Reverse	NA	NA	NA	NA	NA	NA	NA	22	Y	SignalP-TM	2	NA	NA	NA	NA	NA	NA
IAQ00_01825	ompR	two-component system response regulator OmpR	CP060818	399790	400509	Forward	NA	COG0745	Response regulators consisting of a CheY-like receiver domain and a winged-helix DNA-binding domain	TK	NA	NA	NA	38	N	SignalP-noTM	0	K07659	two-component system, OmpR family, phosphate regulon response regulator OmpR	NA	NA	NA	NA
IAQ00_01830	envZ	two-component system sensor histidine kinase EnvZ	CP060818	400506	401870	Forward	NA	COG0642	Signal transduction histidine kinase	T	NA	NA	NA	48	N	SignalP-TM	2	K07638	two-component system, OmpR family, osmolarity sensor histidine kinase EnvZ	2.7.13.3	NA	NA	NA
IAQ00_01835	pckA	phosphoenolpyruvate carboxykinase (ATP)	CP060818	401910	403529	Reverse	NA	COG1866	Phosphoenolpyruvate carboxykinase (ATP)	C	NA	NA	NA	13	N	SignalP-noTM	0	K01610	phosphoenolpyruvate carboxykinase (ATP)	4.1.1.49	NA	NA	NA
IAQ00_01840	hslO	Hsp33 family molecular chaperone HslO	CP060818	403810	404676	Reverse	NA	COG1281	Disulfide bond chaperones of the HSP33 family	O	NA	NA	NA	31	N	SignalP-noTM	0	K04083	molecular chaperone Hsp33	NA	NA	NA	NA
IAQ00_01845	hslR	ribosome-associated heat shock protein Hsp15	CP060818	404722	405123	Reverse	NA	COG1188	Ribosome-associated heat shock protein implicated in the recycling of the 50S subunit (S4 paralog)	J	NA	NA	NA	28	N	SignalP-noTM	0	K04762	ribosome-associated heat shock protein Hsp15	NA	NA	NA	NA
IAQ00_01850	yrfG	GMP/IMP nucleotidase	CP060818	405120	405788	Reverse	NA	COG1011	Predicted hydrolase (HAD superfamily)	R	NA	NA	NA	24	N	SignalP-noTM	0	K20881	5'-nucleotidase	3.1.3.5	NA	NA	NA
IAQ00_01855	IAQ00_01855	intracellular growth attenuator family protein	CP060818	405842	407977	Reverse	NA	NA	NA	NA	NA	NA	NA	34	N	SignalP-TM	5	NA	NA	NA	NA	NA	NA
IAQ00_01860	nudE	ADP compounds hydrolase NudE	CP060818	408360	408926	Forward	NA	COG0494	NTP pyrophosphohydrolases including oxidative damage repair enzymes	LR	NA	NA	NA	27	N	SignalP-noTM	0	K08312	ADP-ribose diphosphatase	3.6.1.-	NA	NA	NA
IAQ00_01865	mrcA	peptidoglycan glycosyltransferase/peptidoglycan DD-transpeptidase MrcA	CP060818	408982	411534	Reverse	NA	COG5009	Membrane carboxypeptidase/penicillin-binding protein	M	NA	NA	NA	25	N	SignalP-TM	1	K05366	penicillin-binding protein 1A	2.4.1.129	3.4.16.4	NA	NA
IAQ00_01870	pilM	pilus assembly protein PilM	CP060818	411651	412454	Forward	NA	COG4972	Tfp pilus assembly protein, ATPase PilM	NU	NA	NA	NA	41	N	SignalP-noTM	0	K12288	pilus assembly protein HofM	NA	NA	NA	NA
IAQ00_01875	IAQ00_01875	PilN domain-containing protein	CP060818	412454	412996	Forward	NA	NA	NA	NA	NA	NA	NA	47	N	SignalP-TM	1	K12289	pilus assembly protein HofN	NA	NA	NA	NA
IAQ00_01880	IAQ00_01880	hypothetical protein	CP060818	412989	413477	Forward	NA	NA	NA	NA	NA	NA	NA	34	N	SignalP-TM	1	K12290	pilus assembly protein HofO	NA	NA	NA	NA
IAQ00_01885	IAQ00_01885	DUF2531 family protein	CP060818	413464	413856	Forward	NA	COG2514	Predicted ring-cleavage extradiol dioxygenase	R	NA	NA	NA	19	Y	SignalP-noTM	0	K12291	pilus assembly protein HofP	NA	NA	NA	NA
IAQ00_01890	hofQ	DNA uptake porin HofQ	CP060818	413789	415060	Forward	NA	COG4796	Type II secretory pathway, component HofQ	U	NA	NA	NA	20	Y	SignalP-noTM	0	K02507	protein transport protein HofQ	NA	NA	NA	NA
IAQ00_01895	aroK	shikimate kinase AroK	CP060818	415424	415945	Forward	NA	COG0703	Shikimate kinase	E	NA	NA	NA	26	N	SignalP-noTM	0	K00891	shikimate kinase	2.7.1.71	NA	NA	NA
IAQ00_01900	aroB	3-dehydroquinate synthase	CP060818	415984	417072	Forward	NA	COG0337	3-dehydroquinate synthetase	E	NA	NA	NA	34	N	SignalP-noTM	0	K01735	3-dehydroquinate synthase	4.2.3.4	NA	NA	NA
IAQ00_01905	IAQ00_01905	SPOR domain-containing protein	CP060818	417144	418196	Forward	NA	COG3266	Uncharacterized protein conserved in bacteria	S	NA	NA	NA	60	N	SignalP-TM	1	K03112	DamX protein	NA	NA	NA	NA
IAQ00_01910	dam	adenine-specific DNA-methyltransferase	CP060818	418293	419105	Forward	NA	COG0338	Site-specific DNA methylase	L	NA	NA	NA	39	N	SignalP-noTM	0	K06223	DNA adenine methylase	2.1.1.72	NA	NA	NA
IAQ00_01915	rpe	ribulose-phosphate 3-epimerase	CP060818	419172	419855	Forward	NA	COG0036	Pentose-5-phosphate-3-epimerase	G	NA	NA	NA	28	N	SignalP-noTM	0	K01783	ribulose-phosphate 3-epimerase	5.1.3.1	NA	NA	NA
IAQ00_01920	IAQ00_01920	phosphoglycolate phosphatase	CP060818	419839	420516	Forward	NA	COG0546	Predicted phosphatases	R	NA	NA	NA	29	N	SignalP-noTM	0	K01091	phosphoglycolate phosphatase	3.1.3.18	NA	NA	NA
IAQ00_01925	trpS	tryptophan--tRNA ligase	CP060818	420534	421538	Forward	NA	COG0180	Tryptophanyl-tRNA synthetase	J	NA	NA	NA	55	N	SignalP-noTM	0	K01867	tryptophanyl-tRNA synthetase	6.1.1.2	NA	NA	NA
IAQ00_01930	IAQ00_01930	cytosine deaminase	CP060818	421814	423097	Forward	NA	COG0402	Cytosine deaminase and related metal-dependent hydrolases	FR	NA	NA	NA	38	N	SignalP-noTM	0	K01485	cytosine/creatinine deaminase	3.5.4.1	3.5.4.21	NA	NA
IAQ00_01935	tsgA	MFS transporter TsgA	CP060818	423134	424312	Reverse	NA	COG0738	Fucose permease	G	NA	NA	NA	33	N	SignalP-TM	12	K06141	MFS transporter, TsgA protein	NA	NA	NA	NA
IAQ00_01940	ppiA	peptidylprolyl isomerase A	CP060818	424573	425145	Forward	NA	COG0652	Peptidyl-prolyl cis-trans isomerase (rotamase) - cyclophilin family	O	NA	NA	NA	25	Y	SignalP-noTM	0	K03767	peptidyl-prolyl cis-trans isomerase A (cyclophilin A)	5.2.1.8	NA	NA	NA
IAQ00_01945	IAQ00_01945	YhfG family protein	CP060818	425224	425394	Forward	NA	NA	NA	NA	NA	NA	NA	24	N	SignalP-noTM	0	NA	NA	NA	NA	NA	NA
IAQ00_01950	IAQ00_01950	putative adenosine monophosphate-protein transferase Fic	CP060818	425384	425983	Forward	NA	COG2184	Protein involved in cell division	D	NA	NA	NA	3	N	SignalP-noTM	0	K04095	cell filamentation protein	NA	NA	NA	NA
IAQ00_01955	IAQ00_01955	aminodeoxychorismate synthase component II	CP060818	426154	426729	Forward	NA	COG0512	Anthranilate/para-aminobenzoate synthases component II	EH	NA	NA	NA	25	N	SignalP-noTM	0	K01664	para-aminobenzoate synthetase component II	2.6.1.85	NA	NA	NA
IAQ00_01960	IAQ00_01960	aspartate aminotransferase family protein	CP060818	426818	428038	Forward	NA	COG4992	Ornithine/acetylornithine aminotransferase	E	NA	NA	NA	65	N	SignalP-noTM	0	K00821	acetylornithine/N-succinyldiaminopimelate aminotransferase	2.6.1.11	2.6.1.17	NA	NA
IAQ00_01965	IAQ00_01965	FUSC family protein	CP060818	428040	430115	Reverse	NA	COG1289	Predicted membrane protein	S	NA	NA	NA	37	N	SignalP-TM	8	NA	NA	NA	NA	NA	NA
IAQ00_01970	crp	cAMP-activated global transcriptional regulator CRP	CP060818	430174	430806	Reverse	NA	COG0664	cAMP-binding proteins - catabolite gene activator and regulatory subunit of cAMP-dependent protein kinases	T	NA	NA	NA	24	N	SignalP-noTM	0	K10914	CRP/FNR family transcriptional regulator, cyclic AMP receptor protein	NA	NA	NA	NA
IAQ00_01975	IAQ00_01975	OsmC family protein	CP060818	431110	431514	Forward	NA	COG1765	Predicted redox protein, regulator of disulfide bond formation	O	NA	NA	NA	50	N	SignalP-noTM	0	K07397	putative redox protein	NA	NA	NA	NA
IAQ00_01980	IAQ00_01980	phosphoribulokinase	CP060818	431544	432413	Reverse	NA	COG3954	Phosphoribulokinase	C	NA	NA	NA	37	N	SignalP-noTM	0	K00855	phosphoribulokinase	2.7.1.19	NA	NA	NA
IAQ00_01985	IAQ00_01985	YheU family protein	CP060818	432475	432693	Reverse	NA	COG3089	Uncharacterized protein conserved in bacteria	S	NA	NA	NA	30	N	SignalP-noTM	0	K09898	uncharacterized protein	NA	NA	NA	NA
IAQ00_01990	IAQ00_01990	hydrolase	CP060818	432698	433714	Reverse	NA	COG0429	Predicted hydrolase of the alpha/beta-hydrolase fold	R	NA	NA	NA	18	N	SignalP-noTM	0	K07019	uncharacterized protein	NA	NA	NA	NA
IAQ00_01995	IAQ00_01995	LysE family translocator	CP060818	433769	434371	Forward	NA	COG1280	Putative threonine efflux protein	E	NA	NA	NA	18	N	SignalP-TM	6	K11249	cysteine/O-acetylserine efflux protein	NA	NA	NA	NA
IAQ00_02000	IAQ00_02000	LacI family DNA-binding transcriptional regulator	CP060818	434374	435354	Reverse	NA	COG1609	Transcriptional regulators	K	NA	NA	NA	24	N	SignalP-noTM	0	K02529	LacI family transcriptional regulator	NA	NA	NA	NA
IAQ00_02005	tauA	taurine ABC transporter substrate-binding protein	CP060818	435576	436565	Forward	NA	COG4521	ABC-type taurine transport system, periplasmic component	P	NA	NA	NA	27	Y	SignalP-noTM	0	K15551	taurine transport system substrate-binding protein	NA	NA	NA	NA
IAQ00_02010	tauB	taurine ABC transporter ATP-binding subunit	CP060818	436576	437343	Forward	NA	COG4525	ABC-type taurine transport system, ATPase component	P	NA	NA	NA	56	N	SignalP-noTM	0	K10831	taurine transport system ATP-binding protein	7.6.2.7	NA	NA	NA
IAQ00_02015	tauC	taurine ABC transporter permease TauC	CP060818	437340	438170	Forward	NA	COG0600	ABC-type nitrate/sulfonate/bicarbonate transport system, permease component	P	NA	NA	NA	45	N	SignalP-TM	6	K15552	taurine transport system permease protein	NA	NA	NA	NA
IAQ00_02020	tauD	taurine dioxygenase	CP060818	438167	439006	Forward	NA	COG2175	Probable taurine catabolism dioxygenase	Q	NA	NA	NA	31	N	SignalP-noTM	0	K03119	taurine dioxygenase	1.14.11.17	NA	NA	NA
IAQ00_02025	IAQ00_02025	ABC transporter ATP-binding protein	CP060818	439077	440981	Reverse	NA	COG0488	ATPase components of ABC transporters with duplicated ATPase domains	R	NA	NA	NA	56	N	SignalP-noTM	0	K06158	ATP-binding cassette, subfamily F, member 3	NA	NA	NA	NA
IAQ00_02030	kefG	glutathione-regulated potassium-efflux system ancillary protein KefG	CP060818	441093	441644	Forward	NA	COG2249	Putative NADPH-quinone reductase (modulator of drug activity B)	R	NA	NA	NA	22	N	SignalP-noTM	0	K11748	glutathione-regulated potassium-efflux system ancillary protein KefG	NA	NA	NA	NA
IAQ00_02035	kefB	glutathione-regulated potassium-efflux system protein KefB	CP060818	441645	443450	Forward	NA	COG0475	Kef-type K+ transport systems, membrane components	P	NA	NA	NA	35	N	SignalP-TM	10	K11747	glutathione-regulated potassium-efflux system protein KefB	NA	NA	NA	NA
IAQ00_02040	IAQ00_02040	YheV family putative metal-binding protein	CP060818	443474	443668	Forward	NA	COG3529	Predicted nucleic-acid-binding protein containing a Zn-ribbon domain	R	NA	NA	NA	24	N	SignalP-noTM	0	K07070	uncharacterized protein	NA	NA	NA	NA
IAQ00_02045	slyD	peptidylprolyl isomerase	CP060818	443865	444419	Forward	NA	COG1047	FKBP-type peptidyl-prolyl cis-trans isomerases 2	O	NA	NA	NA	49	N	SignalP-noTM	0	K03775	FKBP-type peptidyl-prolyl cis-trans isomerase SlyD	5.2.1.8	NA	NA	NA
IAQ00_02050	IAQ00_02050	SlyX family protein	CP060818	444546	444764	Reverse	NA	COG2900	Uncharacterized protein conserved in bacteria	S	NA	NA	NA	64	N	SignalP-noTM	0	K03745	SlyX protein	NA	NA	NA	NA
IAQ00_02055	fkpA	FKBP-type peptidyl-prolyl cis-trans isomerase	CP060818	445035	445871	Forward	NA	COG0545	FKBP-type peptidyl-prolyl cis-trans isomerases 1	O	NA	NA	NA	26	Y	SignalP-noTM	0	K03772	FKBP-type peptidyl-prolyl cis-trans isomerase FkpA	5.2.1.8	NA	NA	NA
IAQ00_02060	IAQ00_02060	transcriptional regulator	CP060818	446031	446753	Forward	NA	COG2964	Uncharacterized protein conserved in bacteria	S	NA	NA	NA	53	N	SignalP-noTM	0	NA	NA	NA	NA	NA	NA
IAQ00_02065	tusD	sulfurtransferase complex subunit TusD	CP060818	446753	447139	Forward	NA	COG1553	Uncharacterized conserved protein involved in intracellular sulfur reduction	P	NA	NA	NA	30	N	SignalP-noTM	0	K07235	tRNA 2-thiouridine synthesizing protein D	2.8.1.-	NA	NA	NA
IAQ00_02070	tusC	sulfurtransferase complex subunit TusC	CP060818	447139	447498	Forward	NA	COG2923	Uncharacterized protein involved in the oxidation of intracellular sulfur	P	NA	NA	NA	18	N	SignalP-noTM	0	K07236	tRNA 2-thiouridine synthesizing protein C	NA	NA	NA	NA
IAQ00_02075	tusB	sulfurtransferase complex subunit TusB	CP060818	447508	447795	Forward	NA	COG2168	Uncharacterized conserved protein involved in oxidation of intracellular sulfur	P	NA	NA	NA	37	N	SignalP-noTM	0	K07237	tRNA 2-thiouridine synthesizing protein B	NA	NA	NA	NA
IAQ00_02080	rpsL	30S ribosomal protein S12	CP060818	447924	448298	Forward	NA	COG0048	Ribosomal protein S12	J	NA	NA	NA	26	N	SignalP-noTM	0	K02950	small subunit ribosomal protein S12	NA	NA	NA	NA
IAQ00_02085	rpsG	30S ribosomal protein S7	CP060818	448395	448865	Forward	NA	COG0049	Ribosomal protein S7	J	NA	NA	NA	40	N	SignalP-noTM	0	K02992	small subunit ribosomal protein S7	NA	NA	NA	NA
IAQ00_02090	fusA	elongation factor G	CP060818	448959	451073	Forward	NA	COG0480	Translation elongation factors (GTPases)	J	NA	NA	NA	40	N	SignalP-noTM	0	K02355	elongation factor G	NA	NA	NA	NA
IAQ00_02095	tuf	elongation factor Tu	CP060818	451142	452326	Forward	NA	COG0050	GTPases - translation elongation factors	J	NA	NA	NA	47	N	SignalP-noTM	0	K02358	elongation factor Tu	NA	NA	NA	NA
IAQ00_02100	bfd	bacterioferritin-associated ferredoxin	CP060818	452507	452701	Forward	NA	COG2906	Bacterioferritin-associated ferredoxin	P	NA	NA	NA	28	N	SignalP-noTM	0	K02192	bacterioferritin-associated ferredoxin	NA	NA	NA	NA
IAQ00_02105	bfr	bacterioferritin	CP060818	452808	453281	Forward	NA	COG2193	Bacterioferritin (cytochrome b1)	P	NA	NA	NA	30	N	SignalP-noTM	0	K03594	bacterioferritin	1.16.3.1	NA	NA	NA
IAQ00_02110	IAQ00_02110	prepilin peptidase	CP060818	453268	454041	Reverse	NA	COG1989	Type II secretory pathway, prepilin signal peptidase PulO and related peptidases	NOU	NA	NA	NA	23	Y	SignalP-noTM	6	K02654	leader peptidase (prepilin peptidase) / N-methyltransferase	3.4.23.43	2.1.1.-	NA	NA
IAQ00_02115	rpsJ	30S ribosomal protein S10	CP060818	454442	454753	Forward	NA	COG0051	Ribosomal protein S10	J	NA	NA	NA	24	N	SignalP-noTM	0	K02946	small subunit ribosomal protein S10	NA	NA	NA	NA
IAQ00_02120	rplC	50S ribosomal protein L3	CP060818	454786	455415	Forward	NA	COG0087	Ribosomal protein L3	J	NA	NA	NA	27	N	SignalP-noTM	0	K02906	large subunit ribosomal protein L3	NA	NA	NA	NA
IAQ00_02125	rplD	50S ribosomal protein L4	CP060818	455426	456031	Forward	NA	COG0088	Ribosomal protein L4	J	NA	NA	NA	21	N	SignalP-noTM	0	K02926	large subunit ribosomal protein L4	NA	NA	NA	NA
IAQ00_02130	rplW	50S ribosomal protein L23	CP060818	456028	456330	Forward	NA	COG0089	Ribosomal protein L23	J	NA	NA	NA	23	N	SignalP-noTM	0	K02892	large subunit ribosomal protein L23	NA	NA	NA	NA
IAQ00_02135	rplB	50S ribosomal protein L2	CP060818	456348	457169	Forward	NA	COG0090	Ribosomal protein L2	J	NA	NA	NA	32	N	SignalP-noTM	0	K02886	large subunit ribosomal protein L2	NA	NA	NA	NA
IAQ00_02140	rpsS	30S ribosomal protein S19	CP060818	457186	457464	Forward	NA	COG0185	Ribosomal protein S19	J	NA	NA	NA	23	N	SignalP-noTM	0	K02965	small subunit ribosomal protein S19	NA	NA	NA	NA
IAQ00_02145	rplV	50S ribosomal protein L22	CP060818	457478	457810	Forward	NA	COG0091	Ribosomal protein L22	J	NA	NA	NA	59	N	SignalP-noTM	0	K02890	large subunit ribosomal protein L22	NA	NA	NA	NA
IAQ00_02150	rpsC	30S ribosomal protein S3	CP060818	457828	458526	Forward	NA	COG0092	Ribosomal protein S3	J	NA	NA	NA	25	N	SignalP-noTM	0	K02982	small subunit ribosomal protein S3	NA	NA	NA	NA
IAQ00_02155	rplP	50S ribosomal protein L16	CP060818	458538	458948	Forward	NA	COG0197	Ribosomal protein L16/L10E	J	NA	NA	NA	36	N	SignalP-noTM	0	K02878	large subunit ribosomal protein L16	NA	NA	NA	NA
IAQ00_02160	rpmC	50S ribosomal protein L29	CP060818	458948	459139	Forward	NA	COG0255	Ribosomal protein L29	J	NA	NA	NA	33	N	SignalP-noTM	0	K02904	large subunit ribosomal protein L29	NA	NA	NA	NA
IAQ00_02165	rpsQ	30S ribosomal protein S17	CP060818	459139	459393	Forward	NA	COG0186	Ribosomal protein S17	J	NA	NA	NA	36	N	SignalP-noTM	0	K02961	small subunit ribosomal protein S17	NA	NA	NA	NA
IAQ00_02170	rplN	50S ribosomal protein L14	CP060818	459562	459933	Forward	NA	COG0093	Ribosomal protein L14	J	NA	NA	NA	34	N	SignalP-noTM	0	K02874	large subunit ribosomal protein L14	NA	NA	NA	NA
IAQ00_02175	rplX	50S ribosomal protein L24	CP060818	459944	460258	Forward	NA	COG0198	Ribosomal protein L24	J	NA	NA	NA	54	N	SignalP-noTM	0	K02895	large subunit ribosomal protein L24	NA	NA	NA	NA
IAQ00_02180	rplE	50S ribosomal protein L5	CP060818	460273	460812	Forward	NA	COG0094	Ribosomal protein L5	J	NA	NA	NA	46	N	SignalP-noTM	0	K02931	large subunit ribosomal protein L5	NA	NA	NA	NA
IAQ00_02185	rpsN	30S ribosomal protein S14	CP060818	460827	461132	Forward	NA	COG0199	Ribosomal protein S14	J	NA	NA	NA	37	N	SignalP-noTM	0	K02954	small subunit ribosomal protein S14	NA	NA	NA	NA
IAQ00_02190	rpsH	30S ribosomal protein S8	CP060818	461165	461557	Forward	NA	COG0096	Ribosomal protein S8	J	NA	NA	NA	20	N	SignalP-noTM	0	K02994	small subunit ribosomal protein S8	NA	NA	NA	NA
IAQ00_02195	rplF	50S ribosomal protein L6	CP060818	461571	462104	Forward	NA	COG0097	Ribosomal protein L6P/L9E	J	NA	NA	NA	66	N	SignalP-noTM	0	K02933	large subunit ribosomal protein L6	NA	NA	NA	NA
IAQ00_02200	rplR	50S ribosomal protein L18	CP060818	462114	462467	Forward	NA	COG0256	Ribosomal protein L18	J	NA	NA	NA	38	N	SignalP-noTM	0	K02881	large subunit ribosomal protein L18	NA	NA	NA	NA
IAQ00_02205	rpsE	30S ribosomal protein S5	CP060818	462482	462982	Forward	NA	COG0098	Ribosomal protein S5	J	NA	NA	NA	38	N	SignalP-noTM	0	K02988	small subunit ribosomal protein S5	NA	NA	NA	NA
IAQ00_02210	rpmD	50S ribosomal protein L30	CP060818	462988	463167	Forward	NA	COG1841	Ribosomal protein L30/L7E	J	NA	NA	NA	36	N	SignalP-noTM	0	K02907	large subunit ribosomal protein L30	NA	NA	NA	NA
IAQ00_02215	rplO	50S ribosomal protein L15	CP060818	463171	463605	Forward	NA	COG0200	Ribosomal protein L15	J	NA	NA	NA	37	N	SignalP-noTM	0	K02876	large subunit ribosomal protein L15	NA	NA	NA	NA
IAQ00_02220	secY	preprotein translocase subunit SecY	CP060818	463613	464944	Forward	NA	COG0201	Preprotein translocase subunit SecY	U	NA	NA	NA	51	N	SignalP-TM	10	K03076	preprotein translocase subunit SecY	NA	NA	NA	NA
IAQ00_02225	rpmJ	50S ribosomal protein L36	CP060818	464977	465093	Forward	NA	COG0257	Ribosomal protein L36	J	NA	NA	NA	35	N	SignalP-noTM	0	K02919	large subunit ribosomal protein L36	NA	NA	NA	NA
IAQ00_02230	rpsM	30S ribosomal protein S13	CP060818	465238	465594	Forward	NA	COG0099	Ribosomal protein S13	J	NA	NA	NA	33	N	SignalP-noTM	0	K02952	small subunit ribosomal protein S13	NA	NA	NA	NA
IAQ00_02235	rpsK	30S ribosomal protein S11	CP060818	465611	466000	Forward	NA	COG0100	Ribosomal protein S11	J	NA	NA	NA	48	N	SignalP-noTM	0	K02948	small subunit ribosomal protein S11	NA	NA	NA	NA
IAQ00_02240	rpsD	30S ribosomal protein S4	CP060818	466033	466653	Forward	NA	COG0522	Ribosomal protein S4 and related proteins	J	NA	NA	NA	28	N	SignalP-noTM	0	K02986	small subunit ribosomal protein S4	NA	NA	NA	NA
IAQ00_02245	rpoA	DNA-directed RNA polymerase subunit alpha	CP060818	466679	467668	Forward	NA	COG0202	DNA-directed RNA polymerase, alpha subunit/40 kD subunit	K	NA	NA	NA	25	N	SignalP-noTM	0	K03040	DNA-directed RNA polymerase subunit alpha	2.7.7.6	NA	NA	NA
IAQ00_02250	rplQ	50S ribosomal protein L17	CP060818	467709	468095	Forward	NA	COG0203	Ribosomal protein L17	J	NA	NA	NA	42	N	SignalP-noTM	0	K02879	large subunit ribosomal protein L17	NA	NA	NA	NA
IAQ00_02255	IAQ00_02255	DUF1992 domain-containing protein	CP060818	468189	468557	Forward	NA	NA	NA	NA	NA	NA	NA	29	N	SignalP-noTM	0	NA	NA	NA	NA	NA	NA
IAQ00_02265	mscL	large-conductance mechanosensitive channel protein MscL	CP060818	468878	469288	Reverse	NA	COG1970	Large-conductance mechanosensitive channel	M	NA	NA	NA	39	N	SignalP-TM	2	K03282	large conductance mechanosensitive channel	NA	NA	NA	NA
IAQ00_02270	trkA	Trk system potassium transporter TrkA	CP060818	469396	470772	Reverse	NA	COG0569	K+ transport systems, NAD-binding component	P	NA	NA	NA	17	N	SignalP-noTM	0	K03499	trk/ktr system potassium uptake protein	NA	NA	NA	NA
IAQ00_02275	rsmB	16S rRNA (cytosine(967)-C(5))-methyltransferase RsmB	CP060818	470790	472091	Reverse	NA	COG0144	tRNA and rRNA cytosine-C5-methylases	J	NA	NA	NA	61	N	SignalP-noTM	0	K03500	16S rRNA (cytosine967-C5)-methyltransferase	2.1.1.176	NA	NA	NA
IAQ00_02280	fmt	methionyl-tRNA formyltransferase	CP060818	472139	473083	Reverse	NA	COG0223	Methionyl-tRNA formyltransferase	J	NA	NA	NA	17	N	SignalP-noTM	0	K00604	methionyl-tRNA formyltransferase	2.1.2.9	NA	NA	NA
IAQ00_02285	def	peptide deformylase	CP060818	473104	473616	Reverse	NA	COG0242	N-formylmethionyl-tRNA deformylase	J	NA	NA	NA	19	N	SignalP-noTM	0	K01462	peptide deformylase	3.5.1.88	NA	NA	NA
IAQ00_02290	dprA	DNA-protecting protein DprA	CP060818	473734	474858	Forward	NA	COG0758	Predicted Rossmann fold nucleotide-binding protein involved in DNA uptake	LU	NA	NA	NA	40	N	SignalP-noTM	0	K04096	DNA processing protein	NA	NA	NA	NA
IAQ00_02295	IAQ00_02295	DUF494 domain-containing protein	CP060818	474830	475303	Forward	NA	COG2922	Uncharacterized protein conserved in bacteria	S	NA	NA	NA	65	N	SignalP-noTM	0	K03747	Smg protein	NA	NA	NA	NA
IAQ00_02300	IAQ00_02300	topoisomerase DNA-binding C4 zinc finger domain-containing protein	CP060818	475326	475871	Forward	NA	COG0551	Zn-finger domain associated with topoisomerase type I	L	NA	NA	NA	20	N	SignalP-noTM	0	K07479	putative DNA topoisomerase	NA	NA	NA	NA
IAQ00_02305	tsaC	L-threonylcarbamoyladenylate synthase type 1 TsaC	CP060818	475881	476453	Forward	NA	COG0009	Putative translation factor (SUA5)	J	NA	NA	NA	25	N	SignalP-noTM	0	K07566	L-threonylcarbamoyladenylate synthase	2.7.7.87	NA	NA	NA
IAQ00_02310	aroE	shikimate dehydrogenase	CP060818	476457	477275	Forward	NA	COG0169	Shikimate 5-dehydrogenase	E	NA	NA	NA	25	N	SignalP-noTM	0	K00014	shikimate dehydrogenase	1.1.1.25	NA	NA	NA
IAQ00_02315	IAQ00_02315	DUF1488 domain-containing protein	CP060818	477272	477529	Forward	NA	NA	NA	NA	NA	NA	NA	40	N	SignalP-TM	1	NA	NA	NA	NA	NA	NA
IAQ00_02320	IAQ00_02320	gamma carbonic anhydrase family protein	CP060818	477484	478050	Reverse	NA	COG0663	Carbonic anhydrases/acetyltransferases, isoleucine patch superfamily	R	NA	NA	NA	29	N	SignalP-noTM	0	K01726	gamma-carbonic anhydrase	4.2.1.-	NA	NA	NA
IAQ00_02355	IAQ00_02355	amino acid ABC transporter ATP-binding protein	CP060818	484563	485288	Reverse	NA	COG1126	ABC-type polar amino acid transport system, ATPase component	E	NA	NA	NA	44	N	SignalP-noTM	0	K09972	general L-amino acid transport system ATP-binding protein	7.4.2.1	NA	NA	NA
IAQ00_02360	IAQ00_02360	amino acid ABC transporter permease	CP060818	485329	486435	Reverse	NA	COG0765	ABC-type amino acid transport system, permease component	E	NA	NA	NA	22	N	SignalP-TM	8	K09971	general L-amino acid transport system permease protein	NA	NA	NA	NA
IAQ00_02365	IAQ00_02365	amino acid ABC transporter permease	CP060818	486445	487623	Reverse	NA	COG4597	ABC-type amino acid transport system, permease component	E	NA	NA	NA	21	N	SignalP-TM	7	K09970	general L-amino acid transport system permease protein	NA	NA	NA	NA
IAQ00_02370	IAQ00_02370	amino acid ABC transporter substrate-binding protein	CP060818	487694	488719	Reverse	NA	COG0834	ABC-type amino acid transport/signal transduction systems, periplasmic component/domain	ET	NA	NA	NA	25	Y	SignalP-noTM	0	K09969	general L-amino acid transport system substrate-binding protein	NA	NA	NA	NA
IAQ00_02375	fis	DNA-binding transcriptional regulator Fis	CP060818	489264	489560	Reverse	NA	COG2901	Factor for inversion stimulation Fis, transcriptional activator	KL	NA	NA	NA	19	N	SignalP-noTM	0	K03557	Fis family transcriptional regulator, factor for inversion stimulation protein	NA	NA	NA	NA
IAQ00_02380	dusB	tRNA dihydrouridine synthase DusB	CP060818	489584	490549	Reverse	NA	COG0042	tRNA-dihydrouridine synthase	J	NA	NA	NA	51	N	SignalP-noTM	0	K05540	tRNA-dihydrouridine synthase B	1.-.-.-	NA	NA	NA
IAQ00_02385	prmA	50S ribosomal protein L11 methyltransferase	CP060818	490961	491845	Reverse	NA	COG2264	Ribosomal protein L11 methylase	J	NA	NA	NA	16	N	SignalP-noTM	0	K02687	ribosomal protein L11 methyltransferase	2.1.1.-	NA	NA	NA
IAQ00_02390	panF	sodium/pantothenate symporter	CP060818	491861	493306	Reverse	NA	COG4145	Na+/panthothenate symporter	H	NA	NA	NA	24	N	SignalP-TM	13	K14392	sodium/pantothenate symporter	NA	NA	NA	NA
IAQ00_02395	IAQ00_02395	YhdT family protein	CP060818	493296	493538	Reverse	NA	COG3924	Predicted membrane protein	S	NA	NA	NA	37	N	SignalP-TM	2	NA	NA	NA	NA	NA	NA
IAQ00_02400	accC	acetyl-CoA carboxylase biotin carboxylase subunit	CP060818	493611	494960	Reverse	NA	COG0439	Biotin carboxylase	I	NA	NA	NA	36	N	SignalP-noTM	0	K01961	acetyl-CoA carboxylase, biotin carboxylase subunit	6.4.1.2	6.3.4.14	NA	NA
IAQ00_02405	accB	acetyl-CoA carboxylase biotin carboxyl carrier protein	CP060818	494972	495436	Reverse	NA	COG0511	Biotin carboxyl carrier protein	I	NA	NA	NA	50	N	SignalP-noTM	0	K02160	acetyl-CoA carboxylase biotin carboxyl carrier protein	NA	NA	NA	NA
IAQ00_02410	aroQ	type II 3-dehydroquinate dehydratase	CP060818	495462	495914	Reverse	NA	COG0757	3-dehydroquinate dehydratase II	E	NA	NA	NA	43	N	SignalP-noTM	0	K03786	3-dehydroquinate dehydratase II	4.2.1.10	NA	NA	NA
IAQ00_02415	msrQ	protein-methionine-sulfoxide reductase heme-binding subunit MsrQ	CP060818	496136	496738	Reverse	NA	COG2717	Predicted membrane protein	S	NA	NA	NA	33	N	SignalP-TM	6	K17247	methionine sulfoxide reductase heme-binding subunit	NA	NA	NA	NA
IAQ00_02420	msrP	protein-methionine-sulfoxide reductase catalytic subunit MsrP	CP060818	496739	497743	Reverse	NA	COG2041	Sulfite oxidase and related enzymes	R	NA	NA	NA	45	N	SignalP-TM	0	K07147	methionine sulfoxide reductase catalytic subunit	1.8.-.-	NA	NA	NA
IAQ00_02425	csrD	RNase E specificity factor CsrD	CP060818	498030	499979	Forward	NA	COG2200	FOG: EAL domain	T	NA	NA	NA	30	N	SignalP-TM	2	K18765	RNase E specificity factor CsrD	NA	NA	NA	NA
IAQ00_02430	mreB	rod shape-determining protein MreB	CP060818	500289	501332	Forward	NA	COG1077	Actin-like ATPase involved in cell morphogenesis	D	NA	NA	NA	41	N	SignalP-noTM	0	K03569	rod shape-determining protein MreB and related proteins	NA	NA	NA	NA
IAQ00_02435	mreC	rod shape-determining protein MreC	CP060818	501480	502502	Forward	NA	COG1792	Cell shape-determining protein	M	NA	NA	NA	25	N	SignalP-TM	1	K03570	rod shape-determining protein MreC	NA	NA	NA	NA
IAQ00_02440	mreD	rod shape-determining protein MreD	CP060818	502499	502987	Forward	NA	COG2891	Cell shape-determining protein	M	NA	NA	NA	27	N	SignalP-TM	5	K03571	rod shape-determining protein MreD	NA	NA	NA	NA
IAQ00_02445	maf	septum formation inhibitor Maf	CP060818	502996	503577	Forward	NA	COG0424	Nucleotide-binding protein implicated in inhibition of septum formation	D	NA	NA	NA	69	N	SignalP-noTM	0	K06287	nucleoside triphosphate pyrophosphatase	3.6.1.-	NA	NA	NA
IAQ00_02450	rng	ribonuclease G	CP060818	503579	505048	Forward	NA	COG1530	Ribonucleases G and E	J	NA	NA	NA	20	N	SignalP-noTM	0	K08301	ribonuclease G	3.1.26.-	NA	NA	NA
IAQ00_02455	yhdP	AsmA2 domain-containing protein YhdP	CP060818	505181	509014	Forward	NA	COG3164	Predicted membrane protein	S	NA	NA	NA	30	N	SignalP-TM	1	NA	NA	NA	NA	NA	NA
IAQ00_02460	tldD	metalloprotease TldD	CP060818	509080	510525	Forward	NA	COG0312	Predicted Zn-dependent proteases and their inactivated homologs	R	NA	NA	NA	19	N	SignalP-noTM	0	K03568	TldD protein	NA	NA	NA	NA
IAQ00_02465	aaeR	HTH-type transcriptional activator AaeR	CP060818	510558	511475	Reverse	NA	COG0583	Transcriptional regulator	K	NA	NA	NA	24	N	SignalP-noTM	0	K21698	LysR family transcriptional regulator, transcriptional activator for aaeXAB operon	NA	NA	NA	NA
IAQ00_02470	IAQ00_02470	AaeX family protein	CP060818	511706	511909	Forward	NA	COG4278	Uncharacterized conserved protein	S	NA	NA	NA	20	N	SignalP-TM	2	K21695	protein AaeX	NA	NA	NA	NA
IAQ00_02475	aaeA	p-hydroxybenzoic acid efflux pump subunit AaeA	CP060818	511917	512849	Forward	NA	COG1566	Multidrug resistance efflux pump	V	NA	NA	NA	33	N	SignalP-TM	1	K15548	p-hydroxybenzoic acid efflux pump subunit AaeA	NA	NA	NA	NA
IAQ00_02480	aaeB	p-hydroxybenzoic acid efflux pump subunit AaeB	CP060818	512859	514811	Forward	NA	COG1289	Predicted membrane protein	S	NA	NA	NA	48	N	SignalP-TM	10	K03468	p-hydroxybenzoic acid efflux pump subunit AaeB	NA	NA	NA	NA
IAQ00_02485	IAQ00_02485	NAD-dependent succinate-semialdehyde dehydrogenase	CP060818	514922	516376	Forward	NA	COG1012	NAD-dependent aldehyde dehydrogenases	C	NA	NA	NA	46	N	SignalP-noTM	0	K00135	succinate-semialdehyde dehydrogenase / glutarate-semialdehyde dehydrogenase	1.2.1.16	1.2.1.79	1.2.1.20	NA
IAQ00_02490	IAQ00_02490	hypothetical protein	CP060818	516432	516707	Forward	NA	COG2732	Barstar, RNAse (barnase) inhibitor	K	NA	NA	NA	32	N	SignalP-noTM	0	K03623	ribonuclease inhibitor	NA	NA	NA	NA
IAQ00_02495	IAQ00_02495	Rpn family recombination-promoting nuclease/putative transposase	CP060818	516851	517795	Forward	NA	COG5464	Uncharacterized conserved protein	S	ISSen7	ISPlu15	ISNCY	26	N	SignalP-noTM	0	K24087	recombination-promoting nuclease RpnB	3.1.21.-	NA	NA	NA
IAQ00_02500	yhcN	peroxide/acid stress response protein YhcN	CP060818	518029	518292	Reverse	NA	NA	NA	NA	NA	NA	NA	23	Y	SignalP-noTM	1	NA	NA	NA	NA	NA	NA
IAQ00_02505	IAQ00_02505	DUF1471 domain-containing protein	CP060818	518386	518658	Reverse	NA	NA	NA	NA	NA	NA	NA	23	Y	SignalP-noTM	0	NA	NA	NA	NA	NA	NA
IAQ00_02510	yhcN	peroxide/acid stress response protein YhcN	CP060818	518733	518996	Reverse	NA	NA	NA	NA	NA	NA	NA	23	Y	SignalP-noTM	0	NA	NA	NA	NA	NA	NA
IAQ00_02515	argR	transcriptional regulator ArgR	CP060818	519491	519961	Reverse	NA	COG1438	Arginine repressor	K	NA	NA	NA	62	N	SignalP-noTM	0	K03402	transcriptional regulator of arginine metabolism	NA	NA	NA	NA
IAQ00_02520	mdh	malate dehydrogenase	CP060818	520509	521447	Forward	NA	COG0039	Malate/lactate dehydrogenases	C	NA	NA	NA	18	N	SignalP-TM	0	NA	NA	NA	NA	NA	NA
IAQ00_02525	mscM	miniconductance mechanosensitive channel MscM	CP060818	521496	524831	Reverse	NA	COG3264	Small-conductance mechanosensitive channel	M	NA	NA	NA	22	Y	SignalP-noTM	11	K22051	miniconductance mechanosensitive channel	NA	NA	NA	NA
IAQ00_02530	psd	phosphatidylserine decarboxylase	CP060818	524837	525733	Reverse	NA	COG0688	Phosphatidylserine decarboxylase	I	NA	NA	NA	23	N	SignalP-TM	0	K01613	phosphatidylserine decarboxylase	4.1.1.65	NA	NA	NA
IAQ00_02535	rsgA	small ribosomal subunit biogenesis GTPase RsgA	CP060818	525826	526875	Reverse	NA	COG1162	Predicted GTPases	R	NA	NA	NA	53	N	SignalP-noTM	0	K06949	ribosome biogenesis GTPase / thiamine phosphate phosphatase	3.6.1.-	3.1.3.100	NA	NA
IAQ00_02540	orn	oligoribonuclease	CP060818	526976	527524	Forward	NA	COG1949	Oligoribonuclease (3'->5' exoribonuclease)	A	NA	NA	NA	49	N	SignalP-noTM	0	K13288	oligoribonuclease	3.1.-.-	NA	NA	NA
IAQ00_02560	queG	tRNA epoxyqueuosine(34) reductase QueG	CP060818	528296	529435	Reverse	NA	COG1600	Uncharacterized Fe-S protein	C	NA	NA	NA	35	N	SignalP-noTM	0	K18979	epoxyqueuosine reductase	1.17.99.6	NA	NA	NA
IAQ00_02565	nnr	bifunctional ADP-dependent NAD(P)H-hydrate dehydratase/NAD(P)H-hydrate epimerase	CP060818	529434	530954	Forward	NA	COG0063	Predicted sugar kinase	G	NA	NA	NA	25	N	SignalP-noTM	0	K23997	ADP-dependent NAD(P)H-hydrate dehydratase / NAD(P)H-hydrate epimerase	4.2.1.136	5.1.99.6	NA	NA
IAQ00_02570	tsaE	tRNA (adenosine(37)-N6)-threonylcarbamoyltransferase complex ATPase subunit type 1 TsaE	CP060818	530951	531427	Forward	NA	COG0802	Predicted ATPase or kinase	R	NA	NA	NA	25	N	SignalP-noTM	0	K06925	tRNA threonylcarbamoyladenosine biosynthesis protein TsaE	NA	NA	NA	NA
IAQ00_02575	amiB	N-acetylmuramoyl-L-alanine amidase AmiB	CP060818	531424	533100	Forward	NA	COG0860	N-acetylmuramoyl-L-alanine amidase	M	NA	NA	NA	23	Y	SignalP-TM	0	K01448	N-acetylmuramoyl-L-alanine amidase	3.5.1.28	NA	NA	NA
IAQ00_02580	mutL	DNA mismatch repair endonuclease MutL	CP060818	533150	534988	Forward	NA	COG0323	DNA mismatch repair enzyme (predicted ATPase)	L	NA	NA	NA	40	N	SignalP-noTM	0	K03572	DNA mismatch repair protein MutL	NA	NA	NA	NA
IAQ00_02585	miaA	tRNA (adenosine(37)-N6)-dimethylallyltransferase MiaA	CP060818	534981	535931	Forward	NA	COG0324	tRNA delta(2)-isopentenylpyrophosphate transferase	J	NA	NA	NA	28	N	SignalP-noTM	0	K00791	tRNA dimethylallyltransferase	2.5.1.75	NA	NA	NA
IAQ00_02590	hfq	RNA chaperone Hfq	CP060818	536036	536350	Forward	NA	COG1923	Uncharacterized host factor I protein	R	NA	NA	NA	53	N	SignalP-noTM	0	K03666	host factor-I protein	NA	NA	NA	NA
IAQ00_02595	hflX	GTPase HflX	CP060818	536426	537706	Forward	NA	COG2262	GTPases	R	NA	NA	NA	52	N	SignalP-noTM	0	K03665	GTPase	NA	NA	NA	NA
IAQ00_02600	hflK	FtsH protease activity modulator HflK	CP060818	537870	539102	Forward	NA	COG0330	Membrane protease subunits, stomatin/prohibitin homologs	O	NA	NA	NA	3	N	SignalP-noTM	1	K04088	modulator of FtsH protease HflK	NA	NA	NA	NA
IAQ00_02605	hflC	protease modulator HflC	CP060818	539106	540110	Forward	NA	COG0330	Membrane protease subunits, stomatin/prohibitin homologs	O	NA	NA	NA	21	N	SignalP-TM	1	K04087	modulator of FtsH protease HflC	NA	NA	NA	NA
IAQ00_02610	IAQ00_02610	DUF2065 family protein	CP060818	540166	540366	Forward	NA	COG3242	Uncharacterized protein conserved in bacteria	S	NA	NA	NA	24	N	SignalP-TM	2	K09937	uncharacterized protein	NA	NA	NA	NA
IAQ00_02615	IAQ00_02615	adenylosuccinate synthase	CP060818	540533	541831	Forward	NA	COG0104	Adenylosuccinate synthase	F	NA	NA	NA	34	N	SignalP-noTM	0	K01939	adenylosuccinate synthase	6.3.4.4	NA	NA	NA
IAQ00_02620	nsrR	nitric oxide-sensing transcriptional repressor NsrR	CP060818	542054	542497	Forward	NA	COG1959	Predicted transcriptional regulator	K	NA	NA	NA	19	N	SignalP-noTM	0	K13771	Rrf2 family transcriptional regulator, nitric oxide-sensitive transcriptional repressor	NA	NA	NA	NA
IAQ00_02625	rnr	ribonuclease R	CP060818	542514	544949	Forward	NA	COG0557	Exoribonuclease R	K	NA	NA	NA	38	N	SignalP-noTM	0	K12573	ribonuclease R	3.1.13.1	NA	NA	NA
IAQ00_02630	rlmB	23S rRNA (guanosine(2251)-2'-O)-methyltransferase RlmB	CP060818	545018	545752	Forward	NA	COG0566	rRNA methylases	J	NA	NA	NA	24	N	SignalP-noTM	0	K03218	23S rRNA (guanosine2251-2'-O)-methyltransferase	2.1.1.185	NA	NA	NA
IAQ00_02635	IAQ00_02635	isovaleryl-CoA dehydrogenase	CP060818	545838	547466	Forward	NA	COG1960	Acyl-CoA dehydrogenases	I	NA	NA	NA	65	N	SignalP-noTM	0	K09456	putative acyl-CoA dehydrogenase	NA	NA	NA	NA
IAQ00_02640	bsmA	biofilm peroxide resistance protein BsmA	CP060818	547440	547766	Reverse	NA	NA	NA	NA	NA	NA	NA	20	Y	SignalP-noTM	0	NA	NA	NA	NA	NA	NA
IAQ00_02645	IAQ00_02645	Cache 3/Cache 2 fusion domain-containing protein	CP060818	547824	549755	Reverse	NA	COG0840	Methyl-accepting chemotaxis protein	NT	NA	NA	NA	41	N	SignalP-TM	2	K03406	methyl-accepting chemotaxis protein	NA	NA	NA	NA
IAQ00_02650	yjfP	esterase	CP060818	549912	550661	Forward	NA	COG1073	Hydrolases of the alpha/beta superfamily	R	NA	NA	NA	45	N	SignalP-noTM	0	NA	NA	NA	NA	NA	NA
IAQ00_02655	rpsF	30S ribosomal protein S6	CP060818	550935	551330	Forward	NA	COG0360	Ribosomal protein S6	J	NA	NA	NA	32	N	SignalP-noTM	0	K02990	small subunit ribosomal protein S6	NA	NA	NA	NA
IAQ00_02660	priB	primosomal replication protein N	CP060818	551337	551654	Forward	NA	COG2965	Primosomal replication protein N	L	NA	NA	NA	62	N	SignalP-noTM	0	K02686	primosomal replication protein N	NA	NA	NA	NA
IAQ00_02665	rpsR	30S ribosomal protein S18	CP060818	551659	551886	Forward	NA	COG0238	Ribosomal protein S18	J	NA	NA	NA	60	N	SignalP-noTM	0	K02963	small subunit ribosomal protein S18	NA	NA	NA	NA
IAQ00_02670	rplI	50S ribosomal protein L9	CP060818	551925	552374	Forward	NA	COG0359	Ribosomal protein L9	J	NA	NA	NA	24	N	SignalP-noTM	0	K02939	large subunit ribosomal protein L9	NA	NA	NA	NA
IAQ00_02675	IAQ00_02675	cell envelope opacity-associated protein A YtfB	CP060818	552778	553326	Reverse	NA	COG3061	Cell envelope opacity-associated protein A	M	NA	NA	NA	57	N	SignalP-TM	1	K07269	cell division protein YtfB	NA	NA	NA	NA
IAQ00_02680	fklB	FKBP-type peptidyl-prolyl cis-trans isomerase	CP060818	553664	554284	Forward	NA	COG0545	FKBP-type peptidyl-prolyl cis-trans isomerases 1	O	NA	NA	NA	41	N	SignalP-noTM	0	K03773	FKBP-type peptidyl-prolyl cis-trans isomerase FklB	5.2.1.8	NA	NA	NA
IAQ00_02685	IAQ00_02685	bifunctional 2',3'-cyclic-nucleotide 2'-phosphodiesterase/3'-nucleotidase	CP060818	554321	556261	Reverse	NA	COG0737	5'-nucleotidase/2',3'-cyclic phosphodiesterase and related esterases	F	NA	NA	NA	20	Y	SignalP-noTM	0	K01119	2',3'-cyclic-nucleotide 2'-phosphodiesterase / 3'-nucleotidase	3.1.4.16	3.1.3.6	NA	NA
IAQ00_02690	cysQ	3'(2'),5'-bisphosphate nucleotidase CysQ	CP060818	556556	557299	Forward	NA	COG1218	3'-Phosphoadenosine 5'-phosphosulfate (PAPS) 3'-phosphatase	P	NA	NA	NA	40	N	SignalP-noTM	0	K01082	3'(2'), 5'-bisphosphate nucleotidase	3.1.3.7	NA	NA	NA
IAQ00_02695	IAQ00_02695	YtfJ family protein	CP060818	557337	557897	Reverse	NA	COG3054	Predicted transcriptional regulator	R	NA	NA	NA	22	Y	SignalP-noTM	0	K07109	uncharacterized protein	NA	NA	NA	NA
IAQ00_02700	IAQ00_02700	DUF1107 domain-containing protein	CP060818	558208	558414	Forward	NA	NA	NA	NA	NA	NA	NA	32	N	SignalP-noTM	0	NA	NA	NA	NA	NA	NA
IAQ00_02705	IAQ00_02705	HlyC/CorC family transporter	CP060818	558447	559766	Reverse	NA	COG1253	Hemolysins and related proteins containing CBS domains	R	NA	NA	NA	27	N	SignalP-TM	4	K03699	putative hemolysin	NA	NA	NA	NA
IAQ00_02710	IAQ00_02710	hypothetical protein	CP060818	559949	560116	Reverse	NA	NA	NA	NA	NA	NA	NA	39	N	SignalP-noTM	0	NA	NA	NA	NA	NA	NA
IAQ00_02715	IAQ00_02715	outer membrane protein assembly factor	CP060818	560280	561995	Forward	NA	COG0729	Outer membrane protein	M	NA	NA	NA	14	N	SignalP-noTM	0	K07278	translocation and assembly module TamA	NA	NA	NA	NA
IAQ00_02720	IAQ00_02720	translocation/assembly module TamB	CP060818	561992	565759	Forward	NA	COG2911	Uncharacterized protein conserved in bacteria	S	NA	NA	NA	26	N	SignalP-TM	1	K09800	translocation and assembly module TamB	NA	NA	NA	NA
IAQ00_02725	IAQ00_02725	gamma-glutamylcyclotransferase	CP060818	565762	566118	Forward	NA	COG2105	Uncharacterized conserved protein	S	NA	NA	NA	23	N	SignalP-noTM	0	NA	NA	NA	NA	NA	NA
IAQ00_02730	ppa	inorganic diphosphatase	CP060818	566545	567075	Reverse	NA	COG0221	Inorganic pyrophosphatase	C	NA	NA	NA	27	N	SignalP-noTM	0	K01507	inorganic pyrophosphatase	3.6.1.1	NA	NA	NA
IAQ00_02735	IAQ00_02735	DUF441 domain-containing protein	CP060818	567176	567625	Reverse	NA	COG2707	Predicted membrane protein	S	NA	NA	NA	23	N	SignalP-TM	4	NA	NA	NA	NA	NA	NA
IAQ00_02740	IAQ00_02740	DUF1311 domain-containing protein	CP060818	567687	568097	Reverse	NA	COG3755	Uncharacterized protein conserved in bacteria	S	NA	NA	NA	19	Y	SignalP-noTM	0	NA	NA	NA	NA	NA	NA
IAQ00_02745	IAQ00_02745	Tar ligand binding domain-containing protein	CP060818	568274	569833	Forward	NA	COG0840	Methyl-accepting chemotaxis protein	NT	NA	NA	NA	24	N	SignalP-TM	2	K03406	methyl-accepting chemotaxis protein	NA	NA	NA	NA
IAQ00_02750	fbp	class 1 fructose-bisphosphatase	CP060818	569870	570877	Reverse	NA	COG0158	Fructose-1,6-bisphosphatase	G	NA	NA	NA	34	N	SignalP-noTM	0	K03841	fructose-1,6-bisphosphatase I	3.1.3.11	NA	NA	NA
IAQ00_02755	mpl	UDP-N-acetylmuramate:L-alanyl-gamma-D-glutamyl- meso-diaminopimelate ligase	CP060818	571045	572400	Forward	NA	COG0773	UDP-N-acetylmuramate-alanine ligase	M	NA	NA	NA	33	N	SignalP-TM	0	K02558	UDP-N-acetylmuramate: L-alanyl-gamma-D-glutamyl-meso-diaminopimelate ligase	6.3.2.45	NA	NA	NA
IAQ00_02760	IAQ00_02760	ribosome-associated protein	CP060818	572484	573029	Reverse	NA	COG3028	Uncharacterized protein conserved in bacteria	S	NA	NA	NA	45	N	SignalP-noTM	0	K09889	ribosome-associated protein	NA	NA	NA	NA
IAQ00_02765	pmbA	metalloprotease PmbA	CP060818	573143	574483	Forward	NA	COG0312	Predicted Zn-dependent proteases and their inactivated homologs	R	NA	NA	NA	33	N	SignalP-noTM	0	K03592	PmbA protein	NA	NA	NA	NA
IAQ00_02770	cybC	cytochrome b562	CP060818	574579	574965	Forward	NA	COG3783	Soluble cytochrome b562	C	NA	NA	NA	23	Y	SignalP-noTM	0	K15536	soluble cytochrome b562	NA	NA	NA	NA
IAQ00_02775	IAQ00_02775	DeoR/GlpR transcriptional regulator	CP060818	575002	575799	Reverse	NA	COG1349	Transcriptional regulators of sugar metabolism	KG	NA	NA	NA	43	N	SignalP-noTM	0	K02444	DeoR family transcriptional regulator, glycerol-3-phosphate regulon repressor	NA	NA	NA	NA
IAQ00_02780	IAQ00_02780	sugar kinase	CP060818	575834	576730	Reverse	NA	COG0524	Sugar kinases, ribokinase family	G	NA	NA	NA	31	N	SignalP-noTM	0	K18478	sulfofructose kinase	2.7.1.184	NA	NA	NA
IAQ00_02785	yihU	sulfolactaldehyde 3-reductase	CP060818	576896	577792	Forward	NA	COG2084	3-hydroxyisobutyrate dehydrogenase and related beta-hydroxyacid dehydrogenases	I	NA	NA	NA	18	N	SignalP-noTM	0	K08318	4-hydroxybutyrate dehydrogenase / sulfolactaldehyde 3-reductase	1.1.1.61	1.1.1.373	NA	NA
IAQ00_02790	yihT	sulfofructosephosphate aldolase	CP060818	577816	578691	Forward	NA	COG3684	Tagatose-1,6-bisphosphate aldolase	G	NA	NA	NA	53	N	SignalP-noTM	0	K01671	sulfofructosephosphate aldolase	4.1.2.57	NA	NA	NA
IAQ00_02795	yihS	sulfoquinovose isomerase	CP060818	578705	579946	Forward	NA	COG2942	N-acyl-D-glucosamine 2-epimerase	G	NA	NA	NA	64	N	SignalP-noTM	0	K18479	sulfoquinovose isomerase	5.3.1.31	NA	NA	NA
IAQ00_02800	IAQ00_02800	aldose-1-epimerase	CP060818	579981	580829	Forward	NA	COG2017	Galactose mutarotase and related enzymes	G	NA	NA	NA	18	N	SignalP-noTM	0	K01785	aldose 1-epimerase	5.1.3.3	NA	NA	NA
IAQ00_02805	IAQ00_02805	alpha-glucosidase	CP060818	580865	582922	Forward	NA	COG1501	Alpha-glucosidases, family 31 of glycosyl hydrolases	G	NA	NA	NA	47	N	SignalP-noTM	0	K15922	sulfoquinovosidase	3.2.1.199	NA	NA	NA
IAQ00_02810	IAQ00_02810	sulfite exporter TauE/SafE family protein	CP060818	582937	583830	Forward	NA	COG0730	Predicted permeases	R	NA	NA	NA	37	N	SignalP-TM	9	K07090	uncharacterized protein	NA	NA	NA	NA
IAQ00_02815	IAQ00_02815	MFS transporter	CP060818	583877	585271	Forward	NA	COG2211	Na+/melibiose symporter and related transporters	G	NA	NA	NA	25	N	SignalP-TM	11	K03292	glycoside/pentoside/hexuronide:cation symporter, GPH family	NA	NA	NA	NA
IAQ00_02820	IAQ00_02820	MFS transporter	CP060818	585317	586753	Forward	NA	COG2211	Na+/melibiose symporter and related transporters	G	NA	NA	NA	22	N	SignalP-TM	12	K03292	glycoside/pentoside/hexuronide:cation symporter, GPH family	NA	NA	NA	NA
IAQ00_02825	IAQ00_02825	glycine dehydrogenase	CP060818	587048	587392	Forward	NA	NA	NA	NA	NA	NA	NA	25	N	SignalP-noTM	0	NA	NA	NA	NA	NA	NA
IAQ00_02830	IAQ00_02830	hypothetical protein	CP060818	587425	587781	Forward	NA	NA	NA	NA	NA	NA	NA	18	N	SignalP-noTM	0	NA	NA	NA	NA	NA	NA
IAQ00_02835	IAQ00_02835	DUF4312 family protein	CP060818	587785	588081	Forward	NA	NA	NA	NA	NA	NA	NA	24	N	SignalP-noTM	0	NA	NA	NA	NA	NA	NA
IAQ00_02840	IAQ00_02840	DUF4311 domain-containing protein	CP060818	588115	588891	Forward	NA	NA	NA	NA	NA	NA	NA	25	N	SignalP-TM	6	NA	NA	NA	NA	NA	NA
IAQ00_02845	IAQ00_02845	DUF4310 family protein	CP060818	588905	589549	Forward	NA	NA	NA	NA	NA	NA	NA	29	N	SignalP-TM	6	NA	NA	NA	NA	NA	NA
IAQ00_02850	IAQ00_02850	amidohydrolase/deacetylase family metallohydrolase	CP060818	589604	590737	Forward	NA	COG3964	Predicted amidohydrolase	R	NA	NA	NA	44	N	SignalP-noTM	0	NA	NA	NA	NA	NA	NA
IAQ00_02855	IAQ00_02855	DgaE family pyridoxal phosphate-dependent ammonia lyase	CP060818	590721	591836	Forward	NA	COG1921	Selenocysteine synthase [seryl-tRNASer selenium transferase]	E	NA	NA	NA	32	N	SignalP-noTM	0	NA	NA	NA	NA	NA	NA
IAQ00_02860	IAQ00_02860	KDGP aldolase family protein	CP060818	591838	592578	Forward	NA	NA	NA	NA	NA	NA	NA	19	N	SignalP-noTM	0	K17463	2-dehydro-3-deoxy-phosphogluconate aldolase	4.1.2.14	NA	NA	NA
IAQ00_02865	IAQ00_02865	BglG family transcription antiterminator	CP060818	592702	594612	Forward	NA	COG3711	Transcriptional antiterminator	K	NA	NA	NA	10	N	SignalP-noTM	0	NA	NA	NA	NA	NA	NA
IAQ00_02870	IAQ00_02870	LysR family transcriptional regulator	CP060818	594616	595539	Reverse	NA	COG0583	Transcriptional regulator	K	NA	NA	NA	28	N	SignalP-noTM	0	NA	NA	NA	NA	NA	NA
IAQ00_02875	IAQ00_02875	pirin family protein	CP060818	595669	596373	Forward	NA	COG1741	Pirin-related protein	R	NA	NA	NA	21	N	SignalP-noTM	0	K06911	quercetin 2,3-dioxygenase	1.13.11.24	NA	NA	NA
IAQ00_02880	yraP	divisome-associated lipoprotein YraP	CP060818	596573	597145	Reverse	NA	COG2823	Predicted periplasmic or secreted lipoprotein	R	NA	NA	NA	25	Y	SignalP-noTM	1	K04065	hyperosmotically inducible periplasmic protein	NA	NA	NA	NA
IAQ00_02885	diaA	DnaA initiator-associating protein DiaA	CP060818	597160	597747	Reverse	NA	COG0279	Phosphoheptose isomerase	G	NA	NA	NA	57	N	SignalP-noTM	0	K12961	DnaA initiator-associating protein	NA	NA	NA	NA
IAQ00_02890	IAQ00_02890	YraN family protein	CP060818	597762	598157	Reverse	NA	COG0792	Predicted endonuclease distantly related to archaeal Holliday junction resolvase	L	NA	NA	NA	48	N	SignalP-noTM	0	K07460	putative endonuclease	NA	NA	NA	NA
IAQ00_02895	IAQ00_02895	penicillin-binding protein activator	CP060818	598115	600148	Reverse	NA	COG3107	Putative lipoprotein	R	NA	NA	NA	26	Y	SignalP-noTM	0	K07121	uncharacterized protein	NA	NA	NA	NA
IAQ00_02900	rsmI	16S rRNA (cytidine(1402)-2'-O)-methyltransferase	CP060818	600211	601071	Forward	NA	COG0313	Predicted methyltransferases	R	NA	NA	NA	43	N	SignalP-noTM	0	K07056	16S rRNA (cytidine1402-2'-O)-methyltransferase	2.1.1.198	NA	NA	NA
IAQ00_02910	IAQ00_02910	glucan biosynthesis protein D	CP060818	601981	603591	Forward	NA	COG3131	Periplasmic glucans biosynthesis protein	P	NA	NA	NA	29	Y	SignalP-TM	1	K03670	periplasmic glucans biosynthesis protein	NA	NA	NA	NA
IAQ00_02915	tdcB	bifunctional threonine ammonia-lyase/L-serine ammonia-lyase TdcB	CP060818	604323	605312	Forward	NA	COG1171	Threonine dehydratase	E	NA	NA	NA	28	N	SignalP-noTM	0	K01754	threonine dehydratase	4.3.1.19	NA	NA	NA
IAQ00_02920	tdcC	threonine/serine transporter TdcC	CP060818	605323	606651	Forward	NA	COG0814	Amino acid permeases	E	NA	NA	NA	34	N	SignalP-TM	11	K03838	threonine transporter	NA	NA	NA	NA
IAQ00_02925	IAQ00_02925	hypothetical protein	CP060818	607008	608339	Forward	NA	COG0814	Amino acid permeases	E	NA	NA	NA	20	N	SignalP-TM	11	NA	NA	NA	NA	NA	NA
IAQ00_02930	IAQ00_02930	serine dehydratase subunit alpha family protein	CP060818	608360	609667	Forward	NA	COG3681	Uncharacterized conserved protein	S	NA	NA	NA	41	N	SignalP-noTM	0	NA	NA	NA	NA	NA	NA
IAQ00_02935	IAQ00_02935	glutathione S-transferase family protein	CP060818	609703	610677	Reverse	NA	COG0435	Predicted glutathione S-transferase	O	NA	NA	NA	40	N	SignalP-noTM	0	K07393	glutathionyl-hydroquinone reductase	1.8.5.7	NA	NA	NA
IAQ00_02940	IAQ00_02940	ArnA	CP060818	610848	611855	Forward	NA	COG0223	Methionyl-tRNA formyltransferase	J	NA	NA	NA	63	N	SignalP-noTM	0	K00604	methionyl-tRNA formyltransferase	2.1.2.9	NA	NA	NA
IAQ00_02945	IAQ00_02945	VIT family protein	CP060818	611889	612581	Reverse	NA	COG1814	Uncharacterized membrane protein	S	NA	NA	NA	40	N	SignalP-TM	5	K22736	vacuolar iron transporter family protein	NA	NA	NA	NA
IAQ00_02950	IAQ00_02950	cytochrome b/b6 domain-containing protein	CP060818	612647	613207	Reverse	NA	NA	NA	NA	NA	NA	NA	40	N	SignalP-TM	4	NA	NA	NA	NA	NA	NA
IAQ00_02955	IAQ00_02955	DoxX family protein	CP060818	613413	613823	Reverse	NA	COG2259	Predicted membrane protein	S	NA	NA	NA	24	N	SignalP-TM	4	K15977	putative oxidoreductase	NA	NA	NA	NA
IAQ00_02960	IAQ00_02960	YqjK-like family protein	CP060818	614026	614310	Reverse	NA	NA	NA	NA	NA	NA	NA	61	N	SignalP-TM	0	NA	NA	NA	NA	NA	NA
IAQ00_02965	IAQ00_02965	phage holin family protein	CP060818	614310	614705	Reverse	NA	COG5393	Predicted membrane protein	S	NA	NA	NA	37	N	SignalP-TM	2	NA	NA	NA	NA	NA	NA
IAQ00_02970	IAQ00_02970	DUF883 domain-containing protein	CP060818	614708	615013	Reverse	NA	COG4575	Uncharacterized conserved protein	S	NA	NA	NA	63	N	SignalP-noTM	1	K05594	ElaB protein	NA	NA	NA	NA
IAQ00_02975	IAQ00_02975	DUF1090 domain-containing protein	CP060818	615049	615423	Reverse	NA	NA	NA	NA	NA	NA	NA	21	Y	SignalP-noTM	0	NA	NA	NA	NA	NA	NA
IAQ00_02980	mzrA	EnvZ/OmpR regulon moderator MzrA	CP060818	615604	615951	Reverse	NA	NA	NA	NA	NA	NA	NA	34	N	SignalP-TM	1	NA	NA	NA	NA	NA	NA
IAQ00_02985	IAQ00_02985	DedA family protein	CP060818	615948	616622	Reverse	NA	COG0586	Uncharacterized membrane-associated protein	S	NA	NA	NA	46	N	SignalP-TM	5	K03975	membrane-associated protein	NA	NA	NA	NA
IAQ00_02990	exuR	transcriptional regulator ExuR	CP060818	616935	617711	Reverse	NA	COG2186	Transcriptional regulators	K	NA	NA	NA	28	N	SignalP-noTM	0	K19775	GntR family transcriptional regulator, hexuronate regulon transcriptional repressor	NA	NA	NA	NA
IAQ00_02995	IAQ00_02995	MFS transporter	CP060818	617799	619103	Reverse	NA	COG2271	Sugar phosphate permease	G	NA	NA	NA	33	N	SignalP-TM	10	K08191	MFS transporter, ACS family, hexuronate transporter	NA	NA	NA	NA
IAQ00_03000	uxaC	glucuronate isomerase	CP060818	619508	620923	Forward	NA	COG1904	Glucuronate isomerase	G	NA	NA	NA	43	N	SignalP-noTM	0	K01812	glucuronate isomerase	5.3.1.12	NA	NA	NA
IAQ00_03005	IAQ00_03005	tagaturonate reductase	CP060818	620926	622374	Forward	NA	COG0246	Mannitol-1-phosphate/altronate dehydrogenases	G	NA	NA	NA	32	N	SignalP-noTM	0	K00041	tagaturonate reductase	1.1.1.58	NA	NA	NA
IAQ00_03010	IAQ00_03010	altronate dehydratase	CP060818	622377	623867	Forward	NA	COG2721	Altronate dehydratase	G	NA	NA	NA	30	N	SignalP-noTM	0	K01685	altronate hydrolase	4.2.1.7	NA	NA	NA
IAQ00_03015	IAQ00_03015	TerC family protein	CP060818	623922	624893	Reverse	NA	COG0861	Membrane protein TerC, possibly involved in tellurium resistance	P	NA	NA	NA	58	N	SignalP-TM	9	K05794	tellurite resistance protein TerC	NA	NA	NA	NA
IAQ00_03020	IAQ00_03020	Gfo/Idh/MocA family oxidoreductase	CP060818	625153	626133	Reverse	NA	COG0673	Predicted dehydrogenases and related proteins	R	NA	NA	NA	60	N	SignalP-noTM	0	K22230	scyllo-inositol 2-dehydrogenase (NADP+)	1.1.1.-	NA	NA	NA
IAQ00_03025	IAQ00_03025	chloride channel protein	CP060818	626269	627957	Forward	NA	COG0038	Chloride channel protein EriC	P	NA	NA	NA	23	N	SignalP-TM	9	K03281	chloride channel protein, CIC family	NA	NA	NA	NA
IAQ00_03030	IAQ00_03030	M48 family metallopeptidase	CP060818	627954	628457	Reverse	NA	COG1451	Predicted metal-dependent hydrolase	R	NA	NA	NA	62	N	SignalP-noTM	0	K07043	UTP pyrophosphatase	3.6.1.-	NA	NA	NA
IAQ00_03035	rlmG	23S rRNA (guanine(1835)-N(2))-methyltransferase RlmG	CP060818	628540	629658	Forward	NA	COG2813	16S RNA G1207 methylase RsmC	J	NA	NA	NA	54	N	SignalP-noTM	0	K11391	23S rRNA (guanine1835-N2)-methyltransferase	2.1.1.174	NA	NA	NA
IAQ00_03040	IAQ00_03040	NADPH-dependent 2,4-dienoyl-CoA reductase	CP060818	629659	631680	Reverse	NA	COG1902	NADH:flavin oxidoreductases, Old Yellow Enzyme family	C	NA	NA	NA	26	N	SignalP-noTM	0	K00219	2,4-dienoyl-CoA reductase (NADPH2)	1.3.1.34	NA	NA	NA
IAQ00_03045	IAQ00_03045	polyphenol oxidase family protein	CP060818	631843	632550	Reverse	NA	COG1496	Uncharacterized conserved protein	S	NA	NA	NA	32	N	SignalP-noTM	0	K05810	polyphenol oxidase	1.10.3.-	NA	NA	NA
IAQ00_03050	IAQ00_03050	5'-nucleotidase, lipoprotein e(P4) family	CP060818	632659	633468	Forward	NA	COG2503	Predicted secreted acid phosphatase	R	NA	NA	NA	19	Y	SignalP-noTM	0	NA	NA	NA	NA	NA	NA
IAQ00_03055	IAQ00_03055	carbonic anhydrase	CP060818	634041	634673	Forward	NA	COG0288	Carbonic anhydrase	P	NA	NA	NA	18	N	SignalP-noTM	0	K01673	carbonic anhydrase	4.2.1.1	NA	NA	NA
IAQ00_03060	IAQ00_03060	SulP family inorganic anion transporter	CP060818	634670	636145	Forward	NA	COG0659	Sulfate permease and related transporters (MFS superfamily)	P	NA	NA	NA	31	N	SignalP-TM	12	NA	NA	NA	NA	NA	NA
IAQ00_03065	IAQ00_03065	diguanylate cyclase	CP060818	636407	637831	Forward	NA	COG2199	FOG: GGDEF domain	T	NA	NA	NA	49	N	SignalP-TM	8	NA	NA	NA	NA	NA	NA
IAQ00_03070	ddlA	D-alanine--D-alanine ligase	CP060818	637850	638947	Reverse	NA	COG1181	D-alanine-D-alanine ligase and related ATP-grasp enzymes	M	NA	NA	NA	31	N	SignalP-noTM	0	K01921	D-alanine-D-alanine ligase	6.3.2.4	NA	NA	NA
IAQ00_03075	iraP	anti-adapter protein IraP	CP060818	639042	639395	Reverse	NA	NA	NA	NA	NA	NA	NA	18	N	SignalP-noTM	0	NA	NA	NA	NA	NA	NA
IAQ00_03080	IAQ00_03080	GGDEF domain-containing protein	CP060818	639759	641336	Forward	NA	COG2199	FOG: GGDEF domain	T	NA	NA	NA	30	N	SignalP-TM	2	NA	NA	NA	NA	NA	NA
IAQ00_03085	IAQ00_03085	GGDEF and EAL domain-containing protein	CP060818	641353	643134	Reverse	NA	COG2200	FOG: EAL domain	T	NA	NA	NA	52	N	SignalP-noTM	0	K21023	diguanylate cyclase	2.7.7.65	NA	NA	NA
IAQ00_03090	IAQ00_03090	transcription factor	CP060818	643474	644937	Forward	NA	COG0840	Methyl-accepting chemotaxis protein	NT	NA	NA	NA	28	N	SignalP-TM	1	K03406	methyl-accepting chemotaxis protein	NA	NA	NA	NA
IAQ00_03095	IAQ00_03095	hypothetical protein	CP060818	645360	645599	Forward	NA	NA	NA	NA	NA	NA	NA	34	N	SignalP-noTM	0	NA	NA	NA	NA	NA	NA
IAQ00_03100	IAQ00_03100	EAL domain-containing protein	CP060818	645845	648019	Forward	NA	COG5001	Predicted signal transduction protein containing a membrane domain, an EAL and a GGDEF domain	T	NA	NA	NA	26	N	SignalP-noTM	0	K21023	diguanylate cyclase	2.7.7.65	NA	NA	NA
IAQ00_03105	IAQ00_03105	hypothetical protein	CP060818	648632	648874	Reverse	NA	NA	NA	NA	NA	NA	NA	19	N	SignalP-noTM	0	K21974	probable RcsB/C two-component-system connector	NA	NA	NA	NA
IAQ00_03110	IAQ00_03110	hypothetical protein	CP060818	649601	649909	Forward	NA	NA	NA	NA	NA	NA	NA	68	N	SignalP-noTM	0	K21975	probable RcsB/C two-component-system connector	NA	NA	NA	NA
IAQ00_03115	IAQ00_03115	two-component-system connector protein YcgZ	CP060818	650179	650418	Forward	NA	NA	NA	NA	NA	NA	NA	49	N	SignalP-noTM	0	K21974	probable RcsB/C two-component-system connector	NA	NA	NA	NA
IAQ00_03120	IAQ00_03120	hypothetical protein	CP060818	650560	650829	Forward	NA	NA	NA	NA	NA	NA	NA	35	N	SignalP-noTM	0	K21975	probable RcsB/C two-component-system connector	NA	NA	NA	NA
IAQ00_03125	IAQ00_03125	transcriptional regulator	CP060818	650971	651246	Forward	NA	NA	NA	NA	NA	NA	NA	29	N	SignalP-noTM	0	K21976	probable RcsB/C two-component-system connector, global regulator of biofilm formation and acid-resistance	NA	NA	NA	NA
IAQ00_03130	IAQ00_03130	hypothetical protein	CP060818	651327	651524	Reverse	NA	NA	NA	NA	NA	NA	NA	31	N	SignalP-noTM	0	NA	NA	NA	NA	NA	NA
IAQ00_03135	IAQ00_03135	hypothetical protein	CP060818	651654	651911	Reverse	NA	NA	NA	NA	NA	NA	NA	32	N	SignalP-noTM	0	K21975	probable RcsB/C two-component-system connector	NA	NA	NA	NA
IAQ00_03140	IAQ00_03140	HAMP domain-containing protein	CP060818	652225	654153	Reverse	NA	COG0840	Methyl-accepting chemotaxis protein	NT	NA	NA	NA	34	N	SignalP-TM	2	K03406	methyl-accepting chemotaxis protein	NA	NA	NA	NA
IAQ00_03145	IAQ00_03145	hypothetical protein	CP060818	654751	654921	Reverse	NA	NA	NA	NA	NA	NA	NA	21	N	SignalP-noTM	0	NA	NA	NA	NA	NA	NA
IAQ00_03150	IAQ00_03150	MCP four helix bundle domain-containing protein	CP060818	655281	656825	Forward	NA	COG0840	Methyl-accepting chemotaxis protein	NT	NA	NA	NA	26	N	SignalP-TM	2	K03406	methyl-accepting chemotaxis protein	NA	NA	NA	NA
IAQ00_03160	IAQ00_03160	PRD domain-containing protein	CP060818	657664	659211	Forward	pp1	COG3711	Transcriptional antiterminator	K	NA	NA	NA	41	N	SignalP-noTM	0	K02538	activator of the mannose operon, transcriptional antiterminator	NA	NA	NA	NA
IAQ00_03165	IAQ00_03165	PTS sugar transporter subunit IIA	CP060818	659204	659677	Forward	pp1	COG1762	Phosphotransferase system mannitol/fructose-specific IIA domain (Ntr-type)	GT	NA	NA	NA	23	N	SignalP-noTM	0	K02768	fructose PTS system EIIA component	2.7.1.202	NA	NA	NA
IAQ00_03170	IAQ00_03170	PTS transporter subunit EIIC	CP060818	659698	661107	Forward	pp1	COG1299	Phosphotransferase system, fructose-specific IIC component	G	NA	NA	NA	22	N	SignalP-noTM	10	NA	NA	NA	NA	NA	NA
IAQ00_03175	IAQ00_03175	ketose-bisphosphate aldolase	CP060818	661111	661968	Forward	pp1	COG0191	Fructose/tagatose bisphosphate aldolase	G	NA	NA	NA	28	N	SignalP-noTM	0	K01624	fructose-bisphosphate aldolase, class II	4.1.2.13	NA	NA	NA
IAQ00_03180	IAQ00_03180	phage repressor protein	CP060818	662163	662747	Reverse	pp1	NA	NA	NA	NA	NA	NA	17	N	SignalP-noTM	0	NA	NA	NA	NA	NA	NA
IAQ00_03185	IAQ00_03185	hypothetical protein	CP060818	663172	663540	Forward	pp1	NA	NA	NA	NA	NA	NA	19	N	SignalP-noTM	0	NA	NA	NA	NA	NA	NA
IAQ00_03190	IAQ00_03190	DUF2732 family protein	CP060818	663607	663825	Forward	pp1	NA	NA	NA	NA	NA	NA	41	N	SignalP-noTM	0	NA	NA	NA	NA	NA	NA
IAQ00_03195	IAQ00_03195	TraR/DksA C4-type zinc finger protein	CP060818	663825	664052	Forward	pp1	COG1734	DnaK suppressor protein	T	NA	NA	NA	18	N	SignalP-noTM	0	NA	NA	NA	NA	NA	NA
IAQ00_03200	IAQ00_03200	replication endonuclease	CP060818	664049	666112	Forward	pp1	NA	NA	NA	NA	NA	NA	45	N	SignalP-noTM	0	NA	NA	NA	NA	NA	NA
IAQ00_03205	IAQ00_03205	hypothetical protein	CP060818	666320	666544	Forward	pp1	NA	NA	NA	NA	NA	NA	68	N	SignalP-noTM	0	NA	NA	NA	NA	NA	NA
IAQ00_03210	IAQ00_03210	tail protein X	CP060818	667235	667438	Forward	pp1	COG5004	P2-like prophage tail protein X	R	NA	NA	NA	32	N	SignalP-noTM	0	NA	NA	NA	NA	NA	NA
IAQ00_03215	IAQ00_03215	hypothetical protein	CP060818	667444	667668	Forward	pp1	NA	NA	NA	NA	NA	NA	29	N	SignalP-TM	2	NA	NA	NA	NA	NA	NA
IAQ00_03220	IAQ00_03220	lysozyme	CP060818	667652	668161	Forward	pp1	COG3772	Phage-related lysozyme (muraminidase)	R	NA	NA	NA	27	Y	SignalP-noTM	0	K01185	lysozyme	3.2.1.17	NA	NA	NA
IAQ00_03225	IAQ00_03225	LysB family phage lysis regulatory protein	CP060818	668158	668592	Forward	pp1	NA	NA	NA	NA	NA	NA	28	N	SignalP-TM	1	NA	NA	NA	NA	NA	NA
IAQ00_03230	IAQ00_03230	phage tail protein	CP060818	668679	669149	Forward	pp1	NA	NA	NA	NA	NA	NA	53	N	SignalP-noTM	0	NA	NA	NA	NA	NA	NA
IAQ00_03235	IAQ00_03235	phage baseplate assembly protein V	CP060818	669242	669826	Forward	pp1	COG4540	Phage P2 baseplate assembly protein gpV	R	NA	NA	NA	51	N	SignalP-noTM	0	NA	NA	NA	NA	NA	NA
IAQ00_03240	IAQ00_03240	GPW/gp25 family protein	CP060818	669823	670173	Forward	pp1	COG3628	Phage baseplate assembly protein W	R	NA	NA	NA	18	N	SignalP-noTM	0	K06903	uncharacterized protein	NA	NA	NA	NA
IAQ00_03245	IAQ00_03245	baseplate assembly protein	CP060818	670177	671085	Forward	pp1	COG3948	Phage-related baseplate assembly protein	R	NA	NA	NA	49	N	SignalP-noTM	0	NA	NA	NA	NA	NA	NA
IAQ00_03250	IAQ00_03250	phage tail protein I	CP060818	671078	671686	Forward	pp1	COG4385	Bacteriophage P2-related tail formation protein	R	NA	NA	NA	23	N	SignalP-noTM	0	NA	NA	NA	NA	NA	NA
IAQ00_03255	IAQ00_03255	phage tail protein	CP060818	671683	672807	Forward	pp1	COG5301	Phage-related tail fibre protein	R	NA	NA	NA	21	Y	SignalP-noTM	0	NA	NA	NA	NA	NA	NA
IAQ00_03260	IAQ00_03260	tail fiber assembly protein	CP060818	673453	674049	Reverse	pp1	NA	NA	NA	NA	NA	NA	49	N	SignalP-noTM	0	NA	NA	NA	NA	NA	NA
IAQ00_03265	IAQ00_03265	tail fiber protein	CP060818	674049	674537	Reverse	pp1	COG5301	Phage-related tail fibre protein	R	NA	NA	NA	57	N	SignalP-noTM	0	NA	NA	NA	NA	NA	NA
IAQ00_03270	IAQ00_03270	recombinase family protein	CP060818	674575	675153	Forward	pp1	COG1961	Site-specific recombinases, DNA invertase Pin homologs	L	ISCot1	ISAzba1	ISKra4	63	N	SignalP-noTM	0	K21528	serine recombinase	3.1.22.-	6.5.1.-	NA	NA
IAQ00_03275	IAQ00_03275	phage tail sheath protein	CP060818	675234	676403	Forward	pp1	COG3497	Phage tail sheath protein FI	R	NA	NA	NA	37	N	SignalP-noTM	0	K06907	uncharacterized protein	NA	NA	NA	NA
IAQ00_03280	IAQ00_03280	phage major tail tube protein	CP060818	676416	676928	Forward	pp1	COG3498	Phage tail tube protein FII	R	NA	NA	NA	26	N	SignalP-noTM	0	K06908	uncharacterized protein	NA	NA	NA	NA
IAQ00_03285	IAQ00_03285	phage tail assembly protein	CP060818	676983	677279	Forward	pp1	NA	NA	NA	NA	NA	NA	40	N	SignalP-noTM	0	NA	NA	NA	NA	NA	NA
IAQ00_03290	IAQ00_03290	GpE family phage tail protein	CP060818	677312	677434	Forward	pp1	NA	NA	NA	NA	NA	NA	16	N	SignalP-noTM	0	NA	NA	NA	NA	NA	NA
IAQ00_03295	IAQ00_03295	phage tail tape measure protein	CP060818	677427	679673	Forward	pp1	COG5283	Phage-related tail protein	S	NA	NA	NA	24	N	SignalP-noTM	2	NA	NA	NA	NA	NA	NA
IAQ00_03300	IAQ00_03300	phage tail protein	CP060818	679680	680183	Forward	pp1	COG3499	Phage protein U	R	NA	NA	NA	30	N	SignalP-noTM	0	K06906	uncharacterized protein	NA	NA	NA	NA
IAQ00_03305	IAQ00_03305	hypothetical protein	CP060818	680185	681342	Forward	pp1	COG3500	Phage protein D	R	NA	NA	NA	21	N	SignalP-noTM	0	K06905	uncharacterized protein	NA	NA	NA	NA
IAQ00_03310	IAQ00_03310	ogr/Delta-like zinc finger family protein	CP060818	681416	681637	Forward	pp1	NA	NA	NA	NA	NA	NA	63	N	SignalP-noTM	0	NA	NA	NA	NA	NA	NA
IAQ00_03315	IAQ00_03315	hypothetical protein	CP060818	682016	682546	Reverse	pp1	NA	NA	NA	NA	NA	NA	53	N	SignalP-noTM	0	NA	NA	NA	NA	NA	NA
IAQ00_03320	IAQ00_03320	hypothetical protein	CP060818	682684	682875	Forward	pp1	COG4877	Uncharacterized protein conserved in bacteria	S	NA	NA	NA	56	N	SignalP-noTM	0	NA	NA	NA	NA	NA	NA
IAQ00_03330	IAQ00_03330	hypothetical protein	CP060818	683768	684022	Forward	pp1	NA	NA	NA	NA	NA	NA	28	N	SignalP-TM	2	NA	NA	NA	NA	NA	NA
IAQ00_03335	IAQ00_03335	hypothetical protein	CP060818	685809	685994	Forward	pp1	NA	NA	NA	NA	NA	NA	59	N	SignalP-noTM	0	NA	NA	NA	NA	NA	NA
IAQ00_03340	IAQ00_03340	IS3 family transposase	CP060818	686144	687342	Forward	pp1	COG2801	Transposase and inactivated derivatives	L	ISAs17	IS2	IS3	37	N	SignalP-noTM	0	K07483	transposase	NA	NA	NA	NA
IAQ00_03345	IAQ00_03345	integrase arm-type DNA-binding domain-containing protein	CP060818	687836	689152	Forward	pp1	COG0582	Integrase	L	NA	NA	NA	30	N	SignalP-noTM	0	NA	NA	NA	NA	NA	NA
IAQ00_03350	IAQ00_03350	Fic family protein	CP060818	689157	689771	Forward	pp1	COG2184	Protein involved in cell division	D	NA	NA	NA	61	N	SignalP-noTM	0	K04095	cell filamentation protein	NA	NA	NA	NA
IAQ00_03355	IAQ00_03355	hypothetical protein	CP060818	689768	689926	Reverse	pp1	NA	NA	NA	NA	NA	NA	46	N	SignalP-noTM	0	NA	NA	NA	NA	NA	NA
IAQ00_03360	IAQ00_03360	hypothetical protein	CP060818	690237	691247	Forward	pp1	NA	NA	NA	NA	NA	NA	60	N	SignalP-noTM	0	NA	NA	NA	NA	NA	NA
IAQ00_03365	IAQ00_03365	AlpA family phage regulatory protein	CP060818	691354	691590	Forward	pp1	COG3311	Predicted transcriptional regulator	K	NA	NA	NA	22	N	SignalP-noTM	0	K07733	prophage regulatory protein	NA	NA	NA	NA
IAQ00_03370	IAQ00_03370	DUF3987 domain-containing protein	CP060818	691651	693165	Forward	NA	NA	NA	NA	NA	NA	NA	25	N	SignalP-TM	1	NA	NA	NA	NA	NA	NA
IAQ00_03375	IAQ00_03375	inovirus Gp2 family protein	CP060818	693445	694143	Forward	NA	NA	NA	NA	NA	NA	NA	65	N	SignalP-noTM	0	NA	NA	NA	NA	NA	NA
IAQ00_03380	IAQ00_03380	DUF262 domain-containing protein	CP060818	694272	696170	Reverse	NA	COG1479	Uncharacterized conserved protein	S	NA	NA	NA	23	N	SignalP-noTM	0	NA	NA	NA	NA	NA	NA
IAQ00_03385	IAQ00_03385	DUF262 domain-containing protein	CP060818	696157	697497	Reverse	NA	COG1479	Uncharacterized conserved protein	S	NA	NA	NA	26	N	SignalP-noTM	0	NA	NA	NA	NA	NA	NA
IAQ00_03390	IAQ00_03390	hypothetical protein	CP060818	697796	699643	Reverse	NA	COG4735	Uncharacterized protein conserved in bacteria	S	NA	NA	NA	48	N	SignalP-noTM	0	NA	NA	NA	NA	NA	NA
IAQ00_03395	IAQ00_03395	type I restriction endonuclease subunit R	CP060818	699679	702594	Reverse	NA	COG0610	Type I site-specific restriction-modification system, R (restriction) subunit and related helicases	V	NA	NA	NA	28	N	SignalP-noTM	0	K01153	type I restriction enzyme, R subunit	3.1.21.3	NA	NA	NA
IAQ00_03400	IAQ00_03400	restriction endonuclease subunit S	CP060818	702653	703885	Reverse	NA	COG0732	Restriction endonuclease S subunits	V	NA	NA	NA	23	N	SignalP-noTM	0	K01154	type I restriction enzyme, S subunit	3.1.21.3	NA	NA	NA
IAQ00_03405	IAQ00_03405	type I restriction-modification system subunit M	CP060818	703882	705489	Reverse	NA	COG0286	Type I restriction-modification system methyltransferase subunit	V	NA	NA	NA	60	N	SignalP-noTM	0	K03427	type I restriction enzyme M protein	2.1.1.72	NA	NA	NA
IAQ00_03410	IAQ00_03410	restriction endonuclease subunit S	CP060818	705537	706109	Reverse	NA	COG0732	Restriction endonuclease S subunits	V	NA	NA	NA	25	N	SignalP-noTM	0	NA	NA	NA	NA	NA	NA
IAQ00_03415	IAQ00_03415	AAA family ATPase	CP060818	706402	708735	Forward	NA	COG3593	Predicted ATP-dependent endonuclease of the OLD family	L	NA	NA	NA	32	N	SignalP-noTM	0	K07459	putative ATP-dependent endonuclease of the OLD family	NA	NA	NA	NA
IAQ00_03420	IAQ00_03420	AAA family ATPase	CP060818	708732	710609	Forward	NA	COG0210	Superfamily I DNA and RNA helicases	L	NA	NA	NA	35	N	SignalP-noTM	0	NA	NA	NA	NA	NA	NA
IAQ00_03425	IAQ00_03425	GTPase family protein	CP060818	710800	711663	Forward	NA	COG3596	Predicted GTPase	R	NA	NA	NA	59	N	SignalP-noTM	0	K06946	uncharacterized protein	NA	NA	NA	NA
IAQ00_03430	IAQ00_03430	DUF945 domain-containing protein	CP060818	711754	712578	Forward	NA	NA	NA	NA	NA	NA	NA	35	N	SignalP-noTM	0	NA	NA	NA	NA	NA	NA
IAQ00_03435	IAQ00_03435	DeoR family transcriptional regulator	CP060818	712787	713497	Forward	NA	COG2378	Predicted transcriptional regulator	K	NA	NA	NA	25	N	SignalP-noTM	0	NA	NA	NA	NA	NA	NA
IAQ00_03440	IAQ00_03440	DUF4339 domain-containing protein	CP060818	713523	714059	Forward	NA	NA	NA	NA	NA	NA	NA	64	N	SignalP-noTM	3	NA	NA	NA	NA	NA	NA
IAQ00_03445	IAQ00_03445	hypothetical protein	CP060818	714101	714538	Forward	NA	NA	NA	NA	NA	NA	NA	23	Y	SignalP-noTM	0	NA	NA	NA	NA	NA	NA
IAQ00_03450	IAQ00_03450	hypothetical protein	CP060818	714605	715015	Forward	NA	NA	NA	NA	NA	NA	NA	24	Y	SignalP-noTM	0	NA	NA	NA	NA	NA	NA
IAQ00_03460	IAQ00_03460	antirestriction protein	CP060818	715413	715871	Forward	NA	NA	NA	NA	NA	NA	NA	14	N	SignalP-noTM	0	NA	NA	NA	NA	NA	NA
IAQ00_03465	radC	DNA repair protein RadC	CP060818	715880	716362	Forward	NA	COG2003	DNA repair proteins	L	NA	NA	NA	27	N	SignalP-noTM	0	K03630	DNA repair protein RadC	NA	NA	NA	NA
IAQ00_03470	IAQ00_03470	DUF987 domain-containing protein	CP060818	716376	716597	Forward	NA	NA	NA	NA	NA	NA	NA	55	N	SignalP-noTM	0	NA	NA	NA	NA	NA	NA
IAQ00_03475	IAQ00_03475	type IV toxin-antitoxin system YeeU family antitoxin	CP060818	716620	716970	Forward	NA	NA	NA	NA	NA	NA	NA	49	N	SignalP-noTM	0	K18838	cytoskeleton bundling-enhancing protein CbeA and related proteins	NA	NA	NA	NA
IAQ00_03480	IAQ00_03480	hypothetical protein	CP060818	716998	717201	Forward	NA	NA	NA	NA	NA	NA	NA	45	N	SignalP-TM	1	NA	NA	NA	NA	NA	NA
IAQ00_03485	IAQ00_03485	hypothetical protein	CP060818	717191	717475	Forward	NA	NA	NA	NA	NA	NA	NA	54	N	SignalP-TM	2	NA	NA	NA	NA	NA	NA
IAQ00_03490	IAQ00_03490	toxin	CP060818	717589	717930	Forward	NA	NA	NA	NA	NA	NA	NA	28	N	SignalP-noTM	0	K18837	cytoskeleton-binding toxin CbtA and related proteins	NA	NA	NA	NA
IAQ00_03495	IAQ00_03495	DUF4942 domain-containing protein	CP060818	718045	718878	Forward	NA	NA	NA	NA	NA	NA	NA	33	N	SignalP-noTM	0	NA	NA	NA	NA	NA	NA
IAQ00_03505	mug	G/U mismatch-specific DNA glycosylase	CP060818	719356	719871	Forward	NA	COG3663	G:T/U mismatch-specific DNA glycosylase	L	NA	NA	NA	29	N	SignalP-noTM	0	K03649	double-stranded uracil-DNA glycosylase	3.2.2.28	NA	NA	NA
IAQ00_03510	rpoD	RNA polymerase sigma factor RpoD	CP060818	719943	721787	Reverse	NA	COG0568	DNA-directed RNA polymerase, sigma subunit (sigma70/sigma32)	K	NA	NA	NA	26	N	SignalP-noTM	0	K03086	RNA polymerase primary sigma factor	NA	NA	NA	NA
IAQ00_03515	dnaG	DNA primase	CP060818	722466	724211	Reverse	NA	COG0358	DNA primase (bacterial type)	L	NA	NA	NA	52	N	SignalP-noTM	0	K02316	DNA primase	2.7.7.101	NA	NA	NA
IAQ00_03520	rpsU	30S ribosomal protein S21	CP060818	724328	724543	Reverse	NA	COG0828	Ribosomal protein S21	J	NA	NA	NA	27	N	SignalP-noTM	0	K02970	small subunit ribosomal protein S21	NA	NA	NA	NA
IAQ00_03525	tsaD	tRNA (adenosine(37)-N6)-threonylcarbamoyltransferase complex transferase subunit TsaD	CP060818	724822	725835	Forward	NA	COG0533	Metal-dependent proteases with possible chaperone activity	O	NA	NA	NA	38	N	SignalP-noTM	0	K01409	N6-L-threonylcarbamoyladenine synthase	2.3.1.234	NA	NA	NA
IAQ00_03530	plsY	glycerol-3-phosphate 1-O-acyltransferase PlsY	CP060818	725871	726470	Reverse	NA	COG0344	Predicted membrane protein	S	NA	NA	NA	22	N	SignalP-TM	5	K08591	acyl phosphate:glycerol-3-phosphate acyltransferase	2.3.1.275	NA	NA	NA
IAQ00_03535	folB	bifunctional dihydroneopterin aldolase/7,8-dihydroneopterin epimerase	CP060818	726579	726938	Forward	NA	COG1539	Dihydroneopterin aldolase	H	NA	NA	NA	44	N	SignalP-noTM	0	K01633	7,8-dihydroneopterin aldolase/epimerase/oxygenase	4.1.2.25	5.1.99.8	1.13.11.81	NA
IAQ00_03540	bacA	undecaprenyl-diphosphate phosphatase	CP060818	727133	727951	Forward	NA	COG1968	Uncharacterized bacitracin resistance protein	V	NA	NA	NA	46	N	SignalP-TM	8	K06153	undecaprenyl-diphosphatase	3.6.1.27	NA	NA	NA
IAQ00_03545	IAQ00_03545	multifunctional CCA addition/repair protein	CP060818	727986	729203	Reverse	NA	COG0617	tRNA nucleotidyltransferase/poly(A) polymerase	J	NA	NA	NA	22	N	SignalP-noTM	0	K00974	tRNA nucleotidyltransferase (CCA-adding enzyme)	2.7.7.72	3.1.3.-	3.1.4.-	NA
IAQ00_03550	IAQ00_03550	SH3 domain-containing protein	CP060818	729363	729983	Reverse	NA	COG3103	SH3 domain protein	T	NA	NA	NA	23	Y	SignalP-noTM	1	K07184	SH3 domain protein	NA	NA	NA	NA
IAQ00_03555	IAQ00_03555	inorganic triphosphatase	CP060818	730250	731560	Forward	NA	COG3025	Uncharacterized conserved protein	S	NA	NA	NA	33	N	SignalP-noTM	0	K18446	triphosphatase	3.6.1.25	NA	NA	NA
IAQ00_03560	glnE	bifunctional [glutamate--ammonia ligase]-adenylyl-L-tyrosine phosphorylase/[glutamate--ammonia-ligase] adenylyltransferase	CP060818	731590	734442	Forward	NA	COG1391	Glutamine synthetase adenylyltransferase	OT	NA	NA	NA	17	N	SignalP-noTM	0	K00982	[glutamine synthetase] adenylyltransferase / [glutamine synthetase]-adenylyl-L-tyrosine phosphorylase	2.7.7.42	2.7.7.89	NA	NA
IAQ00_03565	hldE	bifunctional D-glycero-beta-D-manno-heptose-7-phosphate kinase/D-glycero-beta-D-manno-heptose 1-phosphate adenylyltransferase HldE	CP060818	734513	735937	Forward	NA	COG2870	ADP-heptose synthase, bifunctional sugar kinase/adenylyltransferase	M	NA	NA	NA	22	N	SignalP-noTM	0	K03272	D-beta-D-heptose 7-phosphate kinase / D-beta-D-heptose 1-phosphate adenosyltransferase	2.7.1.167	2.7.7.70	NA	NA
IAQ00_03570	IAQ00_03570	accessory factor UbiK family protein	CP060818	735974	736306	Reverse	NA	COG2960	Uncharacterized protein conserved in bacteria	S	NA	NA	NA	65	N	SignalP-noTM	0	K09806	ubiquinone biosynthesis accessory factor UbiK	NA	NA	NA	NA
IAQ00_03575	ribB	3,4-dihydroxy-2-butanone-4-phosphate synthase	CP060818	736737	737393	Forward	NA	COG0108	3,4-dihydroxy-2-butanone 4-phosphate synthase	H	NA	NA	NA	22	N	SignalP-noTM	0	K02858	3,4-dihydroxy 2-butanone 4-phosphate synthase	4.1.99.12	NA	NA	NA
IAQ00_03580	ygiD	4,5-DOPA dioxygenase extradiol	CP060818	737577	738359	Forward	NA	COG3384	Uncharacterized conserved protein	S	NA	NA	NA	20	N	SignalP-noTM	0	K15777	4,5-DOPA dioxygenase extradiol	1.13.11.-	NA	NA	NA
IAQ00_03585	IAQ00_03585	glutathionylspermidine synthase family protein	CP060818	738398	739558	Reverse	NA	COG0754	Glutathionylspermidine synthase	E	NA	NA	NA	54	N	SignalP-noTM	0	NA	NA	NA	NA	NA	NA
IAQ00_03590	IAQ00_03590	DUF1190 family protein	CP060818	739567	740238	Reverse	NA	COG5463	Predicted integral membrane protein	S	NA	NA	NA	41	N	SignalP-noTM	0	NA	NA	NA	NA	NA	NA
IAQ00_03595	tolC	outer membrane channel protein TolC	CP060818	740381	741850	Reverse	NA	COG1538	Outer membrane protein	MU	NA	NA	NA	23	Y	SignalP-noTM	0	K12340	outer membrane protein	NA	NA	NA	NA
IAQ00_03600	nudF	ADP-ribose diphosphatase	CP060818	742062	742691	Forward	NA	COG2816	NTP pyrophosphohydrolases containing a Zn-finger, probably nucleic-acid-binding	L	NA	NA	NA	38	N	SignalP-noTM	0	K01515	ADP-ribose pyrophosphatase	3.6.1.13	NA	NA	NA
IAQ00_03605	IAQ00_03605	DUF1249 family protein	CP060818	742694	743119	Forward	NA	COG3151	Uncharacterized protein conserved in bacteria	S	NA	NA	NA	22	N	SignalP-noTM	0	K09920	uncharacterized protein	NA	NA	NA	NA
IAQ00_03610	cpdA	3',5'-cyclic-AMP phosphodiesterase	CP060818	743162	743989	Forward	NA	COG1409	Predicted phosphohydrolases	R	NA	NA	NA	28	N	SignalP-noTM	0	K03651	3',5'-cyclic-AMP phosphodiesterase	3.1.4.53	NA	NA	NA
IAQ00_03615	yqiA	esterase YqiA	CP060818	743993	744574	Forward	NA	COG3150	Predicted esterase	R	NA	NA	NA	20	N	SignalP-noTM	0	K07000	uncharacterized protein	NA	NA	NA	NA
IAQ00_03620	parE	DNA topoisomerase IV subunit B	CP060818	744623	746518	Forward	NA	COG0187	Type IIA topoisomerase (DNA gyrase/topo II, topoisomerase IV), B subunit	L	NA	NA	NA	23	N	SignalP-noTM	0	K02622	topoisomerase IV subunit B	5.6.2.2	NA	NA	NA
IAQ00_03625	IAQ00_03625	antibiotic biosynthesis monooxygenase	CP060818	746579	746887	Reverse	NA	COG1359	Uncharacterized conserved protein	S	NA	NA	NA	32	N	SignalP-noTM	0	NA	NA	NA	NA	NA	NA
IAQ00_03630	IAQ00_03630	NAD(P)H-dependent oxidoreductase	CP060818	746919	747500	Reverse	NA	COG2249	Putative NADPH-quinone reductase (modulator of drug activity B)	R	NA	NA	NA	17	N	SignalP-noTM	0	K03923	NADPH dehydrogenase (quinone)	1.6.5.10	NA	NA	NA
IAQ00_03635	IAQ00_03635	transporter substrate-binding domain-containing protein	CP060818	747657	748424	Forward	NA	COG0834	ABC-type amino acid transport/signal transduction systems, periplasmic component/domain	ET	NA	NA	NA	19	Y	SignalP-noTM	0	K01713	cyclohexadienyl dehydratase	4.2.1.51	4.2.1.91	NA	NA
IAQ00_03640	IAQ00_03640	ketose-bisphosphate aldolase	CP060818	748752	749612	Reverse	NA	COG0191	Fructose/tagatose bisphosphate aldolase	G	NA	NA	NA	33	N	SignalP-noTM	0	K01624	fructose-bisphosphate aldolase, class II	4.1.2.13	NA	NA	NA
IAQ00_03645	IAQ00_03645	class II fructose-bisphosphate aldolase family protein	CP060818	749699	750550	Reverse	NA	COG0191	Fructose/tagatose bisphosphate aldolase	G	NA	NA	NA	33	N	SignalP-noTM	0	K01624	fructose-bisphosphate aldolase, class II	4.1.2.13	NA	NA	NA
IAQ00_03650	IAQ00_03650	PTS fructose transporter subunit IIC	CP060818	750560	751651	Reverse	NA	COG1299	Phosphotransferase system, fructose-specific IIC component	G	NA	NA	NA	31	N	SignalP-TM	8	NA	NA	NA	NA	NA	NA
IAQ00_03655	IAQ00_03655	PTS fructose transporter subunit IIB	CP060818	751663	751977	Reverse	NA	COG1445	Phosphotransferase system fructose-specific component IIB	G	NA	NA	NA	20	N	SignalP-noTM	0	NA	NA	NA	NA	NA	NA
IAQ00_03660	IAQ00_03660	PTS sugar transporter subunit IIA	CP060818	752000	752470	Reverse	NA	COG1762	Phosphotransferase system mannitol/fructose-specific IIA domain (Ntr-type)	GT	NA	NA	NA	44	N	SignalP-noTM	0	K02768	fructose PTS system EIIA component	2.7.1.202	NA	NA	NA
IAQ00_03665	IAQ00_03665	transcription antiterminator	CP060818	752489	754051	Reverse	NA	COG3711	Transcriptional antiterminator	K	NA	NA	NA	24	N	SignalP-noTM	0	K02538	activator of the mannose operon, transcriptional antiterminator	NA	NA	NA	NA
IAQ00_03670	parC	DNA topoisomerase IV subunit A	CP060818	754444	756717	Forward	NA	COG0188	Type IIA topoisomerase (DNA gyrase/topo II, topoisomerase IV), A subunit	L	NA	NA	NA	22	N	SignalP-noTM	0	K02621	topoisomerase IV subunit A	5.6.2.2	NA	NA	NA
IAQ00_03675	IAQ00_03675	1-acylglycerol-3-phosphate O-acyltransferase	CP060818	756762	757499	Forward	NA	COG0204	1-acyl-sn-glycerol-3-phosphate acyltransferase	I	NA	NA	NA	36	N	SignalP-TM	1	K00655	1-acyl-sn-glycerol-3-phosphate acyltransferase	2.3.1.51	NA	NA	NA
IAQ00_03680	ftsP	cell division protein FtsP	CP060818	757645	759075	Forward	NA	COG2132	Putative multicopper oxidases	Q	NA	NA	NA	29	Y	SignalP-noTM	0	K04753	suppressor of ftsI	NA	NA	NA	NA
IAQ00_03685	IAQ00_03685	flagellin FliC	CP060818	759132	760067	Reverse	NA	COG1344	Flagellin and related hook-associated proteins	N	NA	NA	NA	26	N	SignalP-noTM	0	K02406	flagellin	NA	NA	NA	NA
IAQ00_03690	dkgA	2,5-didehydrogluconate reductase DkgA	CP060818	760572	761399	Reverse	NA	COG0656	Aldo/keto reductases, related to diketogulonate reductase	R	NA	NA	NA	26	N	SignalP-noTM	0	K06221	2,5-diketo-D-gluconate reductase A	1.1.1.346	NA	NA	NA
IAQ00_03695	IAQ00_03695	AraC family transcriptional regulator	CP060818	761592	762500	Forward	NA	COG2207	AraC-type DNA-binding domain-containing proteins	K	NA	NA	NA	25	N	SignalP-noTM	0	NA	NA	NA	NA	NA	NA
IAQ00_03700	IAQ00_03700	DedA family protein	CP060818	762513	763175	Reverse	NA	COG0586	Uncharacterized membrane-associated protein	S	NA	NA	NA	21	N	SignalP-TM	5	K03975	membrane-associated protein	NA	NA	NA	NA
IAQ00_03705	metC	cystathionine beta-lyase	CP060818	763392	764582	Reverse	NA	COG0626	Cystathionine beta-lyases/cystathionine gamma-synthases	E	NA	NA	NA	27	N	SignalP-noTM	0	K01760	cysteine-S-conjugate beta-lyase	4.4.1.13	NA	NA	NA
IAQ00_03710	IAQ00_03710	helix-turn-helix domain-containing protein	CP060818	764660	765466	Reverse	NA	COG1414	Transcriptional regulator	K	NA	NA	NA	57	N	SignalP-noTM	0	K02624	IclR family transcriptional regulator, pca regulon regulatory protein	NA	NA	NA	NA
IAQ00_03715	IAQ00_03715	3-oxoacid CoA-transferase subunit A	CP060818	765653	766342	Forward	NA	COG1788	Acyl CoA:acetate/3-ketoacid CoA transferase, alpha subunit	I	NA	NA	NA	21	N	SignalP-noTM	0	K01031	3-oxoadipate CoA-transferase, alpha subunit	2.8.3.6	NA	NA	NA
IAQ00_03720	IAQ00_03720	CoA transferase subunit B	CP060818	766353	767006	Forward	NA	COG2057	Acyl CoA:acetate/3-ketoacid CoA transferase, beta subunit	I	NA	NA	NA	37	N	SignalP-noTM	0	K01032	3-oxoadipate CoA-transferase, beta subunit	2.8.3.6	NA	NA	NA
IAQ00_03725	pcaF	3-oxoadipyl-CoA thiolase	CP060818	767017	768219	Forward	NA	COG0183	Acetyl-CoA acetyltransferase	I	NA	NA	NA	49	N	SignalP-noTM	0	K00632	acetyl-CoA acyltransferase	2.3.1.16	NA	NA	NA
IAQ00_03730	IAQ00_03730	3-carboxy-cis,cis-muconate cycloisomerase	CP060818	768223	769563	Forward	NA	COG0015	Adenylosuccinate lyase	F	NA	NA	NA	60	N	SignalP-noTM	0	K01857	3-carboxy-cis,cis-muconate cycloisomerase	5.5.1.2	NA	NA	NA
IAQ00_03735	pcaD	3-oxoadipate enol-lactonase	CP060818	769560	770702	Forward	NA	COG0599	Uncharacterized homolog of gamma-carboxymuconolactone decarboxylase subunit	S	NA	NA	NA	30	N	SignalP-noTM	0	K14727	3-oxoadipate enol-lactonase / 4-carboxymuconolactone decarboxylase	3.1.1.24	4.1.1.44	NA	NA
IAQ00_03740	IAQ00_03740	LysR family transcriptional regulator	CP060818	770712	771644	Reverse	NA	COG0583	Transcriptional regulator	K	NA	NA	NA	24	N	SignalP-noTM	0	K02623	LysR family transcriptional regulator, pca operon transcriptional activator	NA	NA	NA	NA
IAQ00_03745	pcaG	protocatechuate 3,4-dioxygenase subunit alpha	CP060818	771705	772325	Reverse	NA	COG3485	Protocatechuate 3,4-dioxygenase beta subunit	Q	NA	NA	NA	26	N	SignalP-noTM	0	K00448	protocatechuate 3,4-dioxygenase, alpha subunit	1.13.11.3	NA	NA	NA
IAQ00_03750	pcaH	protocatechuate 3,4-dioxygenase subunit beta	CP060818	772322	773062	Reverse	NA	COG3485	Protocatechuate 3,4-dioxygenase beta subunit	Q	NA	NA	NA	24	N	SignalP-noTM	0	K00449	protocatechuate 3,4-dioxygenase, beta subunit	1.13.11.3	NA	NA	NA
IAQ00_03755	IAQ00_03755	sugar phosphate isomerase/epimerase and 4-hydroxyphenylpyruvate domain-containing protein	CP060818	773291	775183	Forward	NA	COG3185	4-hydroxyphenylpyruvate dioxygenase and related hemolysins	ER	NA	NA	NA	23	N	SignalP-noTM	0	K00457	4-hydroxyphenylpyruvate dioxygenase	1.13.11.27	NA	NA	NA
IAQ00_03760	IAQ00_03760	aromatic acid/H+ symport family MFS transporter	CP060818	775468	776844	Forward	NA	COG2814	Arabinose efflux permease	G	NA	NA	NA	42	N	SignalP-TM	12	K08195	MFS transporter, AAHS family, 4-hydroxybenzoate transporter	NA	NA	NA	NA
IAQ00_03765	IAQ00_03765	hypothetical protein	CP060818	776886	777638	Reverse	NA	NA	NA	NA	NA	NA	NA	45	N	SignalP-noTM	0	NA	NA	NA	NA	NA	NA
IAQ00_03770	malI	Mal regulon transcriptional regulator MalI	CP060818	777745	778761	Reverse	NA	COG1609	Transcriptional regulators	K	NA	NA	NA	54	N	SignalP-noTM	0	K16136	LacI family transcriptional regulator, maltose regulon regulatory protein	NA	NA	NA	NA
IAQ00_03775	IAQ00_03775	PTS transporter subunit EIIC	CP060818	778834	780330	Reverse	NA	COG1263	Phosphotransferase system IIC components, glucose/maltose/N-acetylglucosamine-specific	G	NA	NA	NA	31	N	SignalP-TM	9	NA	NA	NA	NA	NA	NA
IAQ00_03780	exbB	tol-pal system-associated acyl-CoA thioesterase	CP060818	780742	781467	Forward	NA	COG0811	Biopolymer transport proteins	U	NA	NA	NA	35	N	SignalP-TM	3	K03561	biopolymer transport protein ExbB	NA	NA	NA	NA
IAQ00_03785	exbD	TonB system transport protein ExbD	CP060818	781473	781895	Forward	NA	COG0848	Biopolymer transport protein	U	NA	NA	NA	42	N	SignalP-TM	1	K03559	biopolymer transport protein ExbD	NA	NA	NA	NA
IAQ00_03790	IAQ00_03790	MFS transporter	CP060818	782209	783531	Forward	NA	COG0477	Permeases of the major facilitator superfamily	GEPR	NA	NA	NA	44	N	SignalP-TM	12	K03288	MFS transporter, MHS family, citrate/tricarballylate:H+ symporter	NA	NA	NA	NA
IAQ00_03795	IAQ00_03795	spore coat U domain-containing protein	CP060818	783528	784496	Reverse	NA	COG5430	Uncharacterized secreted protein	S	NA	NA	NA	18	Y	SignalP-noTM	0	NA	NA	NA	NA	NA	NA
IAQ00_03800	IAQ00_03800	fimbrial biogenesis outer membrane usher protein	CP060818	784493	786937	Reverse	NA	COG3188	P pilus assembly protein, porin PapC	NU	NA	NA	NA	27	Y	SignalP-noTM	0	NA	NA	NA	NA	NA	NA
IAQ00_03805	IAQ00_03805	molecular chaperone	CP060818	786944	787642	Reverse	NA	COG3121	P pilus assembly protein, chaperone PapD	NU	NA	NA	NA	22	Y	SignalP-noTM	0	K07346	fimbrial chaperone protein	NA	NA	NA	NA
IAQ00_03810	IAQ00_03810	spore coat protein U domain-containing protein	CP060818	787666	788187	Reverse	NA	COG5430	Uncharacterized secreted protein	S	NA	NA	NA	24	N	SignalP-TM	2	NA	NA	NA	NA	NA	NA
IAQ00_03815	IAQ00_03815	spore coat protein U domain-containing protein	CP060818	788212	788778	Reverse	NA	COG5430	Uncharacterized secreted protein	S	NA	NA	NA	23	Y	SignalP-noTM	1	NA	NA	NA	NA	NA	NA
IAQ00_03820	IAQ00_03820	EAL domain-containing protein	CP060818	789467	791563	Forward	NA	COG2200	FOG: EAL domain	T	NA	NA	NA	30	N	SignalP-TM	7	K21023	diguanylate cyclase	2.7.7.65	NA	NA	NA
IAQ00_03825	IAQ00_03825	PLP-dependent aminotransferase family protein	CP060818	791634	793037	Forward	NA	COG1167	Transcriptional regulators containing a DNA-binding HTH domain and an aminotransferase domain (MocR family) and their eukaryotic orthologs	KE	NA	NA	NA	47	N	SignalP-noTM	0	NA	NA	NA	NA	NA	NA
IAQ00_03830	IAQ00_03830	hypothetical protein	CP060818	793034	793516	Reverse	NA	NA	NA	NA	NA	NA	NA	61	N	SignalP-TM	2	NA	NA	NA	NA	NA	NA
IAQ00_03835	IAQ00_03835	amidohydrolase	CP060818	793593	794759	Reverse	NA	COG1473	Metal-dependent amidase/aminoacylase/carboxypeptidase	R	NA	NA	NA	56	N	SignalP-noTM	0	K21613	N-acetylcysteine deacetylase	3.5.1.-	NA	NA	NA
IAQ00_03840	IAQ00_03840	hypothetical protein	CP060818	794813	795043	Reverse	NA	NA	NA	NA	NA	NA	NA	19	N	SignalP-noTM	0	NA	NA	NA	NA	NA	NA
IAQ00_03845	IAQ00_03845	LLM class flavin-dependent oxidoreductase	CP060818	795339	796340	Forward	NA	COG2141	Coenzyme F420-dependent N5,N10-methylene tetrahydromethanopterin reductase and related flavin-dependent oxidoreductases	C	NA	NA	NA	17	N	SignalP-noTM	0	NA	NA	NA	NA	NA	NA
IAQ00_03850	IAQ00_03850	amidohydrolase	CP060818	796367	797521	Forward	NA	COG1473	Metal-dependent amidase/aminoacylase/carboxypeptidase	R	NA	NA	NA	55	N	SignalP-noTM	0	NA	NA	NA	NA	NA	NA
IAQ00_03855	IAQ00_03855	LLM class flavin-dependent oxidoreductase	CP060818	797597	798910	Forward	NA	COG2141	Coenzyme F420-dependent N5,N10-methylene tetrahydromethanopterin reductase and related flavin-dependent oxidoreductases	C	NA	NA	NA	22	N	SignalP-noTM	0	K24116	N-acetyl-S-(2-succino)cysteine monooxygenase	1.14.-.-	NA	NA	NA
IAQ00_03860	IAQ00_03860	ABC transporter substrate-binding protein	CP060818	798922	799860	Forward	NA	COG0834	ABC-type amino acid transport/signal transduction systems, periplasmic component/domain	ET	NA	NA	NA	21	Y	SignalP-noTM	0	K02030	polar amino acid transport system substrate-binding protein	NA	NA	NA	NA
IAQ00_03865	IAQ00_03865	GNAT family N-acetyltransferase	CP060818	799871	800383	Forward	NA	COG3393	Predicted acetyltransferase	R	NA	NA	NA	29	N	SignalP-noTM	0	NA	NA	NA	NA	NA	NA
IAQ00_03870	IAQ00_03870	amino acid ABC transporter permease	CP060818	800393	801319	Forward	NA	COG0765	ABC-type amino acid transport system, permease component	E	NA	NA	NA	37	N	SignalP-TM	6	K02029	polar amino acid transport system permease protein	NA	NA	NA	NA
IAQ00_03875	IAQ00_03875	amino acid ABC transporter ATP-binding protein	CP060818	801303	802097	Forward	NA	COG1126	ABC-type polar amino acid transport system, ATPase component	E	NA	NA	NA	31	N	SignalP-noTM	0	K02028	polar amino acid transport system ATP-binding protein	7.4.2.1	NA	NA	NA
IAQ00_03880	IAQ00_03880	ABC transporter substrate-binding protein	CP060818	802107	803006	Forward	NA	COG0834	ABC-type amino acid transport/signal transduction systems, periplasmic component/domain	ET	NA	NA	NA	20	Y	SignalP-noTM	0	K02030	polar amino acid transport system substrate-binding protein	NA	NA	NA	NA
IAQ00_03885	IAQ00_03885	cupin domain-containing protein	CP060818	803393	803995	Forward	NA	COG4297	Uncharacterized protein containing double-stranded beta helix domain	S	NA	NA	NA	24	Y	SignalP-noTM	0	NA	NA	NA	NA	NA	NA
IAQ00_03890	IAQ00_03890	lysophospholipid acyltransferase family protein	CP060818	804331	806037	Forward	NA	COG3176	Putative hemolysin	R	NA	NA	NA	19	N	SignalP-noTM	0	NA	NA	NA	NA	NA	NA
IAQ00_03895	IAQ00_03895	ABC transporter ATP-binding protein	CP060818	806111	807178	Forward	NA	COG3839	ABC-type sugar transport systems, ATPase components	G	NA	NA	NA	21	N	SignalP-noTM	0	NA	NA	NA	NA	NA	NA
IAQ00_03900	IAQ00_03900	ABC transporter substrate-binding protein	CP060818	807194	808195	Forward	NA	COG1840	ABC-type Fe3+ transport system, periplasmic component	P	NA	NA	NA	27	Y	SignalP-noTM	1	K02012	iron(III) transport system substrate-binding protein	NA	NA	NA	NA
IAQ00_03905	IAQ00_03905	iron ABC transporter permease	CP060818	808198	809940	Forward	NA	COG1178	ABC-type Fe3+ transport system, permease component	P	NA	NA	NA	52	N	SignalP-TM	12	K02011	iron(III) transport system permease protein	NA	NA	NA	NA
IAQ00_03910	IAQ00_03910	MBL fold metallo-hydrolase	CP060818	809928	811019	Forward	NA	COG1236	Predicted exonuclease of the beta-lactamase fold involved in RNA processing	J	NA	NA	NA	20	N	SignalP-noTM	0	NA	NA	NA	NA	NA	NA
IAQ00_03915	IAQ00_03915	LacI family DNA-binding transcriptional regulator	CP060818	811025	812089	Reverse	NA	COG1609	Transcriptional regulators	K	NA	NA	NA	27	N	SignalP-noTM	0	NA	NA	NA	NA	NA	NA
IAQ00_03920	IAQ00_03920	MFS transporter	CP060818	812310	813620	Forward	NA	COG2271	Sugar phosphate permease	G	NA	NA	NA	12	N	SignalP-TM	10	K08191	MFS transporter, ACS family, hexuronate transporter	NA	NA	NA	NA
IAQ00_03925	IAQ00_03925	glycoside hydrolase family 31 protein	CP060818	813631	815994	Forward	NA	COG1501	Alpha-glucosidases, family 31 of glycosyl hydrolases	G	NA	NA	NA	27	N	SignalP-noTM	0	NA	NA	NA	NA	NA	NA
IAQ00_03930	ftnA	non-heme ferritin	CP060818	816065	816571	Reverse	NA	COG1528	Ferritin-like protein	P	NA	NA	NA	32	N	SignalP-noTM	0	K02217	ferritin	1.16.3.2	NA	NA	NA
IAQ00_03935	IAQ00_03935	pentapeptide repeat-containing protein	CP060818	817016	817615	Forward	NA	COG1357	Uncharacterized low-complexity proteins	S	NA	NA	NA	31	N	SignalP-noTM	0	K18555	fluoroquinolone resistance protein	NA	NA	NA	NA
IAQ00_03940	prfC	peptide chain release factor 3	CP060818	817962	819548	Forward	NA	COG4108	Peptide chain release factor RF-3	J	NA	NA	NA	42	N	SignalP-noTM	0	K02837	peptide chain release factor 3	NA	NA	NA	NA
IAQ00_03945	osmY	molecular chaperone OsmY	CP060818	819804	820418	Forward	NA	COG2823	Predicted periplasmic or secreted lipoprotein	R	NA	NA	NA	27	Y	SignalP-noTM	0	K04065	hyperosmotically inducible periplasmic protein	NA	NA	NA	NA
IAQ00_03950	IAQ00_03950	DUF1328 domain-containing protein	CP060818	820517	820678	Forward	NA	COG5487	Small integral membrane protein	S	NA	NA	NA	31	N	SignalP-TM	2	NA	NA	NA	NA	NA	NA
IAQ00_03955	IAQ00_03955	patatin-like phospholipase family protein	CP060818	820919	821968	Forward	NA	COG4667	Predicted esterase of the alpha-beta hydrolase superfamily	R	NA	NA	NA	65	N	SignalP-noTM	0	NA	NA	NA	NA	NA	NA
IAQ00_03960	IAQ00_03960	TatD family hydrolase	CP060818	821965	822738	Forward	NA	COG0084	Mg-dependent DNase	L	NA	NA	NA	20	N	SignalP-noTM	0	K03424	TatD DNase family protein	3.1.21.-	NA	NA	NA
IAQ00_03965	deoC	deoxyribose-phosphate aldolase	CP060818	822968	823747	Forward	NA	COG0274	Deoxyribose-phosphate aldolase	F	NA	NA	NA	45	N	SignalP-noTM	0	K01619	deoxyribose-phosphate aldolase	4.1.2.4	NA	NA	NA
IAQ00_03970	deoA	thymidine phosphorylase	CP060818	823807	825135	Forward	NA	COG0213	Thymidine phosphorylase	F	NA	NA	NA	58	N	SignalP-noTM	0	K00758	thymidine phosphorylase	2.4.2.4	NA	NA	NA
IAQ00_03975	deoB	phosphopentomutase	CP060818	825230	826453	Forward	NA	COG1015	Phosphopentomutase	G	NA	NA	NA	20	N	SignalP-noTM	0	K01839	phosphopentomutase	5.4.2.7	NA	NA	NA
IAQ00_03980	deoD	purine-nucleoside phosphorylase	CP060818	826487	827200	Forward	NA	COG0813	Purine-nucleoside phosphorylase	F	NA	NA	NA	30	N	SignalP-noTM	0	K03784	purine-nucleoside phosphorylase	2.4.2.1	NA	NA	NA
IAQ00_03985	mrdA	penicillin-binding protein 2	CP060818	827419	829302	Forward	NA	COG0768	Cell division protein FtsI/penicillin-binding protein 2	M	NA	NA	NA	21	N	SignalP-TM	1	K05515	penicillin-binding protein 2	3.4.16.4	NA	NA	NA
IAQ00_03990	IAQ00_03990	diguanylate cyclase	CP060818	829299	830009	Reverse	NA	COG2199	FOG: GGDEF domain	T	NA	NA	NA	30	N	SignalP-noTM	0	NA	NA	NA	NA	NA	NA
IAQ00_03995	IAQ00_03995	DUF1987 domain-containing protein	CP060818	830006	830410	Reverse	NA	NA	NA	NA	NA	NA	NA	42	N	SignalP-noTM	0	NA	NA	NA	NA	NA	NA
IAQ00_04000	IAQ00_04000	hypothetical protein	CP060818	830403	830969	Reverse	NA	NA	NA	NA	NA	NA	NA	36	N	SignalP-noTM	0	NA	NA	NA	NA	NA	NA
IAQ00_04005	IAQ00_04005	SpoIIE family protein phosphatase	CP060818	830986	832215	Reverse	NA	COG2208	Serine phosphatase RsbU, regulator of sigma subunit	TK	NA	NA	NA	20	N	SignalP-noTM	0	K07315	phosphoserine phosphatase RsbU/P	3.1.3.3	NA	NA	NA
IAQ00_04015	IAQ00_04015	site-specific integrase	CP060818	832869	833834	Reverse	pp2	COG4974	Site-specific recombinase XerD	L	NA	NA	NA	24	N	SignalP-noTM	0	NA	NA	NA	NA	NA	NA
IAQ00_04020	IAQ00_04020	TraI domain-containing protein	CP060818	833864	835417	Reverse	pp2	NA	NA	NA	NA	NA	NA	22	N	SignalP-noTM	0	NA	NA	NA	NA	NA	NA
IAQ00_04025	IAQ00_04025	pili assembly chaperone	CP060818	835613	836161	Forward	pp2	NA	NA	NA	NA	NA	NA	31	N	SignalP-TM	2	NA	NA	NA	NA	NA	NA
IAQ00_04030	IAQ00_04030	conjugal transfer protein TraE	CP060818	836335	837324	Forward	pp2	NA	NA	NA	NA	NA	NA	49	N	SignalP-noTM	0	NA	NA	NA	NA	NA	NA
IAQ00_04035	IAQ00_04035	conjugal transfer protein TraF	CP060818	837416	838624	Forward	pp2	NA	NA	NA	NA	NA	NA	26	Y	SignalP-noTM	0	NA	NA	NA	NA	NA	NA
IAQ00_04040	IAQ00_04040	hypothetical protein	CP060818	838678	839232	Forward	pp2	NA	NA	NA	NA	NA	NA	26	Y	SignalP-noTM	0	NA	NA	NA	NA	NA	NA
IAQ00_04050	IAQ00_04050	AbrB/MazE/SpoVT family DNA-binding domain-containing protein	CP060818	841456	841686	Forward	pp2	COG4456	Virulence-associated protein and related proteins	S	NA	NA	NA	49	N	SignalP-noTM	0	K18829	antitoxin VapB	NA	NA	NA	NA
IAQ00_04055	IAQ00_04055	type II toxin-antitoxin system VapC family toxin	CP060818	841710	842108	Forward	pp2	COG1487	Predicted nucleic acid-binding protein, contains PIN domain	R	NA	NA	NA	41	N	SignalP-noTM	0	K18828	tRNA(fMet)-specific endonuclease VapC	3.1.-.-	NA	NA	NA
IAQ00_04060	IAQ00_04060	N-acetylmuramoyl-L-alanine amidase	CP060818	842335	843210	Reverse	pp2	COG3023	Negative regulator of beta-lactamase expression	V	NA	NA	NA	30	N	SignalP-noTM	0	K11066	N-acetylmuramoyl-L-alanine amidase	3.5.1.28	NA	NA	NA
IAQ00_04065	IAQ00_04065	helix-turn-helix transcriptional regulator	CP060818	843240	843521	Reverse	pp2	COG2197	Response regulator containing a CheY-like receiver domain and an HTH DNA-binding domain	TK	NA	NA	NA	35	N	SignalP-noTM	0	NA	NA	NA	NA	NA	NA
IAQ00_04070	IAQ00_04070	fimbrial protein	CP060818	843930	844487	Forward	pp2	COG3539	P pilus assembly protein, pilin FimA	NU	NA	NA	NA	24	Y	SignalP-TM	1	K07345	major type 1 subunit fimbrin (pilin)	NA	NA	NA	NA
IAQ00_04075	IAQ00_04075	fimbria/pilus periplasmic chaperone	CP060818	844550	845221	Forward	pp2	COG3121	P pilus assembly protein, chaperone PapD	NU	NA	NA	NA	21	Y	SignalP-noTM	1	NA	NA	NA	NA	NA	NA
IAQ00_04080	IAQ00_04080	fimbria/pilus outer membrane usher protein	CP060818	845290	847785	Forward	pp2	COG3188	P pilus assembly protein, porin PapC	NU	NA	NA	NA	28	N	SignalP-noTM	0	K07347	outer membrane usher protein	NA	NA	NA	NA
IAQ00_04085	IAQ00_04085	fimbrial protein	CP060818	847782	848765	Forward	pp2	COG3539	P pilus assembly protein, pilin FimA	NU	NA	NA	NA	27	Y	SignalP-noTM	1	NA	NA	NA	NA	NA	NA
IAQ00_04090	IAQ00_04090	fimbrial protein	CP060818	848758	849276	Forward	pp2	COG3539	P pilus assembly protein, pilin FimA	NU	NA	NA	NA	30	Y	SignalP-noTM	1	NA	NA	NA	NA	NA	NA
IAQ00_04095	IAQ00_04095	LysR family transcriptional regulator	CP060818	849469	850365	Reverse	pp2	COG0583	Transcriptional regulator	K	NA	NA	NA	22	N	SignalP-noTM	0	NA	NA	NA	NA	NA	NA
IAQ00_04110	IAQ00_04110	hypothetical protein	CP060818	853988	854332	Forward	pp2	NA	NA	NA	NA	NA	NA	47	N	SignalP-noTM	0	NA	NA	NA	NA	NA	NA
IAQ00_04120	IAQ00_04120	helix-turn-helix domain-containing protein	CP060818	854995	855153	Forward	pp2	COG2963	Transposase and inactivated derivatives	L	NA	NA	NA	31	N	SignalP-noTM	0	NA	NA	NA	NA	NA	NA
IAQ00_04125	IAQ00_04125	hypothetical protein	CP060818	855116	855448	Forward	pp2	NA	NA	NA	NA	NA	NA	51	N	SignalP-noTM	0	NA	NA	NA	NA	NA	NA
IAQ00_04135	IAQ00_04135	response regulator transcription factor	CP060818	856192	856452	Reverse	pp2	COG2197	Response regulator containing a CheY-like receiver domain and an HTH DNA-binding domain	TK	NA	NA	NA	33	N	SignalP-noTM	0	NA	NA	NA	NA	NA	NA
IAQ00_04140	IAQ00_04140	YadA-like family protein	CP060818	856733	856840	Reverse	pp2	NA	NA	NA	NA	NA	NA	8	N	SignalP-noTM	0	NA	NA	NA	NA	NA	NA
IAQ00_04145	IAQ00_04145	hypothetical protein	CP060818	856985	857362	Reverse	pp2	NA	NA	NA	NA	NA	NA	26	Y	SignalP-noTM	0	NA	NA	NA	NA	NA	NA
IAQ00_04150	IAQ00_04150	helix-turn-helix domain-containing protein	CP060818	857740	858591	Reverse	pp2	COG2207	AraC-type DNA-binding domain-containing proteins	K	NA	NA	NA	50	N	SignalP-noTM	0	K05804	AraC family transcriptional regulator, mar-sox-rob regulon activator	NA	NA	NA	NA
IAQ00_04160	IAQ00_04160	nitroreductase family protein	CP060818	859593	860192	Reverse	pp2	COG3560	Predicted oxidoreductase related to nitroreductase	R	NA	NA	NA	20	N	SignalP-noTM	0	K07078	uncharacterized protein	NA	NA	NA	NA
IAQ00_04165	IAQ00_04165	autotransporter outer membrane beta-barrel domain-containing protein	CP060818	860444	863005	Reverse	pp2	COG3468	Type V secretory pathway, adhesin AidA	MU	NA	NA	NA	20	Y	SignalP-noTM	0	K12678	autotransporter family porin	NA	NA	NA	NA
IAQ00_04170	IAQ00_04170	winged helix-turn-helix domain-containing protein	CP060818	863368	863583	Forward	pp2	COG2739	Uncharacterized protein conserved in bacteria	S	NA	NA	NA	31	N	SignalP-noTM	0	NA	NA	NA	NA	NA	NA
IAQ00_04175	IAQ00_04175	transposase	CP060818	863620	863760	Forward	NA	COG2963	Transposase and inactivated derivatives	L	NA	NA	NA	29	N	SignalP-noTM	0	NA	NA	NA	NA	NA	NA
IAQ00_04180	IAQ00_04180	hypothetical protein	CP060818	864701	865117	Forward	NA	NA	NA	NA	NA	NA	NA	31	N	SignalP-TM	1	NA	NA	NA	NA	NA	NA
IAQ00_04185	IAQ00_04185	N-acetylmuramoyl-L-alanine amidase	CP060818	865300	866076	Reverse	NA	COG3023	Negative regulator of beta-lactamase expression	V	NA	NA	NA	29	N	SignalP-noTM	0	K01447	N-acetylmuramoyl-L-alanine amidase	3.5.1.28	NA	NA	NA
IAQ00_04190	IAQ00_04190	transposase	CP060818	866575	867132	Forward	NA	NA	NA	NA	NA	NA	NA	22	N	SignalP-noTM	0	NA	NA	NA	NA	NA	NA
IAQ00_04200	IAQ00_04200	MBL fold metallo-hydrolase	CP060818	868473	869330	Forward	NA	COG0491	Zn-dependent hydrolases, including glyoxylases	R	NA	NA	NA	43	N	SignalP-noTM	0	NA	NA	NA	NA	NA	NA
IAQ00_04205	IAQ00_04205	phenolic acid decarboxylase	CP060818	869384	869908	Forward	NA	COG3479	Phenolic acid decarboxylase	Q	NA	NA	NA	25	N	SignalP-noTM	0	K13727	phenolic acid decarboxylase	4.1.1.-	NA	NA	NA
IAQ00_04215	IAQ00_04215	LysR family transcriptional regulator	CP060818	871159	872190	Reverse	NA	COG0583	Transcriptional regulator	K	NA	NA	NA	39	N	SignalP-noTM	0	NA	NA	NA	NA	NA	NA
IAQ00_04220	IAQ00_04220	autotransporter strand-loop-strand O-heptosyltransferase	CP060818	872509	873645	Forward	NA	COG0859	ADP-heptose:LPS heptosyltransferase	M	NA	NA	NA	39	N	SignalP-noTM	0	NA	NA	NA	NA	NA	NA
IAQ00_04225	IAQ00_04225	AIDA repeat-containing protein	CP060818	873718	877944	Forward	NA	COG3468	Type V secretory pathway, adhesin AidA	MU	NA	NA	NA	52	N	SignalP-TM	0	K12687	antigen 43	NA	NA	NA	NA
IAQ00_04230	IAQ00_04230	TraR/DksA C4-type zinc finger protein	CP060818	878085	878321	Forward	NA	NA	NA	NA	NA	NA	NA	39	N	SignalP-noTM	0	NA	NA	NA	NA	NA	NA
IAQ00_04240	IAQ00_04240	LysR family transcriptional regulator	CP060818	879852	880865	Forward	NA	COG0583	Transcriptional regulator	K	NA	NA	NA	52	N	SignalP-noTM	0	NA	NA	NA	NA	NA	NA
IAQ00_04255	IAQ00_04255	conjugal transfer protein TraF	CP060818	883190	884398	Forward	NA	NA	NA	NA	NA	NA	NA	26	Y	SignalP-noTM	0	NA	NA	NA	NA	NA	NA
IAQ00_04260	IAQ00_04260	hypothetical protein	CP060818	884452	885006	Forward	NA	NA	NA	NA	NA	NA	NA	31	Y	SignalP-noTM	0	NA	NA	NA	NA	NA	NA
IAQ00_04265	IAQ00_04265	MCP four helix bundle domain-containing protein	CP060818	885885	887537	Forward	NA	COG0840	Methyl-accepting chemotaxis protein	NT	NA	NA	NA	28	N	SignalP-TM	2	K03406	methyl-accepting chemotaxis protein	NA	NA	NA	NA
IAQ00_04270	IAQ00_04270	N-acyl homoserine lactonase family protein	CP060818	888604	889395	Reverse	NA	COG0491	Zn-dependent hydrolases, including glyoxylases	R	NA	NA	NA	30	N	SignalP-noTM	0	K13075	N-acyl homoserine lactone hydrolase	3.1.1.81	NA	NA	NA
IAQ00_04275	IAQ00_04275	iron-containing alcohol dehydrogenase	CP060818	889457	890617	Reverse	NA	COG1454	Alcohol dehydrogenase, class IV	C	NA	NA	NA	49	N	SignalP-noTM	0	NA	NA	NA	NA	NA	NA
IAQ00_04280	IAQ00_04280	NAD-dependent succinate-semialdehyde dehydrogenase	CP060818	890646	892100	Reverse	NA	COG1012	NAD-dependent aldehyde dehydrogenases	C	NA	NA	NA	24	N	SignalP-noTM	0	K00135	succinate-semialdehyde dehydrogenase / glutarate-semialdehyde dehydrogenase	1.2.1.16	1.2.1.79	1.2.1.20	NA
IAQ00_04285	IAQ00_04285	IclR family transcriptional regulator	CP060818	892170	892973	Forward	NA	COG1414	Transcriptional regulator	K	NA	NA	NA	41	N	SignalP-noTM	0	K20539	IclR family transcriptional regulator, blcABC operon repressor	NA	NA	NA	NA
IAQ00_04290	IAQ00_04290	GNAT family N-acetyltransferase	CP060818	893246	893779	Reverse	NA	COG0456	Acetyltransferases	R	NA	NA	NA	33	N	SignalP-noTM	0	NA	NA	NA	NA	NA	NA
IAQ00_04300	IAQ00_04300	RNA polymerase sigma factor	CP060818	895087	895614	Reverse	NA	COG1595	DNA-directed RNA polymerase specialized sigma subunit, sigma24 homolog	K	NA	NA	NA	21	N	SignalP-noTM	0	K03088	RNA polymerase sigma-70 factor, ECF subfamily	NA	NA	NA	NA
IAQ00_04305	IAQ00_04305	cytochrome c biogenesis protein CcdA	CP060818	895666	896394	Reverse	NA	COG0785	Cytochrome c biogenesis protein	O	NA	NA	NA	48	N	SignalP-TM	6	NA	NA	NA	NA	NA	NA
IAQ00_04310	IAQ00_04310	thioredoxin family protein	CP060818	896394	896780	Reverse	NA	COG0526	Thiol-disulfide isomerase and thioredoxins	OC	NA	NA	NA	22	Y	SignalP-noTM	1	NA	NA	NA	NA	NA	NA
IAQ00_04315	IAQ00_04315	haloacid dehalogenase type II	CP060818	896913	897695	Reverse	NA	COG1011	Predicted hydrolase (HAD superfamily)	R	NA	NA	NA	24	Y	SignalP-noTM	0	K01560	2-haloacid dehalogenase	3.8.1.2	NA	NA	NA
IAQ00_04320	IAQ00_04320	carboxymuconolactone decarboxylase family protein	CP060818	897767	898318	Reverse	NA	COG2128	Uncharacterized conserved protein	S	NA	NA	NA	13	N	SignalP-noTM	0	NA	NA	NA	NA	NA	NA
IAQ00_04325	IAQ00_04325	haloacid dehalogenase type II	CP060818	898315	898995	Reverse	NA	COG1011	Predicted hydrolase (HAD superfamily)	R	NA	NA	NA	24	N	SignalP-noTM	0	K01560	2-haloacid dehalogenase	3.8.1.2	NA	NA	NA
IAQ00_04330	IAQ00_04330	TetR/AcrR family transcriptional regulator	CP060818	899169	899798	Forward	NA	COG1309	Transcriptional regulator	K	NA	NA	NA	47	N	SignalP-noTM	0	NA	NA	NA	NA	NA	NA
IAQ00_04335	IAQ00_04335	DoxX family protein	CP060818	899916	900410	Reverse	NA	COG2259	Predicted membrane protein	S	NA	NA	NA	47	N	SignalP-TM	2	K15977	putative oxidoreductase	NA	NA	NA	NA
IAQ00_04340	IAQ00_04340	putative DNA-binding domain-containing protein	CP060818	900407	901198	Reverse	NA	NA	NA	NA	NA	NA	NA	60	N	SignalP-noTM	0	NA	NA	NA	NA	NA	NA
IAQ00_04345	IAQ00_04345	DUF692 domain-containing protein	CP060818	901179	902060	Reverse	NA	COG3220	Uncharacterized protein conserved in bacteria	S	NA	NA	NA	22	N	SignalP-noTM	0	K09930	uncharacterized protein	NA	NA	NA	NA
IAQ00_04350	IAQ00_04350	DUF2282 domain-containing protein	CP060818	902082	902378	Reverse	NA	COG5572	Predicted integral membrane protein	S	NA	NA	NA	27	Y	SignalP-noTM	1	NA	NA	NA	NA	NA	NA
IAQ00_04355	IAQ00_04355	hypothetical protein	CP060818	902571	903212	Reverse	NA	NA	NA	NA	NA	NA	NA	20	N	SignalP-noTM	0	NA	NA	NA	NA	NA	NA
IAQ00_04365	IAQ00_04365	hypothetical protein	CP060818	905792	906742	Reverse	NA	COG3539	P pilus assembly protein, pilin FimA	NU	NA	NA	NA	30	N	SignalP-TM	0	NA	NA	NA	NA	NA	NA
IAQ00_04370	IAQ00_04370	type 1 fimbrial protein	CP060818	906803	907315	Reverse	NA	COG3539	P pilus assembly protein, pilin FimA	NU	NA	NA	NA	24	Y	SignalP-noTM	0	K07349	minor fimbrial subunit	NA	NA	NA	NA
IAQ00_04375	IAQ00_04375	type 1 fimbrial protein	CP060818	907331	907918	Reverse	NA	COG3539	P pilus assembly protein, pilin FimA	NU	NA	NA	NA	42	N	SignalP-TM	0	K07348	minor fimbrial subunit	NA	NA	NA	NA
IAQ00_04380	IAQ00_04380	fimbria/pilus outer membrane usher protein	CP060818	907869	910466	Reverse	NA	COG3188	P pilus assembly protein, porin PapC	NU	NA	NA	NA	41	N	SignalP-TM	1	K07347	outer membrane usher protein	NA	NA	NA	NA
IAQ00_04385	IAQ00_04385	fimbria/pilus periplasmic chaperone	CP060818	910473	911174	Reverse	NA	COG3121	P pilus assembly protein, chaperone PapD	NU	NA	NA	NA	30	Y	SignalP-noTM	1	K07346	fimbrial chaperone protein	NA	NA	NA	NA
IAQ00_04390	IAQ00_04390	type 1 fimbrial protein	CP060818	911227	911760	Reverse	NA	COG3539	P pilus assembly protein, pilin FimA	NU	NA	NA	NA	20	Y	SignalP-noTM	0	K07351	fimbrial protein	NA	NA	NA	NA
IAQ00_04395	IAQ00_04395	fimbrial protein	CP060818	911780	912337	Reverse	NA	COG3539	P pilus assembly protein, pilin FimA	NU	NA	NA	NA	23	Y	SignalP-noTM	0	K07345	major type 1 subunit fimbrin (pilin)	NA	NA	NA	NA
IAQ00_04400	IAQ00_04400	EAL domain-containing protein	CP060818	913277	914056	Forward	NA	COG2200	FOG: EAL domain	T	NA	NA	NA	27	N	SignalP-noTM	0	K21086	c-di-GMP phosphodiesterase	3.1.4.52	NA	NA	NA
IAQ00_04405	IAQ00_04405	hypothetical protein	CP060818	914095	914787	Forward	NA	NA	NA	NA	NA	NA	NA	20	N	SignalP-noTM	0	NA	NA	NA	NA	NA	NA
IAQ00_04410	IAQ00_04410	autotransporter strand-loop-strand O-heptosyltransferase	CP060818	915008	916138	Forward	NA	COG0859	ADP-heptose:LPS heptosyltransferase	M	NA	NA	NA	39	N	SignalP-noTM	0	NA	NA	NA	NA	NA	NA
IAQ00_04415	IAQ00_04415	AIDA repeat-containing protein	CP060818	916215	920696	Forward	NA	COG3468	Type V secretory pathway, adhesin AidA	MU	NA	NA	NA	52	N	SignalP-TM	1	K12687	antigen 43	NA	NA	NA	NA
IAQ00_04420	IAQ00_04420	IS3 family transposase	CP060818	920751	920876	Reverse	NA	COG2801	Transposase and inactivated derivatives	L	NA	NA	NA	36	N	SignalP-noTM	0	NA	NA	NA	NA	NA	NA
IAQ00_04430	umuD	translesion error-prone DNA polymerase V autoproteolytic subunit	CP060818	921138	921563	Reverse	NA	COG1974	SOS-response transcriptional repressors (RecA-mediated autopeptidases)	KT	NA	NA	NA	34	N	SignalP-noTM	0	K03503	DNA polymerase V	3.4.21.-	NA	NA	NA
IAQ00_04435	IAQ00_04435	SAM-dependent DNA methyltransferase	CP060818	922393	923064	Reverse	NA	COG0286	Type I restriction-modification system methyltransferase subunit	V	NA	NA	NA	28	N	SignalP-noTM	0	NA	NA	NA	NA	NA	NA
IAQ00_04445	IAQ00_04445	TIGR03757 family integrating conjugative element protein	CP060818	923603	924010	Reverse	NA	NA	NA	NA	NA	NA	NA	20	Y	SignalP-noTM	0	NA	NA	NA	NA	NA	NA
IAQ00_04450	IAQ00_04450	hypothetical protein	CP060818	924637	925026	Forward	NA	NA	NA	NA	NA	NA	NA	19	Y	SignalP-noTM	0	NA	NA	NA	NA	NA	NA
IAQ00_04455	IAQ00_04455	ATP-binding protein	CP060818	925165	927615	Reverse	NA	NA	NA	NA	NA	NA	NA	38	N	SignalP-noTM	0	NA	NA	NA	NA	NA	NA
IAQ00_04460	IAQ00_04460	PerC family transcriptional regulator	CP060818	927746	927979	Forward	NA	COG5598	Trimethylamine:corrinoid methyltransferase	H	NA	NA	NA	61	N	SignalP-noTM	0	NA	NA	NA	NA	NA	NA
IAQ00_04465	IAQ00_04465	HAMP domain-containing protein	CP060818	928430	930358	Reverse	NA	COG0840	Methyl-accepting chemotaxis protein	NT	NA	NA	NA	41	N	SignalP-TM	2	K03406	methyl-accepting chemotaxis protein	NA	NA	NA	NA
IAQ00_04485	IAQ00_04485	hypothetical protein	CP060818	932161	932517	Forward	NA	NA	NA	NA	NA	NA	NA	29	N	SignalP-noTM	0	NA	NA	NA	NA	NA	NA
IAQ00_04490	IAQ00_04490	MFS transporter	CP060818	932590	933864	Reverse	NA	COG0477	Permeases of the major facilitator superfamily	GEPR	NA	NA	NA	49	N	SignalP-TM	11	K03762	MFS transporter, MHS family, proline/betaine transporter	NA	NA	NA	NA
IAQ00_04495	IAQ00_04495	M20 family metallopeptidase	CP060818	933861	935282	Reverse	NA	COG0624	Acetylornithine deacetylase/Succinyl-diaminopimelate desuccinylase and related deacylases	E	NA	NA	NA	70	N	SignalP-noTM	0	NA	NA	NA	NA	NA	NA
IAQ00_04500	IAQ00_04500	LysR family transcriptional regulator	CP060818	935430	936344	Forward	NA	COG0583	Transcriptional regulator	K	NA	NA	NA	21	N	SignalP-noTM	0	NA	NA	NA	NA	NA	NA
IAQ00_04510	IAQ00_04510	hypothetical protein	CP060818	937052	937414	Forward	NA	NA	NA	NA	NA	NA	NA	24	N	SignalP-noTM	0	NA	NA	NA	NA	NA	NA
IAQ00_04515	IAQ00_04515	aldose 1-epimerase family protein	CP060818	937537	938745	Reverse	NA	NA	NA	NA	NA	NA	NA	21	Y	SignalP-noTM	0	NA	NA	NA	NA	NA	NA
IAQ00_04520	IAQ00_04520	DUF1868 domain-containing protein	CP060818	939041	939814	Reverse	NA	COG5255	Uncharacterized protein conserved in bacteria	S	NA	NA	NA	26	N	SignalP-noTM	0	NA	NA	NA	NA	NA	NA
IAQ00_04525	IAQ00_04525	PAS domain-containing methyl-accepting chemotaxis protein	CP060818	940247	941539	Reverse	NA	COG0840	Methyl-accepting chemotaxis protein	NT	NA	NA	NA	18	N	SignalP-noTM	0	K03406	methyl-accepting chemotaxis protein	NA	NA	NA	NA
IAQ00_04530	IAQ00_04530	PAS domain-containing methyl-accepting chemotaxis protein	CP060818	942365	943651	Reverse	NA	COG0840	Methyl-accepting chemotaxis protein	NT	NA	NA	NA	50	N	SignalP-noTM	0	K03406	methyl-accepting chemotaxis protein	NA	NA	NA	NA
IAQ00_04535	IAQ00_04535	acyl-CoA thioesterase	CP060818	943950	944345	Reverse	NA	COG0824	Predicted thioesterase	R	NA	NA	NA	37	N	SignalP-noTM	0	NA	NA	NA	NA	NA	NA
IAQ00_04540	IAQ00_04540	CHASE3 domain-containing protein	CP060818	944532	946115	Reverse	NA	COG0840	Methyl-accepting chemotaxis protein	NT	NA	NA	NA	30	N	SignalP-TM	2	K03406	methyl-accepting chemotaxis protein	NA	NA	NA	NA
IAQ00_04545	IAQ00_04545	YfdX family protein	CP060818	946530	947192	Reverse	NA	NA	NA	NA	NA	NA	NA	23	Y	SignalP-noTM	0	NA	NA	NA	NA	NA	NA
IAQ00_04550	IAQ00_04550	hypothetical protein	CP060818	947305	947547	Reverse	NA	NA	NA	NA	NA	NA	NA	21	N	SignalP-noTM	0	NA	NA	NA	NA	NA	NA
IAQ00_04555	IAQ00_04555	sensor domain-containing diguanylate cyclase	CP060818	947986	948945	Forward	NA	COG2199	FOG: GGDEF domain	T	NA	NA	NA	61	N	SignalP-noTM	0	NA	NA	NA	NA	NA	NA
IAQ00_04560	IAQ00_04560	alpha/beta hydrolase	CP060818	949081	949899	Forward	NA	COG0596	Predicted hydrolases or acyltransferases (alpha/beta hydrolase superfamily)	R	NA	NA	NA	36	N	SignalP-noTM	0	K00433	non-heme chloroperoxidase	1.11.1.10	NA	NA	NA
IAQ00_04565	IAQ00_04565	general stress protein	CP060818	950511	950675	Forward	NA	COG3729	General stress protein	R	NA	NA	NA	22	N	SignalP-noTM	0	K06884	uncharacterized protein	NA	NA	NA	NA
IAQ00_04570	IAQ00_04570	ferritin-like domain-containing protein	CP060818	951174	951671	Forward	NA	COG3685	Uncharacterized protein conserved in bacteria	S	NA	NA	NA	35	N	SignalP-noTM	0	NA	NA	NA	NA	NA	NA
IAQ00_04575	IAQ00_04575	ferritin-like domain-containing protein	CP060818	951668	952177	Forward	NA	COG3685	Uncharacterized protein conserved in bacteria	S	NA	NA	NA	18	N	SignalP-noTM	0	NA	NA	NA	NA	NA	NA
IAQ00_04580	IAQ00_04580	alpha,alpha-trehalase	CP060818	952249	953907	Reverse	NA	COG1626	Neutral trehalase	G	NA	NA	NA	14	N	SignalP-noTM	0	K01194	alpha,alpha-trehalase	3.2.1.28	NA	NA	NA
IAQ00_04585	IAQ00_04585	GNAT family N-acetyltransferase	CP060818	954224	954730	Forward	NA	COG0456	Acetyltransferases	R	NA	NA	NA	34	N	SignalP-noTM	0	NA	NA	NA	NA	NA	NA
IAQ00_04590	IAQ00_04590	winged helix-turn-helix transcriptional regulator	CP060818	954789	955517	Reverse	NA	COG0640	Predicted transcriptional regulators	K	NA	NA	NA	37	N	SignalP-noTM	0	NA	NA	NA	NA	NA	NA
IAQ00_04595	IAQ00_04595	amino acid-binding protein	CP060818	955496	955888	Reverse	NA	COG4747	ACT domain-containing protein	R	NA	NA	NA	44	N	SignalP-noTM	0	NA	NA	NA	NA	NA	NA
IAQ00_04600	IAQ00_04600	antibiotic biosynthesis monooxygenase	CP060818	955881	956201	Reverse	NA	COG2329	Uncharacterized enzyme involved in biosynthesis of extracellular polysaccharides	R	NA	NA	NA	23	N	SignalP-noTM	0	NA	NA	NA	NA	NA	NA
IAQ00_04605	IAQ00_04605	SDR family oxidoreductase	CP060818	956453	957310	Reverse	NA	COG0702	Predicted nucleoside-diphosphate-sugar epimerases	MG	ISSav7		IS481	39	N	SignalP-noTM	0	K19267	NAD(P)H dehydrogenase (quinone)	1.6.5.2	NA	NA	NA
IAQ00_04610	IAQ00_04610	helix-turn-helix transcriptional regulator	CP060818	957413	957796	Forward	NA	COG1733	Predicted transcriptional regulators	K	NA	NA	NA	64	N	SignalP-noTM	0	NA	NA	NA	NA	NA	NA
IAQ00_04615	IAQ00_04615	cytochrome ubiquinol oxidase subunit I	CP060818	958581	959993	Forward	NA	COG1271	Cytochrome bd-type quinol oxidase, subunit 1	C	NA	NA	NA	16	N	SignalP-TM	9	K00425	cytochrome bd ubiquinol oxidase subunit I	7.1.1.7	NA	NA	NA
IAQ00_04620	cydB	cytochrome d ubiquinol oxidase subunit II	CP060818	959995	960999	Forward	NA	COG1294	Cytochrome bd-type quinol oxidase, subunit 2	C	NA	NA	NA	40	N	SignalP-TM	8	K00426	cytochrome bd ubiquinol oxidase subunit II	7.1.1.7	NA	NA	NA
IAQ00_04625	IAQ00_04625	DUF2474 domain-containing protein	CP060818	961001	961168	Forward	NA	NA	NA	NA	NA	NA	NA	36	N	SignalP-TM	1	NA	NA	NA	NA	NA	NA
IAQ00_04630	IAQ00_04630	helix-turn-helix domain-containing protein	CP060818	961400	962266	Forward	NA	COG2207	AraC-type DNA-binding domain-containing proteins	K	NA	NA	NA	56	N	SignalP-noTM	0	K05804	AraC family transcriptional regulator, mar-sox-rob regulon activator	NA	NA	NA	NA
IAQ00_04635	IAQ00_04635	hypothetical protein	CP060818	962435	962629	Forward	NA	NA	NA	NA	NA	NA	NA	24	Y	SignalP-noTM	1	NA	NA	NA	NA	NA	NA
IAQ00_04640	IAQ00_04640	siderophore-interacting protein	CP060818	962829	963653	Forward	NA	COG2375	Siderophore-interacting protein	P	NA	NA	NA	23	N	SignalP-noTM	0	K07229	ferric-chelate reductase (NADPH)	1.16.1.9	NA	NA	NA
IAQ00_04645	IAQ00_04645	PadR family transcriptional regulator	CP060818	963737	964267	Forward	NA	COG1695	Predicted transcriptional regulators	K	NA	NA	NA	46	N	SignalP-noTM	0	K10947	PadR family transcriptional regulator, regulatory protein PadR	NA	NA	NA	NA
IAQ00_04650	IAQ00_04650	SelT/SelW/SelH family protein	CP060818	964282	964575	Reverse	NA	COG3526	Uncharacterized protein conserved in bacteria	O	NA	NA	NA	25	N	SignalP-noTM	0	K07401	selenoprotein W-related protein	NA	NA	NA	NA
IAQ00_04655	IAQ00_04655	oxidoreductase	CP060818	965146	966129	Reverse	NA	COG0604	NADPH:quinone reductase and related Zn-dependent oxidoreductases	CR	NA	NA	NA	48	N	SignalP-noTM	0	K19745	acrylyl-CoA reductase (NADPH)	1.3.1.-	NA	NA	NA
IAQ00_04660	IAQ00_04660	ornithine decarboxylase	CP060818	966740	968890	Forward	NA	COG1982	Arginine/lysine/ornithine decarboxylases	E	NA	NA	NA	68	N	SignalP-noTM	0	NA	NA	NA	NA	NA	NA
IAQ00_04665	mltC	membrane-bound lytic murein transglycosylase MltC	CP060818	969945	971024	Reverse	NA	COG0741	Soluble lytic murein transglycosylase and related regulatory proteins (some contain LysM/invasin domains)	M	NA	NA	NA	23	N	SignalP-noTM	0	K08306	membrane-bound lytic murein transglycosylase C	4.2.2.-	NA	NA	NA
IAQ00_04670	IAQ00_04670	oxidative damage protection protein	CP060818	971078	971350	Reverse	NA	COG2924	Fe-S cluster protector protein	CO	NA	NA	NA	17	N	SignalP-noTM	0	NA	NA	NA	NA	NA	NA
IAQ00_04675	mutY	A/G-specific adenine glycosylase	CP060818	971350	972435	Reverse	NA	COG1194	A/G-specific DNA glycosylase	L	NA	NA	NA	59	N	SignalP-noTM	0	K03575	A/G-specific adenine glycosylase	3.2.2.31	NA	NA	NA
IAQ00_04680	melB	melibiose:sodium transporter MelB	CP060818	972667	974079	Reverse	NA	COG2211	Na+/melibiose symporter and related transporters	G	NA	NA	NA	22	N	SignalP-TM	12	K11104	melibiose permease	NA	NA	NA	NA
IAQ00_04685	IAQ00_04685	alpha-glucosidase/alpha-galactosidase	CP060818	974164	975519	Reverse	NA	COG1486	Alpha-galactosidases/6-phospho-beta-glucosidases, family 4 of glycosyl hydrolases	G	NA	NA	NA	63	N	SignalP-noTM	0	K07406	alpha-galactosidase	3.2.1.22	NA	NA	NA
IAQ00_04690	melR	transcriptional regulator MelR	CP060818	975785	976717	Forward	NA	COG2207	AraC-type DNA-binding domain-containing proteins	K	NA	NA	NA	48	N	SignalP-noTM	0	K23237	AraC family transcriptional regulator, melibiose operon regulatory protein	NA	NA	NA	NA
IAQ00_04695	trmB	tRNA (guanosine(46)-N7)-methyltransferase TrmB	CP060818	976916	977635	Forward	NA	COG0220	Predicted S-adenosylmethionine-dependent methyltransferase	R	NA	NA	NA	38	N	SignalP-noTM	0	K03439	tRNA (guanine-N7-)-methyltransferase	2.1.1.33	NA	NA	NA
IAQ00_04700	IAQ00_04700	YggL family protein	CP060818	977635	977961	Forward	NA	COG3171	Uncharacterized protein conserved in bacteria	S	NA	NA	NA	29	N	SignalP-noTM	0	K09923	uncharacterized protein	NA	NA	NA	NA
IAQ00_04705	IAQ00_04705	DUF2884 domain-containing protein	CP060818	978004	978720	Forward	NA	NA	NA	NA	NA	NA	NA	20	Y	SignalP-noTM	0	NA	NA	NA	NA	NA	NA
IAQ00_04710	IAQ00_04710	PTS ascorbate transporter subunit IIC	CP060818	978854	980230	Reverse	NA	COG3037	Uncharacterized protein conserved in bacteria	S	NA	NA	NA	34	N	SignalP-TM	11	K03475	ascorbate PTS system EIIC component	NA	NA	NA	NA
IAQ00_04715	IAQ00_04715	PTS sugar transporter subunit IIB	CP060818	980275	980544	Reverse	NA	COG3414	Phosphotransferase system, galactitol-specific IIB component	G	NA	NA	NA	19	N	SignalP-noTM	0	K02822	ascorbate PTS system EIIB component	2.7.1.194	NA	NA	NA
IAQ00_04720	IAQ00_04720	PTS sugar transporter subunit IIA	CP060818	980570	981031	Reverse	NA	COG1762	Phosphotransferase system mannitol/fructose-specific IIA domain (Ntr-type)	GT	NA	NA	NA	41	N	SignalP-noTM	0	K02821	ascorbate PTS system EIIA or EIIAB component	2.7.1.194	NA	NA	NA
IAQ00_04725	IAQ00_04725	GntR family transcriptional regulator	CP060818	981498	982232	Forward	NA	COG2188	Transcriptional regulators	K	NA	NA	NA	39	N	SignalP-noTM	0	K11922	GntR family transcriptional regulator, mannosyl-D-glycerate transport/metabolism system repressor	NA	NA	NA	NA
IAQ00_04730	hemW	radical SAM family heme chaperone HemW	CP060818	982286	983425	Reverse	NA	COG0635	Coproporphyrinogen III oxidase and related Fe-S oxidoreductases	H	NA	NA	NA	20	N	SignalP-noTM	0	K02495	oxygen-independent coproporphyrinogen III oxidase	1.3.98.3	NA	NA	NA
IAQ00_04735	IAQ00_04735	XTP/dITP diphosphatase	CP060818	983418	984011	Reverse	NA	COG0127	Xanthosine triphosphate pyrophosphatase	F	NA	NA	NA	68	N	SignalP-noTM	0	K02428	XTP/dITP diphosphohydrolase	3.6.1.66	NA	NA	NA
IAQ00_04740	IAQ00_04740	YggT family protein	CP060818	984033	984587	Reverse	NA	COG0762	Predicted integral membrane protein	S	NA	NA	NA	30	N	SignalP-TM	4	K02221	YggT family protein	NA	NA	NA	NA
IAQ00_04745	IAQ00_04745	YggS family pyridoxal phosphate-dependent enzyme	CP060818	984600	985307	Reverse	NA	COG0325	Predicted enzyme with a TIM-barrel fold	R	NA	NA	NA	43	N	SignalP-noTM	0	K06997	PLP dependent protein	NA	NA	NA	NA
IAQ00_04750	IAQ00_04750	type IV pilus twitching motility protein PilT	CP060818	985323	986318	Forward	NA	COG2805	Tfp pilus assembly protein, pilus retraction ATPase PilT	NU	NA	NA	NA	31	N	SignalP-noTM	0	NA	NA	NA	NA	NA	NA
IAQ00_04755	ruvX	Holliday junction resolvase RuvX	CP060818	986315	986731	Reverse	NA	COG0816	Predicted endonuclease involved in recombination (possible Holliday junction resolvase in Mycoplasmas and B. subtilis)	L	NA	NA	NA	20	N	SignalP-noTM	0	K07447	putative pre-16S rRNA nuclease	3.1.-.-	NA	NA	NA
IAQ00_04760	IAQ00_04760	YqgE/AlgH family protein	CP060818	986731	987294	Reverse	NA	COG1678	Putative transcriptional regulator	K	NA	NA	NA	23	N	SignalP-noTM	0	K07735	putative transcriptional regulator	NA	NA	NA	NA
IAQ00_04765	gshB	glutathione synthase	CP060818	987380	988324	Reverse	NA	COG0189	Glutathione synthase/Ribosomal protein S6 modification enzyme (glutaminyl transferase)	HJ	NA	NA	NA	53	N	SignalP-noTM	0	K01920	glutathione synthase	6.3.2.3	NA	NA	NA
IAQ00_04770	rsmE	16S rRNA (uracil(1498)-N(3))-methyltransferase	CP060818	988440	989171	Reverse	NA	COG1385	Uncharacterized protein conserved in bacteria	S	NA	NA	NA	52	N	SignalP-noTM	0	K09761	16S rRNA (uracil1498-N3)-methyltransferase	2.1.1.193	NA	NA	NA
IAQ00_04775	endA	deoxyribonuclease I	CP060818	989245	989952	Reverse	NA	COG2356	Endonuclease I	L	NA	NA	NA	21	Y	SignalP-noTM	0	K01150	deoxyribonuclease I	3.1.21.1	NA	NA	NA
IAQ00_04780	IAQ00_04780	SprT family zinc-dependent metalloprotease	CP060818	990028	990540	Reverse	NA	COG3091	Uncharacterized protein conserved in bacteria	S	NA	NA	NA	26	N	SignalP-noTM	0	K02742	SprT protein	NA	NA	NA	NA
IAQ00_04785	IAQ00_04785	methyl-accepting chemotaxis protein	CP060818	990642	992576	Reverse	NA	COG0840	Methyl-accepting chemotaxis protein	NT	NA	NA	NA	42	N	SignalP-TM	2	K03406	methyl-accepting chemotaxis protein	NA	NA	NA	NA
IAQ00_04790	IAQ00_04790	sugar porter family MFS transporter	CP060818	992822	994213	Reverse	NA	COG2814	Arabinose efflux permease	G	NA	NA	NA	27	N	SignalP-TM	12	K08137	MFS transporter, SP family, galactose:H+ symporter	NA	NA	NA	NA
IAQ00_04795	metK	methionine adenosyltransferase	CP060818	994651	995802	Reverse	NA	COG0192	S-adenosylmethionine synthetase	H	NA	NA	NA	64	N	SignalP-noTM	0	K00789	S-adenosylmethionine synthetase	2.5.1.6	NA	NA	NA
IAQ00_04800	speA	biosynthetic arginine decarboxylase	CP060818	996605	998584	Forward	NA	COG1166	Arginine decarboxylase (spermidine biosynthesis)	E	NA	NA	NA	27	N	SignalP-noTM	0	NA	NA	NA	NA	NA	NA
IAQ00_04805	speB	agmatinase	CP060818	998744	999664	Forward	NA	COG0010	Arginase/agmatinase/formimionoglutamate hydrolase, arginase family	E	NA	NA	NA	28	N	SignalP-noTM	0	K01480	agmatinase	3.5.3.11	NA	NA	NA
IAQ00_04810	IAQ00_04810	M48 family metallopeptidase	CP060818	999708	1000463	Reverse	NA	COG0501	Zn-dependent protease with chaperone function	O	NA	NA	NA	25	N	SignalP-noTM	0	K07387	metalloprotease	3.4.24.-	NA	NA	NA
IAQ00_04815	tkt	transketolase	CP060818	1000734	1002728	Forward	NA	COG0021	Transketolase	G	NA	NA	NA	25	N	SignalP-noTM	0	K00615	transketolase	2.2.1.1	NA	NA	NA
IAQ00_04820	epd	erythrose-4-phosphate dehydrogenase	CP060818	1003035	1004054	Forward	NA	COG0057	Glyceraldehyde-3-phosphate dehydrogenase/erythrose-4-phosphate dehydrogenase	G	NA	NA	NA	42	N	SignalP-noTM	0	K03472	D-erythrose 4-phosphate dehydrogenase	1.2.1.72	NA	NA	NA
IAQ00_04825	pgk	phosphoglycerate kinase	CP060818	1004106	1005269	Forward	NA	COG0126	3-phosphoglycerate kinase	G	NA	NA	NA	30	N	SignalP-noTM	0	K00927	phosphoglycerate kinase	2.7.2.3	NA	NA	NA
IAQ00_04830	fbaA	class II fructose-bisphosphate aldolase	CP060818	1005378	1006457	Forward	NA	COG0191	Fructose/tagatose bisphosphate aldolase	G	NA	NA	NA	46	N	SignalP-noTM	0	K01624	fructose-bisphosphate aldolase, class II	4.1.2.13	NA	NA	NA
IAQ00_04835	IAQ00_04835	VOC family protein	CP060818	1006662	1007015	Forward	NA	COG2764	Uncharacterized protein conserved in bacteria	S	NA	NA	NA	42	N	SignalP-noTM	0	NA	NA	NA	NA	NA	NA
IAQ00_04840	mscS	small-conductance mechanosensitive channel MscS	CP060818	1007191	1008066	Forward	NA	COG0668	Small-conductance mechanosensitive channel	M	NA	NA	NA	34	N	SignalP-TM	3	K03442	small conductance mechanosensitive channel	NA	NA	NA	NA
IAQ00_04845	argO	arginine exporter ArgO	CP060818	1008190	1008813	Forward	NA	COG1279	Lysine efflux permease	R	NA	NA	NA	25	N	SignalP-TM	6	K06895	L-lysine exporter family protein LysE/ArgO	NA	NA	NA	NA
IAQ00_04850	IAQ00_04850	oxidative stress defense protein	CP060818	1008958	1009689	Forward	NA	COG2968	Uncharacterized conserved protein	S	NA	NA	NA	24	Y	SignalP-noTM	0	K09807	uncharacterized protein	NA	NA	NA	NA
IAQ00_04855	IAQ00_04855	LysR family transcriptional regulator ArgP	CP060818	1009986	1010888	Reverse	NA	COG0583	Transcriptional regulator	K	NA	NA	NA	25	N	SignalP-noTM	0	K05596	LysR family transcriptional regulator, chromosome initiation inhibitor	NA	NA	NA	NA
IAQ00_04860	rpiA	ribose-5-phosphate isomerase RpiA	CP060818	1011070	1011729	Forward	NA	COG0120	Ribose 5-phosphate isomerase	G	NA	NA	NA	33	N	SignalP-noTM	0	K01807	ribose 5-phosphate isomerase A	5.3.1.6	NA	NA	NA
IAQ00_04865	serA	phosphoglycerate dehydrogenase	CP060818	1012009	1013247	Forward	NA	COG0111	Phosphoglycerate dehydrogenase and related dehydrogenases	HE	NA	NA	NA	30	N	SignalP-noTM	0	K00058	D-3-phosphoglycerate dehydrogenase / 2-oxoglutarate reductase	1.1.1.95	1.1.1.399	NA	NA
IAQ00_04870	IAQ00_04870	5-formyltetrahydrofolate cyclo-ligase	CP060818	1013290	1013886	Reverse	NA	COG0212	5-formyltetrahydrofolate cyclo-ligase	H	NA	NA	NA	49	N	SignalP-noTM	0	K01934	5-formyltetrahydrofolate cyclo-ligase	6.3.3.2	NA	NA	NA
IAQ00_04880	zapA	cell division protein ZapA	CP060818	1014187	1014516	Reverse	NA	COG3027	Uncharacterized protein conserved in bacteria	S	NA	NA	NA	67	N	SignalP-noTM	0	K09888	cell division protein ZapA	NA	NA	NA	NA
IAQ00_04885	IAQ00_04885	YecA family protein	CP060818	1014688	1015266	Forward	NA	COG3079	Uncharacterized protein conserved in bacteria	S	NA	NA	NA	28	N	SignalP-noTM	0	K09895	uncharacterized protein	NA	NA	NA	NA
IAQ00_04890	pepP	Xaa-Pro aminopeptidase	CP060818	1015300	1016622	Forward	NA	COG0006	Xaa-Pro aminopeptidase	E	NA	NA	NA	29	N	SignalP-noTM	0	K01262	Xaa-Pro aminopeptidase	3.4.11.9	NA	NA	NA
IAQ00_04895	ubiH	2-octaprenyl-6-methoxyphenyl hydroxylase	CP060818	1016619	1017797	Forward	NA	COG0654	2-polyprenyl-6-methoxyphenol hydroxylase and related FAD-dependent oxidoreductases	HC	NA	NA	NA	42	N	SignalP-TM	0	K03185	2-octaprenyl-6-methoxyphenol hydroxylase	1.14.13.-	NA	NA	NA
IAQ00_04900	ubiI	FAD-dependent 2-octaprenylphenol hydroxylase	CP060818	1017811	1019013	Forward	NA	COG0654	2-polyprenyl-6-methoxyphenol hydroxylase and related FAD-dependent oxidoreductases	HC	NA	NA	NA	20	N	SignalP-TM	0	K18800	2-polyprenylphenol 6-hydroxylase	1.14.13.240	NA	NA	NA
IAQ00_04905	gcvT	glycine cleavage system aminomethyltransferase GcvT	CP060818	1019445	1020542	Forward	NA	COG0404	Glycine cleavage system T protein (aminomethyltransferase)	E	NA	NA	NA	31	N	SignalP-noTM	0	K00605	aminomethyltransferase	2.1.2.10	NA	NA	NA
IAQ00_04910	gcvH	glycine cleavage system protein GcvH	CP060818	1020567	1020953	Forward	NA	COG0509	Glycine cleavage system H protein (lipoate-binding)	E	NA	NA	NA	34	N	SignalP-noTM	0	K02437	glycine cleavage system H protein	NA	NA	NA	NA
IAQ00_04915	gcvP	aminomethyl-transferring glycine dehydrogenase	CP060818	1021035	1023908	Forward	NA	COG1003	Glycine cleavage system protein P (pyridoxal-binding), C-terminal domain	E	NA	NA	NA	51	N	SignalP-noTM	0	K00281	glycine dehydrogenase	1.4.4.2	NA	NA	NA
IAQ00_04920	IAQ00_04920	SDR family oxidoreductase	CP060818	1023969	1024712	Forward	NA	COG1028	Dehydrogenases with different specificities (related to short-chain alcohol dehydrogenases)	IQR	NA	NA	NA	30	N	SignalP-noTM	0	K00059	3-oxoacyl-[acyl-carrier protein] reductase	1.1.1.100	NA	NA	NA
IAQ00_04925	IAQ00_04925	6-phospho-beta-glucosidase	CP060818	1024747	1026174	Reverse	NA	COG2723	Beta-glucosidase/6-phospho-beta-glucosidase/beta-galactosidase	G	NA	NA	NA	21	N	SignalP-noTM	0	K01223	6-phospho-beta-glucosidase	3.2.1.86	NA	NA	NA
IAQ00_04930	IAQ00_04930	MurR/RpiR family transcriptional regulator	CP060818	1026289	1027008	Reverse	NA	COG1737	Transcriptional regulators	K	NA	NA	NA	20	N	SignalP-noTM	0	NA	NA	NA	NA	NA	NA
IAQ00_04935	IAQ00_04935	hemolysin III family protein	CP060818	1027172	1027825	Forward	NA	COG1272	Predicted membrane protein, hemolysin III homolog	R	NA	NA	NA	46	N	SignalP-TM	7	K11068	hemolysin III	NA	NA	NA	NA
IAQ00_04940	ygfZ	tRNA-modifying protein YgfZ	CP060818	1027860	1028846	Reverse	NA	COG0354	Predicted aminomethyltransferase related to GcvT	R	NA	NA	NA	29	Y	SignalP-noTM	0	K06980	tRNA-modifying protein YgfZ	NA	NA	NA	NA
IAQ00_04945	sdhE	FAD assembly factor SdhE	CP060818	1029071	1029337	Forward	NA	COG2938	Uncharacterized conserved protein	S	NA	NA	NA	32	N	SignalP-noTM	0	K09159	antitoxin CptB	NA	NA	NA	NA
IAQ00_04950	IAQ00_04950	hypothetical protein	CP060818	1029312	1029725	Forward	NA	NA	NA	NA	NA	NA	NA	30	N	SignalP-TM	1	K19168	toxin CptA	NA	NA	NA	NA
IAQ00_04955	fldB	flavodoxin FldB	CP060818	1029864	1030382	Reverse	NA	COG0716	Flavodoxins	C	NA	NA	NA	60	N	SignalP-noTM	0	K03840	flavodoxin II	NA	NA	NA	NA
IAQ00_04960	xerD	site-specific tyrosine recombinase XerD	CP060818	1030485	1031378	Forward	NA	COG4974	Site-specific recombinase XerD	L	NA	NA	NA	22	N	SignalP-noTM	0	K04763	integrase/recombinase XerD	NA	NA	NA	NA
IAQ00_04965	dsbC	bifunctional protein-disulfide isomerase/oxidoreductase DsbC	CP060818	1031401	1032114	Forward	NA	COG1651	Protein-disulfide isomerase	O	NA	NA	NA	22	Y	SignalP-noTM	0	K03981	thiol:disulfide interchange protein DsbC	5.3.4.1	NA	NA	NA
IAQ00_04970	recJ	single-stranded-DNA-specific exonuclease RecJ	CP060818	1032118	1033857	Forward	NA	COG0608	Single-stranded DNA-specific exonuclease	L	NA	NA	NA	41	N	SignalP-noTM	0	K07462	single-stranded-DNA-specific exonuclease	3.1.-.-	NA	NA	NA
IAQ00_04975	prfB	peptide chain release factor 2	CP060818	1034058	1035156	Forward	NA	COG1186	Protein chain release factor B	J	NA	NA	NA	57	N	SignalP-noTM	0	K02836	peptide chain release factor 2	NA	NA	NA	NA
IAQ00_04980	lysS	lysine--tRNA ligase	CP060818	1035166	1036686	Forward	NA	COG1190	Lysyl-tRNA synthetase (class II)	J	NA	NA	NA	42	N	SignalP-noTM	0	K04567	lysyl-tRNA synthetase, class II	6.1.1.6	NA	NA	NA
IAQ00_04985	IAQ00_04985	cupin domain-containing protein	CP060818	1036818	1037312	Forward	NA	COG3837	Uncharacterized conserved protein, contains double-stranded beta-helix domain	S	NA	NA	NA	21	N	SignalP-noTM	0	NA	NA	NA	NA	NA	NA
IAQ00_04990	IAQ00_04990	serine protease	CP060818	1037309	1037935	Reverse	NA	NA	NA	NA	NA	NA	NA	20	N	SignalP-TM	0	NA	NA	NA	NA	NA	NA
IAQ00_04995	IAQ00_04995	MFS transporter	CP060818	1038303	1039466	Forward	NA	COG2814	Arabinose efflux permease	G	IS5564		IS481	15	N	SignalP-TM	12	K19577	MFS transporter, DHA1 family, inner membrane transport protein	NA	NA	NA	NA
IAQ00_05000	IAQ00_05000	LysR family transcriptional regulator	CP060818	1039463	1040383	Reverse	NA	COG0583	Transcriptional regulator	K	NA	NA	NA	25	N	SignalP-noTM	0	NA	NA	NA	NA	NA	NA
IAQ00_05005	lysA	diaminopimelate decarboxylase	CP060818	1040484	1041740	Forward	NA	COG0019	Diaminopimelate decarboxylase	E	NA	NA	NA	31	N	SignalP-noTM	0	K01586	diaminopimelate decarboxylase	4.1.1.20	NA	NA	NA
IAQ00_05010	IAQ00_05010	NADP(H)-dependent aldo-keto reductase	CP060818	1041804	1042844	Reverse	NA	COG0667	Predicted oxidoreductases (related to aryl-alcohol dehydrogenases)	C	NA	NA	NA	35	N	SignalP-noTM	0	NA	NA	NA	NA	NA	NA
IAQ00_05015	IAQ00_05015	YgdI/YgdR family lipoprotein	CP060818	1042985	1043203	Reverse	NA	NA	NA	NA	NA	NA	NA	28	Y	SignalP-noTM	1	NA	NA	NA	NA	NA	NA
IAQ00_05020	IAQ00_05020	TerC family protein	CP060818	1043322	1044032	Reverse	NA	COG0861	Membrane protein TerC, possibly involved in tellurium resistance	P	NA	NA	NA	48	N	SignalP-TM	7	NA	NA	NA	NA	NA	NA
IAQ00_05025	mutH	DNA mismatch repair endonuclease MutH	CP060818	1044133	1044810	Reverse	NA	COG3066	DNA mismatch repair protein	L	NA	NA	NA	31	N	SignalP-noTM	0	K03573	DNA mismatch repair protein MutH	NA	NA	NA	NA
IAQ00_05030	rppH	RNA pyrophosphohydrolase	CP060818	1045497	1046024	Forward	NA	COG0494	NTP pyrophosphohydrolases including oxidative damage repair enzymes	LR	NA	NA	NA	25	N	SignalP-noTM	0	K08311	putative (di)nucleoside polyphosphate hydrolase	3.6.1.-	NA	NA	NA
IAQ00_05035	ptsP	phosphoenolpyruvate--protein phosphotransferase	CP060818	1046037	1048283	Forward	NA	COG3605	Signal transduction protein containing GAF and PtsI domains	T	NA	NA	NA	33	N	SignalP-noTM	0	K08484	phosphotransferase system, enzyme I, PtsP	2.7.3.9	NA	NA	NA
IAQ00_05040	lgt	prolipoprotein diacylglyceryl transferase	CP060818	1048393	1049274	Forward	NA	COG0682	Prolipoprotein diacylglyceryltransferase	M	NA	NA	NA	38	N	SignalP-TM	7	K13292	phosphatidylglycerol---prolipoprotein diacylglyceryl transferase	2.5.1.145	NA	NA	NA
IAQ00_05045	thyA	thymidylate synthase	CP060818	1049271	1050065	Forward	NA	COG0207	Thymidylate synthase	F	NA	NA	NA	70	N	SignalP-noTM	0	K00560	thymidylate synthase	2.1.1.45	NA	NA	NA
IAQ00_05050	IAQ00_05050	prepilin peptidase-dependent protein	CP060818	1050258	1050728	Forward	NA	COG2165	Type II secretory pathway, pseudopilin PulG	NU	NA	NA	NA	29	N	SignalP-TM	1	K02679	prepilin peptidase dependent protein A	NA	NA	NA	NA
IAQ00_05055	IAQ00_05055	prepilin peptidase-dependent protein	CP060818	1050725	1051252	Forward	NA	COG4795	Type II secretory pathway, component PulJ	U	NA	NA	NA	17	N	SignalP-TM	1	K02680	prepilin peptidase dependent protein B	NA	NA	NA	NA
IAQ00_05060	IAQ00_05060	DUF2509 family protein	CP060818	1051249	1051653	Forward	NA	NA	NA	NA	NA	NA	NA	26	N	SignalP-TM	1	NA	NA	NA	NA	NA	NA
IAQ00_05065	IAQ00_05065	prepilin-type cleavage/methylation domain-containing protein	CP060818	1051700	1051939	Forward	NA	NA	NA	NA	NA	NA	NA	26	N	SignalP-noTM	0	K02681	prepilin peptidase dependent protein C	NA	NA	NA	NA
IAQ00_05070	recC	exodeoxyribonuclease V subunit gamma	CP060818	1052052	1055429	Forward	NA	COG1330	Exonuclease V gamma subunit	L	NA	NA	NA	44	N	SignalP-noTM	0	K03583	exodeoxyribonuclease V gamma subunit	3.1.11.5	NA	NA	NA
IAQ00_05075	ptrA	pitrilysin	CP060818	1055531	1058422	Forward	NA	COG1025	Secreted/periplasmic Zn-dependent peptidases, insulinase-like	O	NA	NA	NA	23	Y	SignalP-noTM	0	K01407	protease III	3.4.24.55	NA	NA	NA
IAQ00_05080	recB	exodeoxyribonuclease V subunit beta	CP060818	1058419	1061958	Forward	NA	COG1074	ATP-dependent exoDNAse (exonuclease V) beta subunit (contains helicase and exonuclease domains)	L	NA	NA	NA	27	N	SignalP-TM	0	K03582	exodeoxyribonuclease V beta subunit	3.1.11.5	NA	NA	NA
IAQ00_05085	recD	exodeoxyribonuclease V subunit alpha	CP060818	1061955	1063802	Forward	NA	COG0507	ATP-dependent exoDNAse (exonuclease V), alpha subunit - helicase superfamily I member	L	NA	NA	NA	48	N	SignalP-noTM	0	K03581	exodeoxyribonuclease V alpha subunit	3.1.11.5	NA	NA	NA
IAQ00_05090	argA	amino-acid N-acetyltransferase	CP060818	1063837	1065165	Reverse	NA	COG0548	Acetylglutamate kinase	E	NA	NA	NA	22	N	SignalP-noTM	0	K14682	amino-acid N-acetyltransferase	2.3.1.1	NA	NA	NA
IAQ00_05095	IAQ00_05095	N-acetylmuramoyl-L-alanine amidase	CP060818	1065399	1066643	Forward	NA	COG0860	N-acetylmuramoyl-L-alanine amidase	M	NA	NA	NA	32	N	SignalP-TM	1	K01448	N-acetylmuramoyl-L-alanine amidase	3.5.1.28	NA	NA	NA
IAQ00_05100	dsdA	D-serine ammonia-lyase	CP060818	1066773	1068101	Reverse	NA	COG3048	D-serine dehydratase	E	NA	NA	NA	67	N	SignalP-noTM	0	K01753	D-serine dehydratase	4.3.1.18	NA	NA	NA
IAQ00_05120	mltA	murein transglycosylase A	CP060818	1068855	1070003	Forward	NA	COG2821	Membrane-bound lytic murein transglycosylase	M	NA	NA	NA	25	N	SignalP-noTM	0	K08304	membrane-bound lytic murein transglycosylase A	4.2.2.-	NA	NA	NA
IAQ00_05125	tcdA	tRNA cyclic N6-threonylcarbamoyladenosine(37) synthase TcdA	CP060818	1070053	1070853	Forward	NA	COG1179	Dinucleotide-utilizing enzymes involved in molybdopterin and thiamine biosynthesis family 1	H	NA	NA	NA	45	N	SignalP-TM	1	K22132	tRNA threonylcarbamoyladenosine dehydratase	NA	NA	NA	NA
IAQ00_05130	csdE	cysteine desulfurase sulfur acceptor subunit CsdE	CP060818	1070850	1071299	Reverse	NA	COG2166	SufE protein probably involved in Fe-S center assembly	R	NA	NA	NA	19	N	SignalP-noTM	0	K02426	cysteine desulfuration protein SufE	NA	NA	NA	NA
IAQ00_05135	csdA	cysteine desulfurase CsdA	CP060818	1071302	1072510	Reverse	NA	COG0520	Selenocysteine lyase	E	NA	NA	NA	38	N	SignalP-noTM	0	K01766	cysteine sulfinate desulfinase	4.4.1.-	NA	NA	NA
IAQ00_05140	IAQ00_05140	YgdI/YgdR family lipoprotein	CP060818	1072722	1072943	Forward	NA	NA	NA	NA	NA	NA	NA	19	Y	SignalP-noTM	1	NA	NA	NA	NA	NA	NA
IAQ00_05145	IAQ00_05145	transcriptional regulator GcvA	CP060818	1073279	1074196	Forward	NA	COG0583	Transcriptional regulator	K	NA	NA	NA	27	N	SignalP-noTM	0	K03566	LysR family transcriptional regulator, glycine cleavage system transcriptional activator	NA	NA	NA	NA
IAQ00_05150	IAQ00_05150	DUF423 domain-containing protein	CP060818	1074245	1074640	Forward	NA	COG2363	Uncharacterized small membrane protein	S	NA	NA	NA	25	N	SignalP-TM	4	NA	NA	NA	NA	NA	NA
IAQ00_05155	rlmM	23S rRNA (cytidine(2498)-2'-O)-methyltransferase RlmM	CP060818	1074633	1075733	Forward	NA	COG2933	Predicted SAM-dependent methyltransferase	R	NA	NA	NA	25	N	SignalP-noTM	0	K06968	23S rRNA (cytidine2498-2'-O)-methyltransferase	2.1.1.186	NA	NA	NA
IAQ00_05160	xni	flap endonuclease Xni	CP060818	1075776	1076534	Reverse	NA	COG0258	5'-3' exonuclease (including N-terminal domain of PolI)	L	NA	NA	NA	20	N	SignalP-noTM	0	K01146	protein Xni	NA	NA	NA	NA
IAQ00_05165	IAQ00_05165	LOG family protein	CP060818	1076568	1077932	Reverse	NA	COG1611	Predicted Rossmann fold nucleotide-binding protein	R	NA	NA	NA	41	N	SignalP-noTM	0	K06966	pyrimidine/purine-5'-nucleotide nucleosidase	3.2.2.10	3.2.2.-	NA	NA
IAQ00_05170	queF	NADPH-dependent 7-cyano-7-deazaguanine reductase QueF	CP060818	1078102	1078947	Reverse	NA	COG2904	Uncharacterized protein conserved in bacteria	S	NA	NA	NA	23	N	SignalP-noTM	0	K06879	7-cyano-7-deazaguanine reductase	1.7.1.13	NA	NA	NA
IAQ00_05175	syd	SecY-interacting protein	CP060818	1079009	1079557	Forward	NA	NA	NA	NA	NA	NA	NA	43	N	SignalP-noTM	0	K15723	SecY interacting protein Syd	NA	NA	NA	NA
IAQ00_05180	IAQ00_05180	YqcC family protein	CP060818	1080137	1080466	Forward	NA	COG3098	Uncharacterized protein conserved in bacteria	S	NA	NA	NA	34	N	SignalP-noTM	0	NA	NA	NA	NA	NA	NA
IAQ00_05185	truC	tRNA pseudouridine(65) synthase TruC	CP060818	1080466	1081245	Forward	NA	COG0564	Pseudouridylate synthases, 23S RNA-specific	J	NA	NA	NA	53	N	SignalP-noTM	0	K06175	tRNA pseudouridine65 synthase	5.4.99.26	NA	NA	NA
IAQ00_05190	IAQ00_05190	flavodoxin	CP060818	1081258	1081707	Forward	NA	COG0716	Flavodoxins	C	NA	NA	NA	49	N	SignalP-noTM	0	K06205	MioC protein	NA	NA	NA	NA
IAQ00_05195	garD	galactarate dehydratase	CP060818	1081816	1083375	Reverse	NA	COG2721	Altronate dehydratase	G	NA	NA	NA	32	N	SignalP-noTM	0	K01708	galactarate dehydratase	4.2.1.42	NA	NA	NA
IAQ00_05200	IAQ00_05200	MFS transporter	CP060818	1083886	1085229	Forward	NA	COG2271	Sugar phosphate permease	G	NA	NA	NA	48	N	SignalP-TM	11	K03535	MFS transporter, ACS family, glucarate transporter	NA	NA	NA	NA
IAQ00_05205	IAQ00_05205	glucarate dehydratase	CP060818	1085239	1086585	Forward	NA	COG4948	L-alanine-DL-glutamate epimerase and related enzymes of enolase superfamily	MR	NA	NA	NA	33	N	SignalP-noTM	0	K13918	glucarate dehydratase-related protein	NA	NA	NA	NA
IAQ00_05210	gudD	glucarate dehydratase	CP060818	1086596	1087927	Forward	NA	COG4948	L-alanine-DL-glutamate epimerase and related enzymes of enolase superfamily	MR	NA	NA	NA	41	N	SignalP-noTM	0	K01706	glucarate dehydratase	4.2.1.40	NA	NA	NA
IAQ00_05215	garL	2-dehydro-3-deoxyglucarate aldolase	CP060818	1087974	1088744	Forward	NA	COG3836	2,4-dihydroxyhept-2-ene-1,7-dioic acid aldolase	G	NA	NA	NA	29	N	SignalP-noTM	0	K01630	2-dehydro-3-deoxyglucarate aldolase	4.1.2.20	NA	NA	NA
IAQ00_05220	garR	2-hydroxy-3-oxopropionate reductase	CP060818	1088763	1089647	Forward	NA	COG2084	3-hydroxyisobutyrate dehydrogenase and related beta-hydroxyacid dehydrogenases	I	NA	NA	NA	51	N	SignalP-noTM	0	K00042	2-hydroxy-3-oxopropionate reductase	1.1.1.60	NA	NA	NA
IAQ00_05225	IAQ00_05225	glycerate kinase	CP060818	1089722	1090861	Forward	NA	COG1929	Glycerate kinase	G	NA	NA	NA	45	N	SignalP-noTM	0	K00865	glycerate 2-kinase	2.7.1.165	NA	NA	NA
IAQ00_05230	barA	two-component sensor histidine kinase BarA	CP060818	1090918	1093647	Reverse	NA	COG0642	Signal transduction histidine kinase	T	NA	NA	NA	34	N	SignalP-TM	2	K07678	two-component system, NarL family, sensor histidine kinase BarA	2.7.13.3	NA	NA	NA
IAQ00_05235	rlmD	23S rRNA (uracil(1939)-C(5))-methyltransferase RlmD	CP060818	1093734	1095053	Forward	NA	COG2265	SAM-dependent methyltransferases related to tRNA (uracil-5-)-methyltransferase	J	NA	NA	NA	51	N	SignalP-noTM	0	K03215	23S rRNA (uracil1939-C5)-methyltransferase	2.1.1.190	NA	NA	NA
IAQ00_05240	relA	GTP diphosphokinase	CP060818	1095086	1097317	Forward	NA	COG0317	Guanosine polyphosphate pyrophosphohydrolases/synthetases	TK	NA	NA	NA	37	N	SignalP-noTM	0	K00951	GTP pyrophosphokinase	2.7.6.5	NA	NA	NA
IAQ00_05245	mazG	nucleoside triphosphate pyrophosphohydrolase	CP060818	1097410	1098198	Forward	NA	COG3956	Protein containing tetrapyrrole methyltransferase domain and MazG-like (predicted pyrophosphatase) domain	R	NA	NA	NA	21	N	SignalP-noTM	0	K04765	nucleoside triphosphate diphosphatase	3.6.1.9	NA	NA	NA
IAQ00_05250	pyrG	CTP synthase (glutamine hydrolyzing)	CP060818	1098428	1100065	Forward	NA	COG0504	CTP synthase (UTP-ammonia lyase)	F	NA	NA	NA	27	N	SignalP-noTM	1	K01937	CTP synthase	6.3.4.2	NA	NA	NA
IAQ00_05255	eno	phosphopyruvate hydratase	CP060818	1100142	1101437	Forward	NA	COG0148	Enolase	G	NA	NA	NA	42	N	SignalP-noTM	0	K01689	enolase	4.2.1.11	NA	NA	NA
IAQ00_05260	queE	7-carboxy-7-deazaguanine synthase QueE	CP060818	1101837	1102508	Forward	NA	COG0602	Organic radical activating enzymes	O	NA	NA	NA	39	N	SignalP-noTM	0	K10026	7-carboxy-7-deazaguanine synthase	4.3.99.3	NA	NA	NA
IAQ00_05265	IAQ00_05265	inorganic diphosphatase	CP060818	1102541	1103140	Reverse	NA	COG0221	Inorganic pyrophosphatase	C	NA	NA	NA	23	Y	SignalP-noTM	0	K01507	inorganic pyrophosphatase	3.6.1.1	NA	NA	NA
IAQ00_05270	queD	6-carboxytetrahydropterin synthase QueD	CP060818	1103317	1103676	Reverse	NA	COG0720	6-pyruvoyl-tetrahydropterin synthase	H	NA	NA	NA	47	N	SignalP-noTM	0	K01737	6-pyruvoyltetrahydropterin/6-carboxytetrahydropterin synthase	4.2.3.12	4.1.2.50	NA	NA
IAQ00_05275	IAQ00_05275	arylamine N-acetyltransferase	CP060818	1103806	1104633	Reverse	NA	COG2162	Arylamine N-acetyltransferase	Q	NA	NA	NA	14	N	SignalP-noTM	0	NA	NA	NA	NA	NA	NA
IAQ00_05280	cysJ	NADPH-dependent assimilatory sulfite reductase flavoprotein subunit	CP060818	1104907	1106709	Forward	NA	COG0369	Sulfite reductase, alpha subunit (flavoprotein)	P	NA	NA	NA	59	N	SignalP-noTM	0	K00380	sulfite reductase (NADPH) flavoprotein alpha-component	1.8.1.2	NA	NA	NA
IAQ00_05285	cysI	assimilatory sulfite reductase (NADPH) hemoprotein subunit	CP060818	1106709	1108430	Forward	NA	COG0155	Sulfite reductase, beta subunit (hemoprotein)	P	NA	NA	NA	61	N	SignalP-noTM	0	K00381	sulfite reductase (NADPH) hemoprotein beta-component	1.8.1.2	NA	NA	NA
IAQ00_05290	IAQ00_05290	phosphoadenylyl-sulfate reductase	CP060818	1108427	1109158	Forward	NA	COG0175	3'-phosphoadenosine 5'-phosphosulfate sulfotransferase (PAPS reductase)/FAD synthetase and related enzymes	EH	NA	NA	NA	58	N	SignalP-noTM	0	K00390	phosphoadenosine phosphosulfate reductase	1.8.4.8	1.8.4.10	NA	NA
IAQ00_05295	IAQ00_05295	alanine racemase	CP060818	1109253	1110524	Reverse	NA	COG3616	Predicted amino acid aldolase or racemase	E	NA	NA	NA	12	N	SignalP-noTM	0	K01753	D-serine dehydratase	4.3.1.18	NA	NA	NA
IAQ00_05300	IAQ00_05300	amino acid ABC transporter ATP-binding protein	CP060818	1110534	1111271	Reverse	NA	COG1126	ABC-type polar amino acid transport system, ATPase component	E	NA	NA	NA	20	N	SignalP-noTM	0	K02028	polar amino acid transport system ATP-binding protein	7.4.2.1	NA	NA	NA
IAQ00_05305	IAQ00_05305	amino acid ABC transporter permease	CP060818	1111268	1111912	Reverse	NA	COG0765	ABC-type amino acid transport system, permease component	E	NA	NA	NA	29	N	SignalP-TM	3	K02029	polar amino acid transport system permease protein	NA	NA	NA	NA
IAQ00_05310	IAQ00_05310	amino acid ABC transporter permease	CP060818	1111909	1112646	Reverse	NA	COG0765	ABC-type amino acid transport system, permease component	E	NA	NA	NA	44	N	SignalP-TM	5	K02029	polar amino acid transport system permease protein	NA	NA	NA	NA
IAQ00_05315	IAQ00_05315	transporter substrate-binding domain-containing protein	CP060818	1112694	1113536	Reverse	NA	COG0834	ABC-type amino acid transport/signal transduction systems, periplasmic component/domain	ET	NA	NA	NA	25	Y	SignalP-noTM	0	K02030	polar amino acid transport system substrate-binding protein	NA	NA	NA	NA
IAQ00_05320	IAQ00_05320	RidA family protein	CP060818	1113660	1114052	Reverse	NA	COG0251	Putative translation initiation inhibitor, yjgF family	J	NA	NA	NA	28	N	SignalP-noTM	0	K09022	2-iminobutanoate/2-iminopropanoate deaminase	3.5.99.10	NA	NA	NA
IAQ00_05325	IAQ00_05325	IclR family transcriptional regulator	CP060818	1114415	1115167	Forward	NA	COG1414	Transcriptional regulator	K	NA	NA	NA	31	N	SignalP-noTM	0	NA	NA	NA	NA	NA	NA
IAQ00_05330	IAQ00_05330	hypothetical protein	CP060818	1115235	1115519	Reverse	NA	COG2350	Uncharacterized protein conserved in bacteria	S	NA	NA	NA	38	N	SignalP-noTM	0	NA	NA	NA	NA	NA	NA
IAQ00_05335	IAQ00_05335	aminopeptidase	CP060818	1115529	1116539	Reverse	NA	COG2234	Predicted aminopeptidases	R	NA	NA	NA	22	Y	SignalP-noTM	0	K09612	alkaline phosphatase isozyme conversion protein	3.4.11.-	NA	NA	NA
IAQ00_05340	cobA	uroporphyrinogen-III C-methyltransferase	CP060818	1116792	1118207	Forward	NA	COG0007	Uroporphyrinogen-III methylase	H	NA	NA	NA	25	N	SignalP-noTM	0	K02302	uroporphyrin-III C-methyltransferase / precorrin-2 dehydrogenase / sirohydrochlorin ferrochelatase	2.1.1.107	1.3.1.76	4.99.1.4	NA
IAQ00_05345	cysD	sulfate adenylyltransferase subunit CysD	CP060818	1118219	1119127	Forward	NA	COG0175	3'-phosphoadenosine 5'-phosphosulfate sulfotransferase (PAPS reductase)/FAD synthetase and related enzymes	EH	NA	NA	NA	25	N	SignalP-noTM	0	K00957	sulfate adenylyltransferase subunit 2	2.7.7.4	NA	NA	NA
IAQ00_05350	cysN	sulfate adenylyltransferase subunit CysN	CP060818	1119139	1120566	Forward	NA	COG2895	GTPases - Sulfate adenylate transferase subunit 1	P	NA	NA	NA	18	N	SignalP-noTM	0	K00956	sulfate adenylyltransferase subunit 1	2.7.7.4	NA	NA	NA
IAQ00_05355	cysC	adenylyl-sulfate kinase	CP060818	1120566	1121171	Forward	NA	COG0529	Adenylylsulfate kinase and related kinases	P	NA	NA	NA	48	N	SignalP-noTM	0	K00860	adenylylsulfate kinase	2.7.1.25	NA	NA	NA
IAQ00_05360	IAQ00_05360	DUF3561 family protein	CP060818	1121227	1121547	Forward	NA	NA	NA	NA	NA	NA	NA	39	N	SignalP-TM	3	NA	NA	NA	NA	NA	NA
IAQ00_05365	ftsB	cell division protein FtsB	CP060818	1121715	1122032	Forward	NA	COG2919	Septum formation initiator	D	NA	NA	NA	23	N	SignalP-TM	0	K05589	cell division protein FtsB	NA	NA	NA	NA
IAQ00_05370	ispD	2-C-methyl-D-erythritol 4-phosphate cytidylyltransferase	CP060818	1122036	1122752	Forward	NA	COG1211	4-diphosphocytidyl-2-methyl-D-erithritol synthase	I	NA	NA	NA	26	N	SignalP-noTM	0	K00991	2-C-methyl-D-erythritol 4-phosphate cytidylyltransferase	2.7.7.60	NA	NA	NA
IAQ00_05375	ispF	2-C-methyl-D-erythritol 2,4-cyclodiphosphate synthase	CP060818	1122752	1123234	Forward	NA	COG0245	2C-methyl-D-erythritol 2,4-cyclodiphosphate synthase	I	NA	NA	NA	36	N	SignalP-noTM	0	K01770	2-C-methyl-D-erythritol 2,4-cyclodiphosphate synthase	4.6.1.12	NA	NA	NA
IAQ00_05380	truD	tRNA pseudouridine(13) synthase TruD	CP060818	1123231	1124271	Forward	NA	COG0585	Uncharacterized conserved protein	S	NA	NA	NA	21	N	SignalP-noTM	0	K06176	tRNA pseudouridine13 synthase	5.4.99.27	NA	NA	NA
IAQ00_05385	surE	5'/3'-nucleotidase SurE	CP060818	1124554	1125315	Forward	NA	COG0496	Predicted acid phosphatase	R	NA	NA	NA	34	N	SignalP-noTM	0	K03787	5'-nucleotidase	3.1.3.5	NA	NA	NA
IAQ00_05390	IAQ00_05390	protein-L-isoaspartate(D-aspartate) O-methyltransferase	CP060818	1125309	1125935	Forward	NA	COG2518	Protein-L-isoaspartate carboxylmethyltransferase	O	NA	NA	NA	60	N	SignalP-noTM	0	K00573	protein-L-isoaspartate(D-aspartate) O-methyltransferase	2.1.1.77	NA	NA	NA
IAQ00_05395	nlpD	murein hydrolase activator NlpD	CP060818	1126101	1127216	Forward	NA	COG0739	Membrane proteins related to metalloendopeptidases	M	NA	NA	NA	25	Y	SignalP-noTM	0	K06194	lipoprotein NlpD	NA	NA	NA	NA
IAQ00_05400	rpoS	RNA polymerase sigma factor RpoS	CP060818	1127268	1128260	Forward	NA	COG0568	DNA-directed RNA polymerase, sigma subunit (sigma70/sigma32)	K	NA	NA	NA	52	N	SignalP-noTM	0	K03087	RNA polymerase nonessential primary-like sigma factor	NA	NA	NA	NA
IAQ00_05405	IAQ00_05405	2-phosphosulfolactate phosphatase	CP060818	1128329	1129060	Reverse	NA	COG2045	Phosphosulfolactate phosphohydrolase and related enzymes	HR	NA	NA	NA	46	N	SignalP-noTM	0	K05979	2-phosphosulfolactate phosphatase	3.1.3.71	NA	NA	NA
IAQ00_05410	IAQ00_05410	helix-turn-helix domain-containing protein	CP060818	1129106	1129582	Reverse	NA	COG1476	Predicted transcriptional regulators	K	NA	NA	NA	67	N	SignalP-noTM	2	NA	NA	NA	NA	NA	NA
IAQ00_05415	mutS	DNA mismatch repair protein MutS	CP060818	1129808	1132369	Reverse	NA	COG0249	Mismatch repair ATPase (MutS family)	L	NA	NA	NA	65	N	SignalP-noTM	0	K03555	DNA mismatch repair protein MutS	NA	NA	NA	NA
IAQ00_05420	mltB	lytic murein transglycosylase B	CP060818	1132709	1133791	Forward	NA	COG2951	Membrane-bound lytic murein transglycosylase B	M	NA	NA	NA	24	Y	SignalP-noTM	0	K08305	membrane-bound lytic murein transglycosylase B	4.2.2.-	NA	NA	NA
IAQ00_05425	IAQ00_05425	PhnA domain-containing protein	CP060818	1133865	1134200	Forward	NA	COG2824	Uncharacterized Zn-ribbon-containing protein involved in phosphonate metabolism	P	NA	NA	NA	12	N	SignalP-noTM	0	K06193	protein PhnA	NA	NA	NA	NA
IAQ00_05430	tam	trans-aconitate 2-methyltransferase	CP060818	1134384	1135160	Forward	NA	COG4106	Trans-aconitate methyltransferase	R	NA	NA	NA	46	N	SignalP-noTM	0	K00598	trans-aconitate 2-methyltransferase	2.1.1.144	NA	NA	NA
IAQ00_05435	pncC	nicotinamide-nucleotide amidase	CP060818	1135261	1135755	Forward	NA	COG1546	Uncharacterized protein (competence- and mitomycin-induced)	R	NA	NA	NA	37	N	SignalP-noTM	0	K03743	nicotinamide-nucleotide amidase	3.5.1.42	NA	NA	NA
IAQ00_05440	recA	recombinase RecA	CP060818	1135851	1136921	Forward	NA	COG0468	RecA/RadA recombinase	L	NA	NA	NA	3	N	SignalP-noTM	0	K03553	recombination protein RecA	NA	NA	NA	NA
IAQ00_05445	IAQ00_05445	regulatory protein RecX	CP060818	1137035	1137547	Forward	NA	COG2137	Uncharacterized protein conserved in bacteria	R	NA	NA	NA	30	N	SignalP-noTM	0	K03565	regulatory protein	NA	NA	NA	NA
IAQ00_05450	alaS	alanine--tRNA ligase	CP060818	1137679	1140306	Forward	NA	COG0013	Alanyl-tRNA synthetase	J	NA	NA	NA	26	N	SignalP-noTM	0	K01872	alanyl-tRNA synthetase	6.1.1.7	NA	NA	NA
IAQ00_05455	csrA	carbon storage regulator CsrA	CP060818	1140557	1140742	Forward	NA	COG1551	Carbon storage regulator (could also regulate swarming and quorum sensing)	T	NA	NA	NA	37	N	SignalP-noTM	0	K03563	carbon storage regulator	NA	NA	NA	NA
IAQ00_05485	yqaB	fructose-1-phosphate/6-phosphogluconate phosphatase	CP060818	1142820	1143386	Forward	NA	COG0637	Predicted phosphatase/phosphohexomutase	R	NA	NA	NA	46	N	SignalP-noTM	0	NA	NA	NA	NA	NA	NA
IAQ00_05490	IAQ00_05490	DedA family protein	CP060818	1143383	1143811	Forward	NA	COG1238	Predicted membrane protein	S	NA	NA	NA	19	N	SignalP-TM	3	NA	NA	NA	NA	NA	NA
IAQ00_05495	gshA	glutamate--cysteine ligase	CP060818	1143843	1145447	Forward	NA	COG2918	Gamma-glutamylcysteine synthetase	H	NA	NA	NA	35	N	SignalP-noTM	0	K01919	glutamate--cysteine ligase	6.3.2.2	NA	NA	NA
IAQ00_05500	luxS	S-ribosylhomocysteine lyase	CP060818	1145599	1146114	Forward	NA	COG1854	LuxS protein involved in autoinducer AI2 synthesis	T	NA	NA	NA	23	N	SignalP-noTM	0	K07173	S-ribosylhomocysteine lyase	4.4.1.21	NA	NA	NA
IAQ00_05505	IAQ00_05505	HlyC/CorC family transporter	CP060818	1146254	1147540	Reverse	NA	COG4536	Putative Mg2+ and Co2+ transporter CorB	P	NA	NA	NA	24	N	SignalP-TM	4	K03699	putative hemolysin	NA	NA	NA	NA
IAQ00_05510	IAQ00_05510	inner membrane protein YpjD	CP060818	1147558	1148355	Reverse	NA	COG4137	ABC-type uncharacterized transport system, permease component	R	NA	NA	NA	49	N	SignalP-TM	8	NA	NA	NA	NA	NA	NA
IAQ00_05515	ffh	signal recognition particle protein	CP060818	1148545	1149906	Forward	NA	COG0541	Signal recognition particle GTPase	U	NA	NA	NA	59	N	SignalP-noTM	0	K03106	signal recognition particle subunit SRP54	3.6.5.4	NA	NA	NA
IAQ00_05520	rpsP	30S ribosomal protein S16	CP060818	1150049	1150297	Forward	NA	COG0228	Ribosomal protein S16	J	NA	NA	NA	50	N	SignalP-noTM	0	K02959	small subunit ribosomal protein S16	NA	NA	NA	NA
IAQ00_05525	rimM	ribosome maturation factor RimM	CP060818	1150316	1150864	Forward	NA	COG0806	RimM protein, required for 16S rRNA processing	J	NA	NA	NA	25	N	SignalP-noTM	0	K02860	16S rRNA processing protein RimM	NA	NA	NA	NA
IAQ00_05530	trmD	tRNA (guanosine(37)-N1)-methyltransferase TrmD	CP060818	1150900	1151661	Forward	NA	COG0336	tRNA-(guanine-N1)-methyltransferase	J	NA	NA	NA	21	N	SignalP-noTM	0	K00554	tRNA (guanine37-N1)-methyltransferase	2.1.1.228	NA	NA	NA
IAQ00_05535	rplS	50S ribosomal protein L19	CP060818	1151704	1152051	Forward	NA	COG0335	Ribosomal protein L19	J	NA	NA	NA	43	N	SignalP-noTM	0	K02884	large subunit ribosomal protein L19	NA	NA	NA	NA
IAQ00_05540	IAQ00_05540	hypothetical protein	CP060818	1152373	1152927	Forward	NA	NA	NA	NA	NA	NA	NA	24	N	SignalP-TM	3	NA	NA	NA	NA	NA	NA
IAQ00_05545	IAQ00_05545	GNAT family N-acetyltransferase	CP060818	1152946	1153476	Reverse	NA	COG1670	Acetyltransferases, including N-acetylases of ribosomal proteins	J	NA	NA	NA	40	N	SignalP-noTM	0	NA	NA	NA	NA	NA	NA
IAQ00_05550	IAQ00_05550	3-deoxy-7-phosphoheptulonate synthase	CP060818	1153760	1154839	Forward	NA	COG0722	3-deoxy-D-arabino-heptulosonate 7-phosphate (DAHP) synthase	E	NA	NA	NA	33	N	SignalP-noTM	0	K01626	3-deoxy-7-phosphoheptulonate synthase	2.5.1.54	NA	NA	NA
IAQ00_05555	tyrA	bifunctional chorismate mutase/prephenate dehydrogenase	CP060818	1154846	1155967	Forward	NA	COG0287	Prephenate dehydrogenase	E	NA	NA	NA	32	N	SignalP-noTM	0	K14187	chorismate mutase / prephenate dehydrogenase	5.4.99.5	1.3.1.12	NA	NA
IAQ00_05560	pheA	bifunctional chorismate mutase/prephenate dehydratase	CP060818	1156004	1157167	Reverse	NA	COG0077	Prephenate dehydratase	E	NA	NA	NA	39	N	SignalP-noTM	0	K14170	chorismate mutase / prephenate dehydratase	5.4.99.5	4.2.1.51	NA	NA
IAQ00_05565	raiA	ribosome-associated translation inhibitor RaiA	CP060818	1157414	1157746	Reverse	NA	COG1544	Ribosome-associated protein Y (PSrp-1)	J	NA	NA	NA	43	N	SignalP-noTM	0	K05809	ribosome-associated inhibitor A	NA	NA	NA	NA
IAQ00_05570	bamD	outer membrane protein assembly factor BamD	CP060818	1158024	1158755	Reverse	NA	COG4105	DNA uptake lipoprotein	R	NA	NA	NA	27	Y	SignalP-noTM	0	K05807	outer membrane protein assembly factor BamD	NA	NA	NA	NA
IAQ00_05575	rluD	23S rRNA pseudouridine(1911/1915/1917) synthase RluD	CP060818	1158885	1159865	Forward	NA	COG0564	Pseudouridylate synthases, 23S RNA-specific	J	NA	NA	NA	3	N	SignalP-noTM	0	K06180	23S rRNA pseudouridine1911/1915/1917 synthase	5.4.99.23	NA	NA	NA
IAQ00_05580	pgeF	polyphenol oxidase	CP060818	1159862	1160590	Forward	NA	COG1496	Uncharacterized conserved protein	S	NA	NA	NA	64	N	SignalP-noTM	0	K05810	polyphenol oxidase	1.10.3.-	NA	NA	NA
IAQ00_05585	clpB	ATP-dependent chaperone ClpB	CP060818	1160716	1163289	Forward	NA	COG0542	ATPases with chaperone activity, ATP-binding subunit	O	NA	NA	NA	22	N	SignalP-noTM	0	K03695	ATP-dependent Clp protease ATP-binding subunit ClpB	NA	NA	NA	NA
IAQ00_05610	IAQ00_05610	hypothetical protein	CP060818	1168866	1169009	Forward	NA	NA	NA	NA	NA	NA	NA	25	N	SignalP-noTM	0	NA	NA	NA	NA	NA	NA
IAQ00_05620	IAQ00_05620	Lrp/AsnC family transcriptional regulator	CP060818	1169359	1169832	Reverse	NA	COG1522	Transcriptional regulators	K	NA	NA	NA	42	N	SignalP-noTM	0	K03719	Lrp/AsnC family transcriptional regulator, leucine-responsive regulatory protein	NA	NA	NA	NA
IAQ00_05625	IAQ00_05625	zinc-dependent alcohol dehydrogenase family protein	CP060818	1169953	1170993	Forward	NA	COG1064	Zn-dependent alcohol dehydrogenases	R	NA	NA	NA	26	N	SignalP-noTM	0	K00001	alcohol dehydrogenase	1.1.1.1	NA	NA	NA
IAQ00_05630	IAQ00_05630	MFS transporter	CP060818	1171223	1172518	Forward	NA	COG2814	Arabinose efflux permease	G	NA	NA	NA	69	N	SignalP-TM	12	K03761	MFS transporter, MHS family, alpha-ketoglutarate permease	NA	NA	NA	NA
IAQ00_05635	pssA	CDP-diacylglycerol--serine O-phosphatidyltransferase	CP060818	1172563	1173918	Reverse	NA	COG1502	Phosphatidylserine/phosphatidylglycerophosphate/cardiolipin synthases and related enzymes	I	NA	NA	NA	38	N	SignalP-noTM	0	K00998	CDP-diacylglycerol---serine O-phosphatidyltransferase	2.7.8.8	NA	NA	NA
IAQ00_05640	IAQ00_05640	bifunctional acetate--CoA ligase family protein/GNAT family N-acetyltransferase	CP060818	1174018	1176693	Reverse	NA	COG1042	Acyl-CoA synthetase (NDP forming)	C	NA	NA	NA	47	N	SignalP-noTM	0	K09181	acetyltransferase	NA	NA	NA	NA
IAQ00_05645	IAQ00_05645	DTW domain-containing protein	CP060818	1176802	1177482	Reverse	NA	COG3148	Uncharacterized conserved protein	S	NA	NA	NA	24	N	SignalP-noTM	0	K05812	tRNA-uridine aminocarboxypropyltransferase	2.5.1.25	NA	NA	NA
IAQ00_05650	trxC	thioredoxin TrxC	CP060818	1177565	1177984	Reverse	NA	COG3118	Thioredoxin domain-containing protein	O	NA	NA	NA	43	N	SignalP-noTM	0	K03672	thioredoxin 2	1.8.1.8	NA	NA	NA
IAQ00_05655	IAQ00_05655	tRNA/rRNA methyltransferase	CP060818	1178144	1179262	Forward	NA	COG0566	rRNA methylases	J	NA	NA	NA	28	N	SignalP-noTM	0	K03214	RNA methyltransferase, TrmH family	2.1.1.-	NA	NA	NA
IAQ00_05660	IAQ00_05660	helix-turn-helix transcriptional regulator	CP060818	1179346	1179753	Reverse	NA	COG1733	Predicted transcriptional regulators	K	NA	NA	NA	36	N	SignalP-noTM	0	NA	NA	NA	NA	NA	NA
IAQ00_05665	IAQ00_05665	NAD(P)-dependent alcohol dehydrogenase	CP060818	1179866	1180918	Forward	NA	COG1064	Zn-dependent alcohol dehydrogenases	R	NA	NA	NA	53	N	SignalP-noTM	0	K13979	alcohol dehydrogenase (NADP+)	1.1.1.2	NA	NA	NA
IAQ00_05670	emrB	multidrug efflux MFS transporter permease subunit EmrB	CP060818	1180970	1182505	Reverse	NA	COG2814	Arabinose efflux permease	G	NA	NA	NA	35	N	SignalP-TM	13	K03446	MFS transporter, DHA2 family, multidrug resistance protein	NA	NA	NA	NA
IAQ00_05675	emrA	multidrug efflux MFS transporter periplasmic adaptor subunit EmrA	CP060818	1182522	1183694	Reverse	NA	COG1566	Multidrug resistance efflux pump	V	NA	NA	NA	38	N	SignalP-TM	1	K03543	membrane fusion protein, multidrug efflux system	NA	NA	NA	NA
IAQ00_05680	mprA	transcriptional repressor MprA	CP060818	1183843	1184373	Reverse	NA	COG1846	Transcriptional regulators	K	NA	NA	NA	36	N	SignalP-noTM	0	K15974	MarR family transcriptional regulator, negative regulator of the multidrug operon emrRAB	NA	NA	NA	NA
IAQ00_05685	IAQ00_05685	MFS transporter	CP060818	1184644	1185843	Reverse	NA	COG2814	Arabinose efflux permease	G	NA	NA	NA	26	N	SignalP-TM	10	NA	NA	NA	NA	NA	NA
IAQ00_05690	proX	glycine betaine/L-proline ABC transporter substrate-binding protein ProX	CP060818	1185990	1186988	Reverse	NA	COG2113	ABC-type proline/glycine betaine transport systems, periplasmic components	E	NA	NA	NA	23	Y	SignalP-noTM	0	K02002	glycine betaine/proline transport system substrate-binding protein	NA	NA	NA	NA
IAQ00_05695	proW	glycine betaine/L-proline ABC transporter permease ProW	CP060818	1187048	1188199	Reverse	NA	COG4176	ABC-type proline/glycine betaine transport system, permease component	E	NA	NA	NA	43	N	SignalP-noTM	6	K02001	glycine betaine/proline transport system permease protein	NA	NA	NA	NA
IAQ00_05700	proV	glycine betaine/L-proline ABC transporter ATP-binding protein ProV	CP060818	1188192	1189391	Reverse	NA	COG4175	ABC-type proline/glycine betaine transport system, ATPase component	E	NA	NA	NA	51	N	SignalP-noTM	0	K02000	glycine betaine/proline transport system ATP-binding protein	7.6.2.9	NA	NA	NA
IAQ00_05705	nrdF	class 1b ribonucleoside-diphosphate reductase subunit beta	CP060818	1189758	1190717	Reverse	NA	COG0208	Ribonucleotide reductase, beta subunit	F	NA	NA	NA	70	N	SignalP-noTM	0	K00526	ribonucleoside-diphosphate reductase beta chain	1.17.4.1	NA	NA	NA
IAQ00_05710	nrdE	class 1b ribonucleoside-diphosphate reductase subunit alpha	CP060818	1190727	1192865	Reverse	NA	COG0209	Ribonucleotide reductase, alpha subunit	F	NA	NA	NA	26	N	SignalP-noTM	0	K00525	ribonucleoside-diphosphate reductase alpha chain	1.17.4.1	NA	NA	NA
IAQ00_05715	nrdI	class Ib ribonucleoside-diphosphate reductase assembly flavoprotein NrdI	CP060818	1192835	1193248	Reverse	NA	COG1780	Protein involved in ribonucleotide reduction	F	NA	NA	NA	33	N	SignalP-noTM	0	K03647	protein involved in ribonucleotide reduction	NA	NA	NA	NA
IAQ00_05720	IAQ00_05720	redoxin NrdH	CP060818	1193253	1193495	Reverse	NA	COG0695	Glutaredoxin and related proteins	O	NA	NA	NA	21	N	SignalP-noTM	0	K06191	glutaredoxin-like protein NrdH	NA	NA	NA	NA
IAQ00_05725	IAQ00_05725	DUF883 family protein	CP060818	1193786	1194103	Reverse	NA	COG4575	Uncharacterized conserved protein	S	NA	NA	NA	36	N	SignalP-noTM	1	K05594	ElaB protein	NA	NA	NA	NA
IAQ00_05730	IAQ00_05730	YgaC family protein	CP060818	1194255	1194590	Forward	NA	NA	NA	NA	NA	NA	NA	64	N	SignalP-noTM	0	NA	NA	NA	NA	NA	NA
IAQ00_05735	mmuP	S-methylmethionine permease	CP060818	1194727	1196133	Forward	NA	COG0833	Amino acid transporters	E	NA	NA	NA	67	N	SignalP-TM	12	K16235	S-methylmethionine transporter	NA	NA	NA	NA
IAQ00_05740	mmuM	homocysteine S-methyltransferase	CP060818	1196123	1197058	Forward	NA	COG2040	Homocysteine/selenocysteine methylase (S-methylmethionine-dependent)	E	NA	NA	NA	29	N	SignalP-noTM	0	K00547	homocysteine S-methyltransferase	2.1.1.10	NA	NA	NA
IAQ00_05745	IAQ00_05745	hypothetical protein	CP060818	1197155	1197574	Forward	NA	NA	NA	NA	NA	NA	NA	21	Y	SignalP-noTM	0	NA	NA	NA	NA	NA	NA
IAQ00_05750	speG	spermidine N1-acetyltransferase	CP060818	1197575	1198120	Reverse	NA	COG1670	Acetyltransferases, including N-acetylases of ribosomal proteins	J	NA	NA	NA	37	N	SignalP-noTM	0	K00657	diamine N-acetyltransferase	2.3.1.57	NA	NA	NA
IAQ00_05755	IAQ00_05755	ABC transporter ATP-binding protein	CP060818	1198134	1198817	Reverse	NA	COG1124	ABC-type dipeptide/oligopeptide/nickel transport system, ATPase component	EP	NA	NA	NA	31	N	SignalP-noTM	0	NA	NA	NA	NA	NA	NA
IAQ00_05760	IAQ00_05760	ABC transporter ATP-binding protein	CP060818	1198810	1199640	Reverse	NA	COG0444	ABC-type dipeptide/oligopeptide/nickel transport system, ATPase component	EP	NA	NA	NA	62	N	SignalP-noTM	0	NA	NA	NA	NA	NA	NA
IAQ00_05765	IAQ00_05765	ABC transporter permease	CP060818	1199630	1200487	Reverse	NA	COG1173	ABC-type dipeptide/oligopeptide/nickel transport systems, permease components	EP	NA	NA	NA	47	N	SignalP-TM	6	K02034	peptide/nickel transport system permease protein	NA	NA	NA	NA
IAQ00_05770	IAQ00_05770	ABC transporter permease	CP060818	1200484	1201536	Reverse	NA	COG0601	ABC-type dipeptide/oligopeptide/nickel transport systems, permease components	EP	NA	NA	NA	38	N	SignalP-TM	6	K02033	peptide/nickel transport system permease protein	NA	NA	NA	NA
IAQ00_05775	IAQ00_05775	ABC transporter substrate-binding protein	CP060818	1201536	1203110	Reverse	NA	COG0747	ABC-type dipeptide transport system, periplasmic component	E	NA	NA	NA	22	Y	SignalP-noTM	0	K02035	peptide/nickel transport system substrate-binding protein	NA	NA	NA	NA
IAQ00_05780	mgtA	magnesium-translocating P-type ATPase	CP060818	1203759	1206461	Forward	NA	COG0474	Cation transport ATPase	P	NA	NA	NA	28	N	SignalP-noTM	8	K01531	P-type Mg2+ transporter	7.2.2.14	NA	NA	NA
IAQ00_05785	IAQ00_05785	winged helix-turn-helix domain-containing protein	CP060818	1206940	1207719	Forward	NA	COG3710	DNA-binding winged-HTH domains	K	NA	NA	NA	49	N	SignalP-noTM	1	NA	NA	NA	NA	NA	NA
IAQ00_05790	IAQ00_05790	hypothetical protein	CP060818	1207706	1208179	Forward	NA	NA	NA	NA	NA	NA	NA	25	N	SignalP-TM	1	NA	NA	NA	NA	NA	NA
IAQ00_05795	IAQ00_05795	hypothetical protein	CP060818	1208472	1208726	Forward	NA	NA	NA	NA	NA	NA	NA	48	N	SignalP-noTM	0	NA	NA	NA	NA	NA	NA
IAQ00_05800	IAQ00_05800	ABC transporter ATP-binding protein	CP060818	1209131	1209892	Reverse	NA	COG1120	ABC-type cobalamin/Fe3+-siderophores transport systems, ATPase components	PH	NA	NA	NA	28	N	SignalP-noTM	0	K02013	iron complex transport system ATP-binding protein	7.2.2.-	NA	NA	NA
IAQ00_05805	IAQ00_05805	iron ABC transporter permease	CP060818	1209892	1210929	Reverse	NA	COG0609	ABC-type Fe3+-siderophore transport system, permease component	P	NA	NA	NA	36	N	SignalP-TM	10	K02015	iron complex transport system permease protein	NA	NA	NA	NA
IAQ00_05810	IAQ00_05810	ABC transporter substrate-binding protein	CP060818	1210929	1211927	Reverse	NA	COG0614	ABC-type Fe3+-hydroxamate transport system, periplasmic component	P	NA	NA	NA	21	Y	SignalP-noTM	0	K02016	iron complex transport system substrate-binding protein	NA	NA	NA	NA
IAQ00_05815	IAQ00_05815	hypothetical protein	CP060818	1212025	1212210	Forward	NA	NA	NA	NA	NA	NA	NA	50	N	SignalP-noTM	0	NA	NA	NA	NA	NA	NA
IAQ00_05820	IAQ00_05820	glycosyl transferase	CP060818	1212538	1213482	Forward	NA	NA	NA	NA	NA	NA	NA	25	N	SignalP-noTM	0	NA	NA	NA	NA	NA	NA
IAQ00_05825	IAQ00_05825	HAMP domain-containing histidine kinase	CP060818	1213479	1214546	Reverse	NA	COG0642	Signal transduction histidine kinase	T	NA	NA	NA	27	N	SignalP-TM	2	K18143	two-component system, OmpR family, sensor histidine kinase AdeS	2.7.13.3	NA	NA	NA
IAQ00_05830	IAQ00_05830	response regulator transcription factor	CP060818	1214543	1215241	Reverse	NA	COG0745	Response regulators consisting of a CheY-like receiver domain and a winged-helix DNA-binding domain	TK	NA	NA	NA	35	N	SignalP-noTM	0	K18144	two-component system, OmpR family, response regulator AdeR	NA	NA	NA	NA
IAQ00_05835	IAQ00_05835	GNAT family N-acetyltransferase	CP060818	1215438	1215977	Reverse	NA	COG1670	Acetyltransferases, including N-acetylases of ribosomal proteins	J	NA	NA	NA	35	N	SignalP-noTM	0	K03790	[ribosomal protein S5]-alanine N-acetyltransferase	2.3.1.267	NA	NA	NA
IAQ00_05840	IAQ00_05840	hypothetical protein	CP060818	1216226	1216513	Forward	NA	NA	NA	NA	NA	NA	NA	26	N	SignalP-TM	1	NA	NA	NA	NA	NA	NA
IAQ00_05845	IAQ00_05845	multidrug efflux RND transporter permease subunit	CP060818	1216661	1219762	Forward	NA	COG0841	Cation/multidrug efflux pump	V	NA	NA	NA	13	N	SignalP-TM	12	K18146	multidrug efflux pump	NA	NA	NA	NA
IAQ00_05850	IAQ00_05850	hypothetical protein	CP060818	1219964	1220119	Reverse	NA	NA	NA	NA	NA	NA	NA	44	N	SignalP-noTM	0	NA	NA	NA	NA	NA	NA
IAQ00_05855	ompC	porin OmpC	CP060818	1220438	1221541	Reverse	NA	COG3203	Outer membrane protein (porin)	M	NA	NA	NA	22	Y	SignalP-noTM	0	NA	NA	NA	NA	NA	NA
IAQ00_05865	IAQ00_05865	LysR family transcriptional regulator	CP060818	1222324	1223229	Reverse	NA	COG0583	Transcriptional regulator	K	NA	NA	NA	38	N	SignalP-noTM	0	NA	NA	NA	NA	NA	NA
IAQ00_05870	IAQ00_05870	NAD(P)H oxidoreductase	CP060818	1223327	1223926	Forward	NA	COG2249	Putative NADPH-quinone reductase (modulator of drug activity B)	R	NA	NA	NA	23	N	SignalP-noTM	0	K00355	NAD(P)H dehydrogenase (quinone)	1.6.5.2	NA	NA	NA
IAQ00_05875	IAQ00_05875	MFS transporter	CP060818	1224424	1225764	Forward	NA	COG2271	Sugar phosphate permease	G	NA	NA	NA	48	N	SignalP-TM	12	K13021	MFS transporter, ACS family, tartrate transporter	NA	NA	NA	NA
IAQ00_05880	IAQ00_05880	MFS transporter	CP060818	1225886	1227238	Reverse	NA	COG2271	Sugar phosphate permease	G	NA	NA	NA	65	N	SignalP-TM	12	K13021	MFS transporter, ACS family, tartrate transporter	NA	NA	NA	NA
IAQ00_05885	IAQ00_05885	SMP-30/gluconolactonase/LRE family protein	CP060818	1227277	1228209	Reverse	NA	COG3386	Gluconolactonase	G	NA	NA	NA	52	N	SignalP-noTM	0	NA	NA	NA	NA	NA	NA
IAQ00_05890	IAQ00_05890	hydroxyacid dehydrogenase	CP060818	1228206	1229144	Reverse	NA	COG0111	Phosphoglycerate dehydrogenase and related dehydrogenases	HE	NA	NA	NA	21	N	SignalP-noTM	0	K00058	D-3-phosphoglycerate dehydrogenase / 2-oxoglutarate reductase	1.1.1.95	1.1.1.399	NA	NA
IAQ00_05895	IAQ00_05895	RraA family protein	CP060818	1229144	1229836	Reverse	NA	COG0684	Demethylmenaquinone methyltransferase	H	NA	NA	NA	45	N	SignalP-noTM	0	K10218	4-hydroxy-4-methyl-2-oxoglutarate aldolase	4.1.3.17	NA	NA	NA
IAQ00_05900	IAQ00_05900	IclR family transcriptional regulator	CP060818	1230012	1230728	Forward	NA	COG1414	Transcriptional regulator	K	NA	NA	NA	59	N	SignalP-noTM	0	NA	NA	NA	NA	NA	NA
IAQ00_05905	IAQ00_05905	ATP-binding cassette domain-containing protein	CP060818	1230849	1231607	Reverse	NA	COG4604	ABC-type enterochelin transport system, ATPase component	P	NA	NA	NA	41	N	SignalP-noTM	0	K25285	iron-siderophore transport system ATP-binding protein	7.2.2.-	NA	NA	NA
IAQ00_05910	IAQ00_05910	iron chelate uptake ABC transporter family permease subunit	CP060818	1231604	1232596	Reverse	NA	COG4605	ABC-type enterochelin transport system, permease component	P	NA	NA	NA	42	N	SignalP-TM	10	K25283	iron-siderophore transport system permease protein	NA	NA	NA	NA
IAQ00_05915	IAQ00_05915	iron chelate uptake ABC transporter family permease subunit	CP060818	1232586	1233545	Reverse	NA	COG4606	ABC-type enterochelin transport system, permease component	P	NA	NA	NA	65	N	SignalP-TM	9	K25284	iron-siderophore transport system permease protein	NA	NA	NA	NA
IAQ00_05920	IAQ00_05920	siderophore ABC transporter substrate-binding protein	CP060818	1233542	1234486	Reverse	NA	COG4607	ABC-type enterochelin transport system, periplasmic component	P	NA	NA	NA	25	Y	SignalP-noTM	0	K25282	iron-siderophore transport system substrate-binding protein	NA	NA	NA	NA
IAQ00_05925	IAQ00_05925	TonB-dependent receptor	CP060818	1234717	1236924	Reverse	NA	COG4771	Outer membrane receptor for ferrienterochelin and colicins	P	NA	NA	NA	49	N	SignalP-TM	0	K16089	outer membrane receptor for ferrienterochelin and colicins	NA	NA	NA	NA
IAQ00_05935	IAQ00_05935	LysR family transcriptional regulator	CP060818	1238539	1239489	Forward	NA	COG0583	Transcriptional regulator	K	NA	NA	NA	29	N	SignalP-noTM	0	NA	NA	NA	NA	NA	NA
IAQ00_05940	IAQ00_05940	hypothetical protein	CP060818	1239654	1240037	Forward	NA	NA	NA	NA	NA	NA	NA	21	N	SignalP-noTM	0	NA	NA	NA	NA	NA	NA
IAQ00_05945	IAQ00_05945	Bor family protein	CP060818	1240537	1240842	Reverse	NA	NA	NA	NA	NA	NA	NA	24	N	SignalP-TM	1	NA	NA	NA	NA	NA	NA
IAQ00_05950	IAQ00_05950	hypothetical protein	CP060818	1241079	1241450	Reverse	NA	COG2771	DNA-binding HTH domain-containing proteins	K	NA	NA	NA	35	N	SignalP-TM	0	NA	NA	NA	NA	NA	NA
IAQ00_05955	IAQ00_05955	winged helix-turn-helix domain-containing protein	CP060818	1242408	1242668	Forward	NA	COG2390	Transcriptional regulator, contains sigma factor-related N-terminal domain	K	NA	NA	NA	37	N	SignalP-noTM	0	NA	NA	NA	NA	NA	NA
IAQ00_05960	IAQ00_05960	winged helix-turn-helix domain-containing protein	CP060818	1244735	1245565	Forward	NA	COG3710	DNA-binding winged-HTH domains	K	NA	NA	NA	45	N	SignalP-noTM	0	NA	NA	NA	NA	NA	NA
IAQ00_05965	IAQ00_05965	hypothetical protein	CP060818	1245558	1246016	Forward	NA	NA	NA	NA	NA	NA	NA	20	N	SignalP-TM	1	NA	NA	NA	NA	NA	NA
IAQ00_05970	IAQ00_05970	DUF1120 domain-containing protein	CP060818	1246413	1247111	Forward	NA	NA	NA	NA	NA	NA	NA	29	Y	SignalP-noTM	0	NA	NA	NA	NA	NA	NA
IAQ00_05975	IAQ00_05975	fimbrial biogenesis outer membrane usher protein	CP060818	1247170	1249533	Forward	NA	COG3188	P pilus assembly protein, porin PapC	NU	NA	NA	NA	22	Y	SignalP-noTM	0	NA	NA	NA	NA	NA	NA
IAQ00_05980	IAQ00_05980	fimbria/pilus periplasmic chaperone	CP060818	1249505	1250209	Forward	NA	COG3121	P pilus assembly protein, chaperone PapD	NU	NA	NA	NA	28	Y	SignalP-noTM	0	NA	NA	NA	NA	NA	NA
IAQ00_05985	IAQ00_05985	hypothetical protein	CP060818	1250753	1251076	Reverse	NA	NA	NA	NA	NA	NA	NA	46	N	SignalP-noTM	0	NA	NA	NA	NA	NA	NA
IAQ00_05990	IAQ00_05990	IS3 family transposase	CP060818	1252321	1253441	Forward	NA	COG2801	Transposase and inactivated derivatives	L	ISRaq1	IS407	IS3	24	N	SignalP-noTM	0	K07497	putative transposase	NA	NA	NA	NA
IAQ00_05995	bamE	outer membrane protein assembly factor BamE	CP060818	1253477	1253779	Reverse	NA	NA	NA	NA	NA	NA	NA	70	N	SignalP-noTM	0	NA	NA	NA	NA	NA	NA
IAQ00_06000	IAQ00_06000	hypothetical protein	CP060818	1253881	1254543	Reverse	NA	NA	NA	NA	NA	NA	NA	33	N	SignalP-noTM	2	NA	NA	NA	NA	NA	NA
IAQ00_06005	IAQ00_06005	relaxase/mobilization nuclease domain-containing protein	CP060818	1254854	1256140	Reverse	NA	NA	NA	NA	NA	NA	NA	44	N	SignalP-noTM	0	NA	NA	NA	NA	NA	NA
IAQ00_06010	IAQ00_06010	hypothetical protein	CP060818	1256124	1256549	Reverse	NA	NA	NA	NA	NA	NA	NA	24	N	SignalP-noTM	0	NA	NA	NA	NA	NA	NA
IAQ00_06015	IAQ00_06015	hypothetical protein	CP060818	1256752	1258401	Reverse	NA	NA	NA	NA	NA	NA	NA	3	N	SignalP-noTM	0	NA	NA	NA	NA	NA	NA
IAQ00_06020	IAQ00_06020	hypothetical protein	CP060818	1258439	1258738	Reverse	NA	NA	NA	NA	NA	NA	NA	22	Y	SignalP-noTM	0	NA	NA	NA	NA	NA	NA
IAQ00_06025	IAQ00_06025	hypothetical protein	CP060818	1258807	1259265	Reverse	NA	NA	NA	NA	NA	NA	NA	20	Y	SignalP-noTM	0	NA	NA	NA	NA	NA	NA
IAQ00_06030	IAQ00_06030	MBL fold metallo-hydrolase	CP060818	1259490	1260476	Forward	NA	COG2333	Predicted hydrolase (metallo-beta-lactamase superfamily)	R	NA	NA	NA	25	N	SignalP-noTM	0	K02238	competence protein ComEC	NA	NA	NA	NA
IAQ00_06035	IAQ00_06035	hypothetical protein	CP060818	1261085	1261936	Forward	NA	NA	NA	NA	NA	NA	NA	18	N	SignalP-noTM	0	NA	NA	NA	NA	NA	NA
IAQ00_06040	IAQ00_06040	DEAD/DEAH box helicase	CP060818	1262258	1264429	Forward	NA	COG1204	Superfamily II helicase	R	NA	NA	NA	48	N	SignalP-noTM	0	NA	NA	NA	NA	NA	NA
IAQ00_06045	IAQ00_06045	tyrosine-type recombinase/integrase	CP060818	1264508	1265737	Reverse	NA	COG0582	Integrase	L	NA	NA	NA	22	N	SignalP-noTM	0	NA	NA	NA	NA	NA	NA
IAQ00_06055	smpB	SsrA-binding protein SmpB	CP060818	1266310	1266792	Reverse	NA	COG0691	tmRNA-binding protein	O	NA	NA	NA	24	N	SignalP-noTM	0	K03664	SsrA-binding protein	NA	NA	NA	NA
IAQ00_06060	IAQ00_06060	type II toxin-antitoxin system RatA family toxin	CP060818	1266951	1267385	Forward	NA	COG2867	Oligoketide cyclase/lipid transport protein	I	NA	NA	NA	24	N	SignalP-noTM	0	K18588	coenzyme Q-binding protein COQ10	NA	NA	NA	NA
IAQ00_06065	IAQ00_06065	RnfH family protein	CP060818	1267378	1267671	Forward	NA	COG2914	Uncharacterized protein conserved in bacteria	S	NA	NA	NA	33	N	SignalP-noTM	0	K09801	uncharacterized protein	NA	NA	NA	NA
IAQ00_06070	bamE	outer membrane protein assembly factor BamE	CP060818	1267804	1268151	Reverse	NA	COG2913	Small protein A (tmRNA-binding)	J	NA	NA	NA	24	Y	SignalP-noTM	0	K06186	outer membrane protein assembly factor BamE	NA	NA	NA	NA
IAQ00_06075	recN	DNA repair protein RecN	CP060818	1268338	1269999	Reverse	NA	COG0497	ATPase involved in DNA repair	L	NA	NA	NA	53	N	SignalP-noTM	0	K03631	DNA repair protein RecN (Recombination protein N)	NA	NA	NA	NA
IAQ00_06080	nadK	NAD(+) kinase	CP060818	1270084	1270962	Reverse	NA	COG0061	Predicted sugar kinase	G	NA	NA	NA	20	N	SignalP-noTM	0	K00858	NAD+ kinase	2.7.1.23	NA	NA	NA
IAQ00_06085	grpE	nucleotide exchange factor GrpE	CP060818	1271085	1271666	Forward	NA	COG0576	Molecular chaperone GrpE (heat shock protein)	O	NA	NA	NA	58	N	SignalP-noTM	0	K03687	molecular chaperone GrpE	NA	NA	NA	NA
IAQ00_06090	ung	uracil-DNA glycosylase	CP060818	1271724	1272404	Reverse	NA	COG0692	Uracil DNA glycosylase	L	NA	NA	NA	34	N	SignalP-noTM	0	K03648	uracil-DNA glycosylase	3.2.2.27	NA	NA	NA
IAQ00_06095	grcA	autonomous glycyl radical cofactor GrcA	CP060818	1272661	1273044	Forward	NA	COG3445	Acid-induced glycyl radical enzyme	R	NA	NA	NA	30	N	SignalP-noTM	0	K06866	autonomous glycyl radical cofactor	NA	NA	NA	NA
IAQ00_06100	srmB	ATP-dependent RNA helicase SrmB	CP060818	1273253	1274581	Reverse	NA	COG0513	Superfamily II DNA and RNA helicases	LKJ	NA	NA	NA	41	N	SignalP-noTM	0	K05590	ATP-dependent RNA helicase SrmB	3.6.4.13	NA	NA	NA
IAQ00_06105	IAQ00_06105	tRNA1(Val) (adenine(37)-N6)-methyltransferase	CP060818	1274749	1275501	Forward	NA	COG4123	Predicted O-methyltransferase	R	NA	NA	NA	48	N	SignalP-noTM	0	K15460	tRNA1Val (adenine37-N6)-methyltransferase	2.1.1.223	NA	NA	NA
IAQ00_06110	nadB	L-aspartate oxidase	CP060818	1275483	1277144	Reverse	NA	COG0029	Aspartate oxidase	H	NA	NA	NA	39	N	SignalP-noTM	0	K00278	L-aspartate oxidase	1.4.3.16	NA	NA	NA
IAQ00_06115	rpoE	RNA polymerase sigma factor RpoE	CP060818	1277516	1278094	Forward	NA	COG1595	DNA-directed RNA polymerase specialized sigma subunit, sigma24 homolog	K	NA	NA	NA	44	N	SignalP-noTM	0	K03088	RNA polymerase sigma-70 factor, ECF subfamily	NA	NA	NA	NA
IAQ00_06120	rseA	anti-sigma-E factor RseA	CP060818	1278121	1278774	Forward	NA	COG3073	Negative regulator of sigma E activity	T	NA	NA	NA	22	N	SignalP-noTM	0	K03597	sigma-E factor negative regulatory protein RseA	NA	NA	NA	NA
IAQ00_06125	rseB	sigma-E factor regulatory protein RseB	CP060818	1278774	1279730	Forward	NA	COG3026	Negative regulator of sigma E activity	T	NA	NA	NA	24	Y	SignalP-noTM	0	K03598	sigma-E factor negative regulatory protein RseB	NA	NA	NA	NA
IAQ00_06130	rseC	SoxR-reducing system protein RseC	CP060818	1279727	1280191	Forward	NA	COG3086	Positive regulator of sigma E activity	T	NA	NA	NA	23	N	SignalP-noTM	2	K03803	sigma-E factor negative regulatory protein RseC	NA	NA	NA	NA
IAQ00_06135	lepA	elongation factor 4	CP060818	1280411	1282210	Forward	NA	COG0481	Membrane GTPase LepA	M	NA	NA	NA	38	N	SignalP-noTM	0	K03596	GTP-binding protein LepA	NA	NA	NA	NA
IAQ00_06140	lepB	signal peptidase I	CP060818	1282220	1283194	Forward	NA	COG0681	Signal peptidase I	U	NA	NA	NA	43	N	SignalP-TM	2	K03100	signal peptidase I	3.4.21.89	NA	NA	NA
IAQ00_06145	rnc	ribonuclease III	CP060818	1283325	1284005	Forward	NA	COG0571	dsRNA-specific ribonuclease	K	NA	NA	NA	56	N	SignalP-noTM	0	K03685	ribonuclease III	3.1.26.3	NA	NA	NA
IAQ00_06150	era	GTPase Era	CP060818	1284050	1284955	Forward	NA	COG1159	GTPase	R	NA	NA	NA	21	N	SignalP-noTM	0	K03595	GTPase	NA	NA	NA	NA
IAQ00_06155	recO	DNA repair protein RecO	CP060818	1284960	1285697	Forward	NA	COG1381	Recombinational DNA repair protein (RecF pathway)	L	NA	NA	NA	22	N	SignalP-noTM	0	K03584	DNA repair protein RecO (recombination protein O)	NA	NA	NA	NA
IAQ00_06160	pdxJ	pyridoxine 5'-phosphate synthase	CP060818	1285764	1286495	Forward	NA	COG0854	Pyridoxal phosphate biosynthesis protein	H	NA	NA	NA	31	N	SignalP-noTM	0	K03474	pyridoxine 5-phosphate synthase	2.6.99.2	NA	NA	NA
IAQ00_06165	IAQ00_06165	holo-ACP synthase	CP060818	1286495	1286875	Forward	NA	COG0736	Phosphopantetheinyl transferase (holo-ACP synthase)	I	NA	NA	NA	29	N	SignalP-noTM	0	K00997	holo-[acyl-carrier protein] synthase	2.7.8.7	NA	NA	NA
IAQ00_06170	IAQ00_06170	YfhL family 4Fe-4S dicluster ferredoxin	CP060818	1286872	1287120	Reverse	NA	COG1143	Formate hydrogenlyase subunit 6/NADH:ubiquinone oxidoreductase 23 kD subunit (chain I)	C	NA	NA	NA	26	N	SignalP-noTM	0	NA	NA	NA	NA	NA	NA
IAQ00_06175	IAQ00_06175	MurR/RpiR family transcriptional regulator	CP060818	1287451	1288290	Reverse	NA	COG1737	Transcriptional regulators	K	NA	NA	NA	42	N	SignalP-noTM	0	K15835	RpiR family transcriptional regulator, murPQ operon repressor	NA	NA	NA	NA
IAQ00_06180	aphA	acid phosphatase AphA	CP060818	1288446	1289084	Forward	NA	COG0560	Phosphoserine phosphatase	E	NA	NA	NA	25	N	SignalP-TM	1	K18697	phosphatidylglycerophosphatase C	3.1.3.27	NA	NA	NA
IAQ00_06185	tadA	tRNA adenosine(34) deaminase TadA	CP060818	1289158	1289652	Forward	NA	COG0590	Cytosine/adenosine deaminases	FJ	NA	NA	NA	57	N	SignalP-noTM	0	K11991	tRNA(adenine34) deaminase	3.5.4.33	NA	NA	NA
IAQ00_06190	mltF	membrane-bound lytic murein transglycosylase MltF	CP060818	1289649	1291106	Reverse	NA	COG4623	Predicted soluble lytic transglycosylase fused to an ABC-type amino acid-binding protein	M	NA	NA	NA	22	N	SignalP-TM	1	K18691	membrane-bound lytic murein transglycosylase F	4.2.2.-	NA	NA	NA
IAQ00_06195	purL	phosphoribosylformylglycinamidine synthase	CP060818	1291374	1295264	Forward	NA	COG0046	Phosphoribosylformylglycinamidine (FGAM) synthase, synthetase domain	F	NA	NA	NA	41	N	SignalP-noTM	0	K01952	phosphoribosylformylglycinamidine synthase	6.3.5.3	NA	NA	NA
IAQ00_06200	IAQ00_06200	HAMP domain-containing histidine kinase	CP060818	1295832	1297259	Forward	NA	COG0642	Signal transduction histidine kinase	T	NA	NA	NA	45	N	SignalP-TM	2	K07711	two-component system, NtrC family, sensor histidine kinase GlrK	2.7.13.3	NA	NA	NA
IAQ00_06205	qseG	two-component system QseEF-associated lipoprotein QseG	CP060818	1297263	1297934	Forward	NA	NA	NA	NA	NA	NA	NA	30	Y	SignalP-noTM	0	NA	NA	NA	NA	NA	NA
IAQ00_06210	glrR	two-component system response regulator GlrR	CP060818	1297934	1299268	Forward	NA	COG2204	Response regulator containing CheY-like receiver, AAA-type ATPase, and DNA-binding domains	T	NA	NA	NA	36	N	SignalP-noTM	0	K07715	two-component system, NtrC family, response regulator GlrR	NA	NA	NA	NA
IAQ00_06215	glnB	nitrogen regulatory protein P-II	CP060818	1299359	1299697	Forward	NA	COG0347	Nitrogen regulatory protein PII	E	NA	NA	NA	22	N	SignalP-noTM	0	K04751	nitrogen regulatory protein P-II 1	NA	NA	NA	NA
IAQ00_06220	hmpA	NO-inducible flavohemoprotein	CP060818	1299902	1301086	Reverse	NA	COG1018	Flavodoxin reductases (ferredoxin-NADPH reductases) family 1	C	NA	NA	NA	19	N	SignalP-noTM	0	K05916	nitric oxide dioxygenase	1.14.12.17	NA	NA	NA
IAQ00_06225	IAQ00_06225	serine hydroxymethyltransferase	CP060818	1301411	1302664	Forward	NA	COG0112	Glycine/serine hydroxymethyltransferase	E	NA	NA	NA	47	N	SignalP-noTM	0	K00600	glycine hydroxymethyltransferase	2.1.2.1	NA	NA	NA
IAQ00_06230	IAQ00_06230	3-phenylpropionate MFS transporter	CP060818	1302795	1303943	Forward	NA	NA	NA	NA	NA	NA	NA	18	N	SignalP-TM	12	K05820	MFS transporter, PPP family, 3-phenylpropionic acid transporter	NA	NA	NA	NA
IAQ00_06235	csiE	stationary phase inducible protein CsiE	CP060818	1303925	1305193	Reverse	NA	COG3711	Transcriptional antiterminator	K	NA	NA	NA	31	N	SignalP-TM	0	NA	NA	NA	NA	NA	NA
IAQ00_06240	IAQ00_06240	DUF1007 family protein	CP060818	1305349	1305975	Forward	NA	COG3683	ABC-type uncharacterized transport system, periplasmic component	R	NA	NA	NA	19	Y	SignalP-noTM	0	NA	NA	NA	NA	NA	NA
IAQ00_06245	IAQ00_06245	nickel/cobalt transporter	CP060818	1305966	1306946	Forward	NA	COG2215	ABC-type uncharacterized transport system, permease component	R	NA	NA	NA	28	N	SignalP-TM	7	K08970	nickel/cobalt transporter (NicO) family protein	NA	NA	NA	NA
IAQ00_06250	IAQ00_06250	hypothetical protein	CP060818	1307135	1308148	Forward	NA	COG4372	Uncharacterized protein conserved in bacteria with the myosin-like domain	S	NA	NA	NA	34	N	SignalP-TM	4	NA	NA	NA	NA	NA	NA
IAQ00_06255	suhB	inositol-1-monophosphatase	CP060818	1308193	1308996	Reverse	NA	COG0483	Archaeal fructose-1,6-bisphosphatase and related enzymes of inositol monophosphatase family	G	NA	NA	NA	21	N	SignalP-noTM	0	K01092	myo-inositol-1(or 4)-monophosphatase	3.1.3.25	NA	NA	NA
IAQ00_06260	trmJ	tRNA (cytosine(32)/uridine(32)-2'-O)-methyltransferase TrmJ	CP060818	1309119	1309865	Forward	NA	COG0565	rRNA methylase	J	NA	NA	NA	54	N	SignalP-noTM	0	K15396	tRNA (cytidine32/uridine32-2'-O)-methyltransferase	2.1.1.200	NA	NA	NA
IAQ00_06265	iscR	Fe-S cluster assembly transcriptional regulator IscR	CP060818	1310002	1310499	Forward	NA	COG1959	Predicted transcriptional regulator	K	NA	NA	NA	24	N	SignalP-noTM	0	K13643	Rrf2 family transcriptional regulator, iron-sulfur cluster assembly transcription factor	NA	NA	NA	NA
IAQ00_06270	IAQ00_06270	IscS subfamily cysteine desulfurase	CP060818	1310589	1311749	Forward	NA	COG1104	Cysteine sulfinate desulfinase/cysteine desulfurase and related enzymes	E	NA	NA	NA	65	N	SignalP-noTM	0	K04487	cysteine desulfurase	2.8.1.7	NA	NA	NA
IAQ00_06275	pepB	aminopeptidase PepB	CP060818	1311885	1313171	Forward	NA	COG0260	Leucyl aminopeptidase	E	NA	NA	NA	18	N	SignalP-noTM	0	K07751	PepB aminopeptidase	3.4.11.23	NA	NA	NA
IAQ00_06280	sseB	enhanced serine sensitivity protein SseB	CP060818	1313223	1313987	Forward	NA	NA	NA	NA	NA	NA	NA	44	N	SignalP-noTM	0	NA	NA	NA	NA	NA	NA
IAQ00_06285	sseA	3-mercaptopyruvate sulfurtransferase	CP060818	1314024	1314866	Reverse	NA	COG2897	Rhodanese-related sulfurtransferase	P	NA	NA	NA	10	N	SignalP-noTM	0	K01011	thiosulfate/3-mercaptopyruvate sulfurtransferase	2.8.1.1	2.8.1.2	NA	NA
IAQ00_06290	IAQ00_06290	alpha-2-macroglobulin family protein	CP060818	1315000	1319898	Forward	NA	COG2373	Large extracellular alpha-helical protein	R	NA	NA	NA	32	Y	SignalP-noTM	1	K06894	alpha-2-macroglobulin	NA	NA	NA	NA
IAQ00_06295	pbpC	peptidoglycan glycosyltransferase PbpC	CP060818	1319911	1322238	Forward	NA	COG4953	Membrane carboxypeptidase/penicillin-binding protein PbpC	M	NA	NA	NA	58	N	SignalP-TM	1	K05367	penicillin-binding protein 1C	2.4.1.129	NA	NA	NA
IAQ00_06300	ndk	nucleoside-diphosphate kinase	CP060818	1322415	1322846	Forward	NA	COG0105	Nucleoside diphosphate kinase	F	NA	NA	NA	17	N	SignalP-noTM	0	K00940	nucleoside-diphosphate kinase	2.7.4.6	NA	NA	NA
IAQ00_06305	trmG/rlmN	bifunctional tRNA (adenosine(37)-C2)-methyltransferase TrmG/ribosomal RNA large subunit methyltransferase RlmN	CP060818	1323030	1324199	Forward	NA	COG0820	Predicted Fe-S-cluster redox enzyme	R	NA	NA	NA	23	N	SignalP-noTM	0	K06941	23S rRNA (adenine2503-C2)-methyltransferase	2.1.1.192	NA	NA	NA
IAQ00_06310	pilW	type IV pilus biogenesis/stability protein PilW	CP060818	1324281	1325012	Forward	NA	COG3063	Tfp pilus assembly protein PilF	NU	NA	NA	NA	28	N	SignalP-noTM	0	K02656	type IV pilus assembly protein PilF	NA	NA	NA	NA
IAQ00_06315	rodZ	cytoskeleton protein RodZ	CP060818	1325002	1326003	Forward	NA	COG1426	Uncharacterized protein conserved in bacteria	S	NA	NA	NA	35	N	SignalP-noTM	1	K15539	cytoskeleton protein RodZ	NA	NA	NA	NA
IAQ00_06320	ispG	flavodoxin-dependent (E)-4-hydroxy-3-methylbut-2-enyl-diphosphate synthase	CP060818	1326043	1327164	Forward	NA	COG0821	Enzyme involved in the deoxyxylulose pathway of isoprenoid biosynthesis	I	NA	NA	NA	69	N	SignalP-noTM	0	K03526	(E)-4-hydroxy-3-methylbut-2-enyl-diphosphate synthase	1.17.7.1	1.17.7.3	NA	NA
IAQ00_06325	hisS	histidine--tRNA ligase	CP060818	1327270	1328544	Forward	NA	COG0124	Histidyl-tRNA synthetase	J	NA	NA	NA	20	N	SignalP-noTM	0	K01892	histidyl-tRNA synthetase	6.1.1.21	NA	NA	NA
IAQ00_06330	IAQ00_06330	YfgM family protein	CP060818	1328583	1329200	Forward	NA	COG2976	Uncharacterized protein conserved in bacteria	S	NA	NA	NA	47	N	SignalP-TM	1	NA	NA	NA	NA	NA	NA
IAQ00_06335	bamB	outer membrane protein assembly factor BamB	CP060818	1329220	1330401	Forward	NA	COG1520	FOG: WD40-like repeat	S	NA	NA	NA	27	N	SignalP-noTM	0	K17713	outer membrane protein assembly factor BamB	NA	NA	NA	NA
IAQ00_06340	der	ribosome biogenesis GTPase Der	CP060818	1330575	1332062	Forward	NA	COG1160	Predicted GTPases	R	NA	NA	NA	31	N	SignalP-noTM	0	K03977	GTPase	NA	NA	NA	NA
IAQ00_06345	IAQ00_06345	zinc ribbon domain-containing protein	CP060818	1332134	1332355	Forward	NA	NA	NA	NA	NA	NA	NA	24	N	SignalP-noTM	0	NA	NA	NA	NA	NA	NA
IAQ00_06350	IAQ00_06350	glucose/quinate/shikimate family membrane-bound PQQ-dependent dehydrogenase	CP060818	1332683	1335124	Forward	NA	COG4993	Glucose dehydrogenase	G	NA	NA	NA	32	N	SignalP-TM	5	K05358	quinate dehydrogenase (quinone)	1.1.5.8	NA	NA	NA
IAQ00_06355	IAQ00_06355	hypothetical protein	CP060818	1335250	1335582	Reverse	NA	NA	NA	NA	NA	NA	NA	45	N	SignalP-noTM	0	NA	NA	NA	NA	NA	NA
IAQ00_06360	IAQ00_06360	peptidase M4 family protein	CP060818	1335579	1336592	Reverse	NA	COG3227	Zinc metalloprotease (elastase)	E	NA	NA	NA	46	N	SignalP-noTM	0	NA	NA	NA	NA	NA	NA
IAQ00_06365	xseA	exodeoxyribonuclease VII large subunit	CP060818	1336633	1338006	Reverse	NA	COG1570	Exonuclease VII, large subunit	L	NA	NA	NA	46	N	SignalP-noTM	0	K03601	exodeoxyribonuclease VII large subunit	3.1.11.6	NA	NA	NA
IAQ00_06370	guaB	IMP dehydrogenase	CP060818	1338175	1339641	Forward	NA	COG0516	IMP dehydrogenase/GMP reductase	F	NA	NA	NA	29	N	SignalP-noTM	0	K00088	IMP dehydrogenase	1.1.1.205	NA	NA	NA
IAQ00_06375	guaA	glutamine-hydrolyzing GMP synthase	CP060818	1339711	1341291	Forward	NA	COG0519	GMP synthase, PP-ATPase domain/subunit	F	NA	NA	NA	26	N	SignalP-noTM	0	K01951	GMP synthase (glutamine-hydrolysing)	6.3.5.2	NA	NA	NA
IAQ00_06380	IAQ00_06380	complement resistance protein TraT	CP060818	1341481	1342212	Reverse	NA	NA	NA	NA	NA	NA	NA	24	Y	SignalP-noTM	1	NA	NA	NA	NA	NA	NA
IAQ00_06385	IAQ00_06385	alpha/beta hydrolase	CP060818	1342623	1343642	Reverse	NA	COG0657	Esterase/lipase	I	NA	NA	NA	22	Y	SignalP-noTM	0	K01066	acetyl esterase	3.1.1.-	NA	NA	NA
IAQ00_06390	IAQ00_06390	tetratricopeptide repeat protein	CP060818	1344003	1345973	Forward	NA	COG3063	Tfp pilus assembly protein PilF	NU	NA	NA	NA	19	N	SignalP-noTM	0	NA	NA	NA	NA	NA	NA
IAQ00_06395	IAQ00_06395	DUF3750 domain-containing protein	CP060818	1346426	1347199	Forward	NA	NA	NA	NA	NA	NA	NA	27	Y	SignalP-noTM	1	NA	NA	NA	NA	NA	NA
IAQ00_06400	IAQ00_06400	DUF2158 domain-containing protein	CP060818	1347317	1347496	Reverse	NA	COG5475	Uncharacterized small protein	S	NA	NA	NA	22	N	SignalP-noTM	0	NA	NA	NA	NA	NA	NA
IAQ00_06405	IAQ00_06405	hypothetical protein	CP060818	1347686	1347955	Forward	NA	NA	NA	NA	NA	NA	NA	34	N	SignalP-noTM	0	NA	NA	NA	NA	NA	NA
IAQ00_06410	IAQ00_06410	DNA-binding protein	CP060818	1347952	1348455	Forward	NA	COG3311	Predicted transcriptional regulator	K	NA	NA	NA	30	N	SignalP-noTM	0	K07733	prophage regulatory protein	NA	NA	NA	NA
IAQ00_06415	mgtE	magnesium transporter	CP060818	1348456	1349889	Reverse	NA	COG2239	Mg/Co/Ni transporter MgtE (contains CBS domain)	P	NA	NA	NA	62	N	SignalP-noTM	5	K06213	magnesium transporter	NA	NA	NA	NA
IAQ00_06420	IAQ00_06420	DUF2633 family protein	CP060818	1350014	1350199	Reverse	NA	NA	NA	NA	NA	NA	NA	36	N	SignalP-TM	1	NA	NA	NA	NA	NA	NA
IAQ00_06425	tehB	tellurite resistance methyltransferase TehB	CP060818	1350298	1350936	Reverse	NA	COG0500	SAM-dependent methyltransferases	QR	NA	NA	NA	24	N	SignalP-noTM	0	K16868	tellurite methyltransferase	2.1.1.265	NA	NA	NA
IAQ00_06430	ppx	exopolyphosphatase	CP060818	1350939	1352462	Reverse	NA	COG0248	Exopolyphosphatase	FP	NA	NA	NA	35	N	SignalP-noTM	0	K01524	exopolyphosphatase / guanosine-5'-triphosphate,3'-diphosphate pyrophosphatase	3.6.1.11	3.6.1.40	NA	NA
IAQ00_06435	ppk1	polyphosphate kinase 1	CP060818	1352468	1354528	Reverse	NA	COG0855	Polyphosphate kinase	P	NA	NA	NA	26	N	SignalP-noTM	0	K00937	polyphosphate kinase	2.7.4.1	NA	NA	NA
IAQ00_06440	IAQ00_06440	ABC transporter permease subunit	CP060818	1354683	1356779	Forward	NA	COG4590	ABC-type uncharacterized transport system, permease component	R	NA	NA	NA	60	N	SignalP-TM	8	K02037	phosphate transport system permease protein	NA	NA	NA	NA
IAQ00_06445	pstA	phosphate ABC transporter permease PstA	CP060818	1356776	1358410	Forward	NA	COG0581	ABC-type phosphate transport system, permease component	P	NA	NA	NA	30	N	SignalP-TM	6	K02038	phosphate transport system permease protein	NA	NA	NA	NA
IAQ00_06450	pstB	phosphate ABC transporter ATP-binding protein	CP060818	1358417	1359190	Forward	NA	COG1117	ABC-type phosphate transport system, ATPase component	P	NA	NA	NA	21	N	SignalP-noTM	0	K02036	phosphate transport system ATP-binding protein	7.3.2.1	NA	NA	NA
IAQ00_06455	purN	phosphoribosylglycinamide formyltransferase	CP060818	1359220	1359858	Reverse	NA	COG0299	Folate-dependent phosphoribosylglycinamide formyltransferase PurN	F	NA	NA	NA	42	N	SignalP-noTM	0	K11175	phosphoribosylglycinamide formyltransferase 1	2.1.2.2	NA	NA	NA
IAQ00_06460	purM	phosphoribosylformylglycinamidine cyclo-ligase	CP060818	1359855	1360895	Reverse	NA	COG0150	Phosphoribosylaminoimidazole (AIR) synthetase	F	NA	NA	NA	51	N	SignalP-noTM	0	K01933	phosphoribosylformylglycinamidine cyclo-ligase	6.3.3.1	NA	NA	NA
IAQ00_06465	upp	uracil phosphoribosyltransferase	CP060818	1361126	1361752	Forward	NA	COG0035	Uracil phosphoribosyltransferase	F	NA	NA	NA	46	N	SignalP-noTM	0	K00761	uracil phosphoribosyltransferase	2.4.2.9	NA	NA	NA
IAQ00_06470	uraA	uracil permease	CP060818	1361912	1363195	Forward	NA	COG2233	Xanthine/uracil permeases	F	NA	NA	NA	47	N	SignalP-TM	12	K02824	uracil permease	NA	NA	NA	NA
IAQ00_06475	hda	DnaA inactivator Hda	CP060818	1363297	1364004	Forward	NA	COG0593	ATPase involved in DNA replication initiation	L	NA	NA	NA	35	N	SignalP-noTM	0	K10763	DnaA-homolog protein	NA	NA	NA	NA
IAQ00_06480	arsC	arsenate reductase (glutaredoxin)	CP060818	1364001	1364348	Reverse	NA	COG1393	Arsenate reductase and related proteins, glutaredoxin family	P	NA	NA	NA	33	N	SignalP-noTM	0	K00537	arsenate reductase (glutaredoxin)	1.20.4.1	NA	NA	NA
IAQ00_06485	IAQ00_06485	M48 family metallopeptidase	CP060818	1364354	1365817	Reverse	NA	COG4783	Putative Zn-dependent protease, contains TPR repeats	R	NA	NA	NA	28	Y	SignalP-noTM	0	K01423	beta-barrel assembly-enhancing protease	3.4.-.-	NA	NA	NA
IAQ00_06490	IAQ00_06490	hypothetical protein	CP060818	1365927	1366064	Forward	NA	NA	NA	NA	NA	NA	NA	29	N	SignalP-noTM	0	NA	NA	NA	NA	NA	NA
IAQ00_06495	IAQ00_06495	substrate-binding domain-containing protein	CP060818	1366170	1367195	Forward	NA	COG1609	Transcriptional regulators	K	NA	NA	NA	19	N	SignalP-noTM	0	K02529	LacI family transcriptional regulator	NA	NA	NA	NA
IAQ00_06500	IAQ00_06500	ABC transporter substrate-binding protein	CP060818	1367179	1368201	Forward	NA	COG1840	ABC-type Fe3+ transport system, periplasmic component	P	NA	NA	NA	29	Y	SignalP-noTM	0	K02055	putative spermidine/putrescine transport system substrate-binding protein	NA	NA	NA	NA
IAQ00_06505	IAQ00_06505	ABC transporter permease	CP060818	1368201	1369082	Forward	NA	COG0555	ABC-type sulfate transport system, permease component	O	NA	NA	NA	40	N	SignalP-TM	6	NA	NA	NA	NA	NA	NA
IAQ00_06510	IAQ00_06510	ABC transporter permease subunit	CP060818	1369079	1369894	Forward	NA	COG1177	ABC-type spermidine/putrescine transport system, permease component II	E	NA	NA	NA	32	N	SignalP-TM	6	NA	NA	NA	NA	NA	NA
IAQ00_06515	IAQ00_06515	ABC transporter ATP-binding protein	CP060818	1369891	1370877	Forward	NA	COG3842	ABC-type spermidine/putrescine transport systems, ATPase components	E	NA	NA	NA	33	N	SignalP-noTM	0	NA	NA	NA	NA	NA	NA
IAQ00_06520	IAQ00_06520	phosphodiesterase	CP060818	1370889	1371719	Forward	NA	COG1409	Predicted phosphohydrolases	R	NA	NA	NA	50	N	SignalP-noTM	0	K03651	3',5'-cyclic-AMP phosphodiesterase	3.1.4.53	NA	NA	NA
IAQ00_06525	IAQ00_06525	GGDEF domain-containing protein	CP060818	1371875	1373455	Forward	NA	COG2199	FOG: GGDEF domain	T	NA	NA	NA	29	N	SignalP-TM	2	NA	NA	NA	NA	NA	NA
IAQ00_06530	IAQ00_06530	helix-turn-helix domain-containing protein	CP060818	1373508	1374326	Reverse	NA	COG4753	Response regulator containing CheY-like receiver domain and AraC-type DNA-binding domain	T	NA	NA	NA	36	N	SignalP-noTM	0	NA	NA	NA	NA	NA	NA
IAQ00_06535	IAQ00_06535	AI-2E family transporter	CP060818	1374541	1375611	Forward	NA	COG0628	Predicted permease	R	NA	NA	NA	41	N	SignalP-TM	7	K03548	putative permease	NA	NA	NA	NA
IAQ00_06540	bcp	thioredoxin-dependent thiol peroxidase	CP060818	1375649	1376116	Reverse	NA	COG1225	Peroxiredoxin	O	NA	NA	NA	51	N	SignalP-noTM	0	K03564	thioredoxin-dependent peroxiredoxin	1.11.1.24	NA	NA	NA
IAQ00_06545	IAQ00_06545	glycine cleavage system transcriptional repressor	CP060818	1376259	1376954	Reverse	NA	COG2716	Glycine cleavage system regulatory protein	E	NA	NA	NA	36	N	SignalP-TM	1	K03567	glycine cleavage system transcriptional repressor	NA	NA	NA	NA
IAQ00_06550	dapA	4-hydroxy-tetrahydrodipicolinate synthase	CP060818	1376984	1377862	Forward	NA	COG0329	Dihydrodipicolinate synthase/N-acetylneuraminate lyase	EM	NA	NA	NA	22	N	SignalP-noTM	0	K01714	4-hydroxy-tetrahydrodipicolinate synthase	4.3.3.7	NA	NA	NA
IAQ00_06555	bamC	outer membrane protein assembly factor BamC	CP060818	1377877	1378908	Forward	NA	COG3317	Uncharacterized lipoprotein	M	NA	NA	NA	27	N	SignalP-noTM	0	K07287	outer membrane protein assembly factor BamC	NA	NA	NA	NA
IAQ00_06560	purC	phosphoribosylaminoimidazolesuccinocarboxamide synthase	CP060818	1379055	1379768	Forward	NA	COG0152	Phosphoribosylaminoimidazolesuccinocarboxamide (SAICAR) synthase	F	NA	NA	NA	35	N	SignalP-noTM	0	K01923	phosphoribosylaminoimidazole-succinocarboxamide synthase	6.3.2.6	NA	NA	NA
IAQ00_06565	IAQ00_06565	neutral zinc metallopeptidase	CP060818	1379898	1380761	Forward	NA	COG2321	Predicted metalloprotease	R	NA	NA	NA	46	N	SignalP-TM	1	K07054	uncharacterized protein	NA	NA	NA	NA
IAQ00_06570	IAQ00_06570	tRNA(Met) cytidine acetyltransferase	CP060818	1380758	1382725	Forward	NA	COG1444	Predicted P-loop ATPase fused to an acetyltransferase	R	NA	NA	NA	23	N	SignalP-noTM	0	K06957	tRNA(Met) cytidine acetyltransferase	2.3.1.193	NA	NA	NA
IAQ00_06575	ypfH	esterase	CP060818	1382799	1383479	Forward	NA	COG0400	Predicted esterase	R	NA	NA	NA	33	N	SignalP-noTM	0	K06999	phospholipase/carboxylesterase	NA	NA	NA	NA
IAQ00_06580	IAQ00_06580	YpfN family protein	CP060818	1383515	1383703	Reverse	NA	NA	NA	NA	NA	NA	NA	22	N	SignalP-TM	1	NA	NA	NA	NA	NA	NA
IAQ00_06585	dapE	succinyl-diaminopimelate desuccinylase	CP060818	1383726	1384853	Reverse	NA	COG0624	Acetylornithine deacetylase/Succinyl-diaminopimelate desuccinylase and related deacylases	E	NA	NA	NA	20	N	SignalP-noTM	0	K01439	succinyl-diaminopimelate desuccinylase	3.5.1.18	NA	NA	NA
IAQ00_06590	IAQ00_06590	ArsC family reductase	CP060818	1384855	1385223	Reverse	NA	COG1393	Arsenate reductase and related proteins, glutaredoxin family	P	NA	NA	NA	38	N	SignalP-noTM	0	NA	NA	NA	NA	NA	NA
IAQ00_06595	ypfM	protein YpfM	CP060818	1385608	1385670	Forward	NA	NA	NA	NA	NA	NA	NA	6	N	SignalP-noTM	0	NA	NA	NA	NA	NA	NA
IAQ00_06600	acrD	multidrug efflux RND transporter permease AcrD	CP060818	1385802	1388918	Reverse	NA	COG0841	Cation/multidrug efflux pump	V	NA	NA	NA	27	N	SignalP-TM	11	K18324	multidrug efflux pump	NA	NA	NA	NA
IAQ00_06605	IAQ00_06605	response regulator	CP060818	1389084	1389716	Reverse	NA	COG2197	Response regulator containing a CheY-like receiver domain and an HTH DNA-binding domain	TK	NA	NA	NA	46	N	SignalP-noTM	0	K07685	two-component system, NarL family, nitrate/nitrite response regulator NarP	NA	NA	NA	NA
IAQ00_06610	narQ	nitrate/nitrite two-component system sensor histidine kinase NarQ	CP060818	1389906	1391594	Reverse	NA	COG3850	Signal transduction histidine kinase, nitrate/nitrite-specific	T	NA	NA	NA	41	N	SignalP-TM	2	K07674	two-component system, NarL family, nitrate/nitrite sensor histidine kinase NarQ	2.7.13.3	NA	NA	NA
IAQ00_06615	IAQ00_06615	DUF1471 domain-containing protein	CP060818	1391848	1392120	Forward	NA	NA	NA	NA	NA	NA	NA	23	Y	SignalP-noTM	1	NA	NA	NA	NA	NA	NA
IAQ00_06620	ansP	L-asparagine permease	CP060818	1392393	1393865	Forward	NA	COG1113	Gamma-aminobutyrate permease and related permeases	E	NA	NA	NA	65	N	SignalP-TM	12	K11738	L-asparagine permease	NA	NA	NA	NA
IAQ00_06625	nudK	GDP-mannose pyrophosphatase NudK	CP060818	1394021	1394599	Forward	NA	NA	NA	NA	NA	NA	NA	20	N	SignalP-noTM	0	K12945	GDP-mannose pyrophosphatase NudK	3.6.1.-	NA	NA	NA
IAQ00_06630	IAQ00_06630	ribokinase	CP060818	1394645	1395604	Reverse	NA	COG0524	Sugar kinases, ribokinase family	G	NA	NA	NA	49	N	SignalP-noTM	0	K00852	ribokinase	2.7.1.15	NA	NA	NA
IAQ00_06635	alsK	allose kinase	CP060818	1395601	1396497	Reverse	NA	COG1940	Transcriptional regulator/sugar kinase	KG	NA	NA	NA	58	N	SignalP-noTM	0	K00881	allose kinase	2.7.1.55	NA	NA	NA
IAQ00_06640	IAQ00_06640	ribulose-phosphate 3-epimerase	CP060818	1396494	1397186	Reverse	NA	COG0036	Pentose-5-phosphate-3-epimerase	G	NA	NA	NA	23	N	SignalP-noTM	0	K17195	D-allulose-6-phosphate 3-epimerase	5.1.3.-	NA	NA	NA
IAQ00_06645	IAQ00_06645	ABC transporter permease	CP060818	1397159	1398238	Reverse	NA	COG1172	Ribose/xylose/arabinose/galactoside ABC-type transport systems, permease components	G	NA	NA	NA	38	N	SignalP-TM	10	K02057	simple sugar transport system permease protein	NA	NA	NA	NA
IAQ00_06650	IAQ00_06650	ABC transporter permease	CP060818	1398253	1399242	Reverse	NA	COG1172	Ribose/xylose/arabinose/galactoside ABC-type transport systems, permease components	G	NA	NA	NA	32	N	SignalP-TM	8	NA	NA	NA	NA	NA	NA
IAQ00_06655	IAQ00_06655	sugar ABC transporter ATP-binding protein	CP060818	1399235	1400740	Reverse	NA	COG1129	ABC-type sugar transport system, ATPase component	G	NA	NA	NA	61	N	SignalP-noTM	0	K02056	simple sugar transport system ATP-binding protein	7.5.2.-	NA	NA	NA
IAQ00_06660	IAQ00_06660	substrate-binding domain-containing protein	CP060818	1400743	1401723	Reverse	NA	COG1879	ABC-type sugar transport system, periplasmic component	G	NA	NA	NA	21	Y	SignalP-noTM	0	K02058	simple sugar transport system substrate-binding protein	NA	NA	NA	NA
IAQ00_06665	IAQ00_06665	DeoR/GlpR transcriptional regulator	CP060818	1401735	1402565	Reverse	NA	COG1349	Transcriptional regulators of sugar metabolism	KG	NA	NA	NA	35	N	SignalP-noTM	0	K02430	DeoR family transcriptional regulator, L-fucose operon activator	NA	NA	NA	NA
IAQ00_06670	IAQ00_06670	DUF1176 domain-containing protein	CP060818	1403056	1404123	Forward	NA	NA	NA	NA	NA	NA	NA	22	Y	SignalP-noTM	0	NA	NA	NA	NA	NA	NA
IAQ00_06675	ampH	D-alanyl-D-alanine- carboxypeptidase/endopeptidase AmpH	CP060818	1404120	1405283	Reverse	NA	COG1680	Beta-lactamase class C and other penicillin binding proteins	V	NA	NA	NA	21	Y	SignalP-noTM	0	K18988	serine-type D-Ala-D-Ala carboxypeptidase/endopeptidase	3.4.16.4	3.4.21.-	NA	NA
IAQ00_06680	IAQ00_06680	response regulator	CP060818	1405496	1406182	Reverse	NA	COG4565	Response regulator of citrate/malate metabolism	KT	NA	NA	NA	44	N	SignalP-noTM	0	K07702	two-component system, CitB family, response regulator CitB	NA	NA	NA	NA
IAQ00_06685	IAQ00_06685	sensor histidine kinase	CP060818	1406172	1407809	Reverse	NA	COG3290	Signal transduction histidine kinase regulating citrate/malate metabolism	T	NA	NA	NA	49	N	SignalP-TM	2	K07700	two-component system, CitB family, cit operon sensor histidine kinase CitA	2.7.13.3	NA	NA	NA
IAQ00_06690	IAQ00_06690	2-hydroxycarboxylate transporter family protein	CP060818	1408115	1409476	Forward	NA	COG3493	Na+/citrate symporter	C	NA	NA	NA	52	N	SignalP-TM	11	K11616	malate:Na+ symporter	NA	NA	NA	NA
IAQ00_06695	tkt	transketolase	CP060818	1409694	1411694	Reverse	NA	COG0021	Transketolase	G	NA	NA	NA	25	N	SignalP-noTM	0	K00615	transketolase	2.2.1.1	NA	NA	NA
IAQ00_06700	tal	transaldolase	CP060818	1411759	1412709	Reverse	NA	COG0176	Transaldolase	G	NA	NA	NA	32	N	SignalP-noTM	0	K00616	transaldolase	2.2.1.2	NA	NA	NA
IAQ00_06705	maeB	NADP-dependent oxaloacetate-decarboxylating malate dehydrogenase	CP060818	1413071	1415350	Forward	NA	COG0281	Malic enzyme	C	NA	NA	NA	45	N	SignalP-noTM	0	K00029	malate dehydrogenase (oxaloacetate-decarboxylating)(NADP+)	1.1.1.40	NA	NA	NA
IAQ00_06710	hemF	oxygen-dependent coproporphyrinogen oxidase	CP060818	1415449	1416363	Reverse	NA	COG0408	Coproporphyrinogen III oxidase	H	NA	NA	NA	25	N	SignalP-noTM	0	K00228	coproporphyrinogen III oxidase	1.3.3.3	NA	NA	NA
IAQ00_06715	amiA	N-acetylmuramoyl-L-alanine amidase AmiA	CP060818	1416412	1417269	Reverse	NA	COG0860	N-acetylmuramoyl-L-alanine amidase	M	NA	NA	NA	35	Y	SignalP-noTM	0	K01448	N-acetylmuramoyl-L-alanine amidase	3.5.1.28	NA	NA	NA
IAQ00_06720	IAQ00_06720	GNAT family acetyltransferase	CP060818	1417467	1417892	Forward	NA	COG0456	Acetyltransferases	R	NA	NA	NA	61	N	SignalP-noTM	0	K22477	N-acetylglutamate synthase	2.3.1.1	NA	NA	NA
IAQ00_06725	IAQ00_06725	DUF2919 domain-containing protein	CP060818	1417882	1418343	Forward	NA	NA	NA	NA	NA	NA	NA	49	N	SignalP-TM	4	NA	NA	NA	NA	NA	NA
IAQ00_06730	IAQ00_06730	RpoE-regulated lipoprotein	CP060818	1418409	1419029	Forward	NA	NA	NA	NA	NA	NA	NA	22	Y	SignalP-noTM	0	NA	NA	NA	NA	NA	NA
IAQ00_06735	IAQ00_06735	sulfate ABC transporter substrate-binding protein	CP060818	1419237	1420250	Forward	NA	COG4150	ABC-type sulfate transport system, periplasmic component	P	NA	NA	NA	26	Y	SignalP-noTM	0	K02048	sulfate/thiosulfate transport system substrate-binding protein	NA	NA	NA	NA
IAQ00_06740	cysT	sulfate/thiosulfate ABC transporter permease CysT	CP060818	1420253	1421086	Forward	NA	COG0555	ABC-type sulfate transport system, permease component	O	NA	NA	NA	37	N	SignalP-TM	7	K02046	sulfate/thiosulfate transport system permease protein	NA	NA	NA	NA
IAQ00_06745	cysW	sulfate/thiosulfate ABC transporter permease CysW	CP060818	1421086	1421961	Forward	NA	COG4208	ABC-type sulfate transport system, permease component	P	NA	NA	NA	43	N	SignalP-TM	6	K02047	sulfate/thiosulfate transport system permease protein	NA	NA	NA	NA
IAQ00_06750	cysA	sulfate/thiosulfate ABC transporter ATP-binding protein CysA	CP060818	1421951	1423039	Forward	NA	COG1118	ABC-type sulfate/molybdate transport systems, ATPase component	P	NA	NA	NA	33	N	SignalP-noTM	0	K02045	sulfate/thiosulfate transport system ATP-binding protein	7.3.2.3	NA	NA	NA
IAQ00_06755	cysM	cysteine synthase CysM	CP060818	1423157	1424038	Forward	NA	COG0031	Cysteine synthase	E	NA	NA	NA	21	N	SignalP-noTM	0	K12339	S-sulfo-L-cysteine synthase (O-acetyl-L-serine-dependent)	2.5.1.144	NA	NA	NA
IAQ00_06760	IAQ00_06760	response regulator transcription factor	CP060818	1424218	1424898	Forward	NA	COG0745	Response regulators consisting of a CheY-like receiver domain and a winged-helix DNA-binding domain	TK	NA	NA	NA	43	N	SignalP-noTM	0	K02483	two-component system, OmpR family, response regulator	NA	NA	NA	NA
IAQ00_06765	IAQ00_06765	HAMP domain-containing protein	CP060818	1424895	1426247	Forward	NA	COG0642	Signal transduction histidine kinase	T	NA	NA	NA	41	N	SignalP-TM	2	NA	NA	NA	NA	NA	NA
IAQ00_06770	crr	PTS glucose transporter subunit IIA	CP060818	1426296	1426796	Reverse	NA	COG2190	Phosphotransferase system IIA components	G	NA	NA	NA	59	N	SignalP-noTM	0	K02777	sugar PTS system EIIA component	2.7.1.-	NA	NA	NA
IAQ00_06775	ptsI	phosphoenolpyruvate-protein phosphotransferase PtsI	CP060818	1426839	1428566	Reverse	NA	COG1080	Phosphoenolpyruvate-protein kinase (PTS system EI component in bacteria)	G	NA	NA	NA	15	N	SignalP-noTM	0	K08483	phosphoenolpyruvate-protein phosphotransferase (PTS system enzyme I)	2.7.3.9	NA	NA	NA
IAQ00_06780	ptsH	phosphocarrier protein Hpr	CP060818	1428727	1428984	Reverse	NA	COG1925	Phosphotransferase system, HPr-related proteins	G	NA	NA	NA	22	N	SignalP-noTM	0	K02784	phosphocarrier protein HPr	NA	NA	NA	NA
IAQ00_06785	cysK	cysteine synthase A	CP060818	1429373	1430341	Reverse	NA	COG0031	Cysteine synthase	E	NA	NA	NA	31	N	SignalP-noTM	0	K01738	cysteine synthase	2.5.1.47	NA	NA	NA
IAQ00_06790	cysZ	sulfate transporter CysZ	CP060818	1430487	1431248	Reverse	NA	COG2981	Uncharacterized protein involved in cysteine biosynthesis	E	NA	NA	NA	10	N	SignalP-TM	4	K06203	CysZ protein	NA	NA	NA	NA
IAQ00_06795	zipA	cell division protein ZipA	CP060818	1431467	1432465	Forward	NA	COG3115	Cell division protein	D	NA	NA	NA	25	N	SignalP-TM	1	K03528	cell division protein ZipA	NA	NA	NA	NA
IAQ00_06800	ligA	NAD-dependent DNA ligase LigA	CP060818	1432532	1434550	Forward	NA	COG0272	NAD-dependent DNA ligase (contains BRCT domain type II)	L	NA	NA	NA	65	N	SignalP-noTM	0	K01972	DNA ligase (NAD+)	6.5.1.2	NA	NA	NA
IAQ00_06805	IAQ00_06805	DUF3820 family protein	CP060818	1434552	1434770	Forward	NA	COG3530	Uncharacterized protein conserved in bacteria	S	NA	NA	NA	21	N	SignalP-noTM	0	K09954	uncharacterized protein	NA	NA	NA	NA
IAQ00_06815	IAQ00_06815	LysR family transcriptional regulator	CP060818	1435091	1436017	Reverse	NA	COG0583	Transcriptional regulator	K	NA	NA	NA	38	N	SignalP-noTM	0	NA	NA	NA	NA	NA	NA
IAQ00_06820	IAQ00_06820	dicarboxylate/amino acid:cation symporter	CP060818	1436244	1437476	Forward	NA	COG1301	Na+/H+-dicarboxylate symporters	C	NA	NA	NA	29	N	SignalP-TM	10	NA	NA	NA	NA	NA	NA
IAQ00_06825	metC	cystathionine beta-lyase	CP060818	1437513	1438703	Forward	NA	COG0626	Cystathionine beta-lyases/cystathionine gamma-synthases	E	NA	NA	NA	39	N	SignalP-noTM	0	NA	NA	NA	NA	NA	NA
IAQ00_06830	IAQ00_06830	bile acid:sodium symporter	CP060818	1438870	1439877	Reverse	NA	COG0385	Predicted Na+-dependent transporter	R	NA	NA	NA	28	N	SignalP-TM	8	K14347	solute carrier family 10 (sodium/bile acid cotransporter), member 7	NA	NA	NA	NA
IAQ00_06835	IAQ00_06835	LysR family transcriptional regulator	CP060818	1439973	1440893	Forward	NA	COG0583	Transcriptional regulator	K	NA	NA	NA	27	N	SignalP-noTM	0	K17737	LysR family transcriptional regulator, carnitine catabolism transcriptional activator	NA	NA	NA	NA
IAQ00_06840	IAQ00_06840	FlxA-like family protein	CP060818	1440890	1441243	Reverse	NA	NA	NA	NA	NA	NA	NA	25	N	SignalP-noTM	0	NA	NA	NA	NA	NA	NA
IAQ00_06880	gltX	glutamate--tRNA ligase	CP060818	1442588	1444006	Forward	NA	COG0008	Glutamyl- and glutaminyl-tRNA synthetases	J	NA	NA	NA	23	N	SignalP-noTM	0	K01885	glutamyl-tRNA synthetase	6.1.1.17	NA	NA	NA
IAQ00_06885	IAQ00_06885	putative DNA-binding transcriptional regulator	CP060818	1444142	1444495	Reverse	NA	NA	NA	NA	NA	NA	NA	70	N	SignalP-noTM	0	NA	NA	NA	NA	NA	NA
IAQ00_06890	IAQ00_06890	formate/nitrite transporter family protein	CP060818	1444608	1445396	Reverse	NA	COG2116	Formate/nitrite family of transporters	P	NA	NA	NA	24	N	SignalP-TM	6	K21993	formate transporter	NA	NA	NA	NA
IAQ00_06905	IAQ00_06905	hypothetical protein	CP060818	1446443	1446895	Forward	NA	NA	NA	NA	NA	NA	NA	46	N	SignalP-noTM	0	NA	NA	NA	NA	NA	NA
IAQ00_06910	IAQ00_06910	DUF1493 family protein	CP060818	1446889	1447215	Forward	NA	NA	NA	NA	NA	NA	NA	39	N	SignalP-noTM	0	NA	NA	NA	NA	NA	NA
IAQ00_06915	IAQ00_06915	NupC/NupG family nucleoside CNT transporter	CP060818	1447467	1448657	Reverse	NA	COG1972	Nucleoside permease	F	NA	NA	NA	19	N	SignalP-TM	9	K11535	nucleoside transport protein	NA	NA	NA	NA
IAQ00_06920	IAQ00_06920	Nramp family divalent metal transporter	CP060818	1449019	1450260	Forward	NA	COG1914	Mn2+ and Fe2+ transporters of the NRAMP family	P	NA	NA	NA	40	N	SignalP-TM	11	K03322	manganese transport protein	NA	NA	NA	NA
IAQ00_06925	IAQ00_06925	O-methyltransferase	CP060818	1450378	1451055	Forward	NA	COG4122	Predicted O-methyltransferase	R	NA	NA	NA	43	N	SignalP-noTM	0	K00588	caffeoyl-CoA O-methyltransferase	2.1.1.104	NA	NA	NA
IAQ00_06930	IAQ00_06930	DUF2502 domain-containing protein	CP060818	1451112	1451474	Reverse	NA	NA	NA	NA	NA	NA	NA	25	Y	SignalP-noTM	0	NA	NA	NA	NA	NA	NA
IAQ00_06935	mgrA	L-glyceraldehyde 3-phosphate reductase	CP060818	1451627	1452616	Reverse	NA	COG0667	Predicted oxidoreductases (related to aryl-alcohol dehydrogenases)	C	NA	NA	NA	64	N	SignalP-noTM	0	K19265	L-glyceraldehyde 3-phosphate reductase	1.1.1.-	NA	NA	NA
IAQ00_06940	IAQ00_06940	indolepyruvate decarboxylase	CP060818	1452837	1454489	Forward	NA	COG3961	Pyruvate decarboxylase and related thiamine pyrophosphate-requiring enzymes	GHR	NA	NA	NA	58	N	SignalP-noTM	0	K04103	indolepyruvate decarboxylase	4.1.1.74	NA	NA	NA
IAQ00_06945	glk	glucokinase	CP060818	1454652	1455617	Forward	NA	COG0837	Glucokinase	G	NA	NA	NA	31	N	SignalP-noTM	0	K00845	glucokinase	2.7.1.2	NA	NA	NA
IAQ00_06950	IAQ00_06950	response regulator transcription factor	CP060818	1455671	1456399	Reverse	NA	COG3279	Response regulator of the LytR/AlgR family	KT	NA	NA	NA	66	N	SignalP-noTM	0	K02477	two-component system, LytTR family, response regulator	NA	NA	NA	NA
IAQ00_06955	IAQ00_06955	sensor histidine kinase	CP060818	1456396	1458084	Reverse	NA	COG3275	Putative regulator of cell autolysis	T	NA	NA	NA	33	N	SignalP-TM	5	K02478	two-component system, LytTR family, sensor kinase	2.7.13.3	NA	NA	NA
IAQ00_06960	IAQ00_06960	GNAT family N-acetyltransferase	CP060818	1458332	1458856	Forward	NA	COG1670	Acetyltransferases, including N-acetylases of ribosomal proteins	J	NA	NA	NA	27	N	SignalP-noTM	0	K03790	[ribosomal protein S5]-alanine N-acetyltransferase	2.3.1.267	NA	NA	NA
IAQ00_06965	alaC	alanine transaminase	CP060818	1458974	1460209	Forward	NA	COG0436	Aspartate/tyrosine/aromatic aminotransferase	E	NA	NA	NA	31	N	SignalP-noTM	0	K14261	alanine-synthesizing transaminase	2.6.1.-	NA	NA	NA
IAQ00_06970	ypdK	membrane protein YpdK	CP060818	1460260	1460331	Reverse	NA	NA	NA	NA	NA	NA	NA	15	N	SignalP-TM	1	NA	NA	NA	NA	NA	NA
IAQ00_06975	IAQ00_06975	HlyD family secretion protein	CP060818	1460530	1461558	Reverse	NA	COG1566	Multidrug resistance efflux pump	V	NA	NA	NA	24	N	SignalP-TM	1	K03543	membrane fusion protein, multidrug efflux system	NA	NA	NA	NA
IAQ00_06980	IAQ00_06980	MFS transporter	CP060818	1461565	1463166	Reverse	NA	COG2814	Arabinose efflux permease	G	NA	NA	NA	45	N	SignalP-TM	13	K03446	MFS transporter, DHA2 family, multidrug resistance protein	NA	NA	NA	NA
IAQ00_06985	IAQ00_06985	IclR family transcriptional regulator	CP060818	1463317	1464102	Forward	NA	COG1414	Transcriptional regulator	K	NA	NA	NA	43	N	SignalP-noTM	0	NA	NA	NA	NA	NA	NA
IAQ00_06990	IAQ00_06990	universal stress protein	CP060818	1464110	1464562	Forward	NA	COG0589	Universal stress protein UspA and related nucleotide-binding proteins	T	NA	NA	NA	44	N	SignalP-noTM	0	NA	NA	NA	NA	NA	NA
IAQ00_06995	IAQ00_06995	hypothetical protein	CP060818	1464572	1465381	Forward	NA	NA	NA	NA	NA	NA	NA	26	N	SignalP-TM	2	NA	NA	NA	NA	NA	NA
IAQ00_07000	IAQ00_07000	lipoprotein	CP060818	1465624	1465905	Forward	NA	NA	NA	NA	NA	NA	NA	25	Y	SignalP-noTM	0	NA	NA	NA	NA	NA	NA
IAQ00_07005	IAQ00_07005	SMP-30/gluconolactonase/LRE family protein	CP060818	1466372	1467247	Forward	NA	COG3386	Gluconolactonase	G	NA	NA	NA	41	N	SignalP-noTM	0	NA	NA	NA	NA	NA	NA
IAQ00_07010	IAQ00_07010	MFS transporter	CP060818	1467279	1468499	Reverse	NA	COG2223	Nitrate/nitrite transporter	P	NA	NA	NA	70	N	SignalP-TM	12	K08177	MFS transporter, OFA family, oxalate/formate antiporter	NA	NA	NA	NA
IAQ00_07015	IAQ00_07015	hypothetical protein	CP060818	1468765	1469004	Forward	NA	NA	NA	NA	NA	NA	NA	33	N	SignalP-noTM	0	NA	NA	NA	NA	NA	NA
IAQ00_07020	IAQ00_07020	hypothetical protein	CP060818	1469390	1469719	Forward	NA	NA	NA	NA	NA	NA	NA	28	Y	SignalP-noTM	0	NA	NA	NA	NA	NA	NA
IAQ00_07025	IAQ00_07025	RES family NAD+ phosphorylase	CP060818	1470041	1470574	Forward	NA	NA	NA	NA	NA	NA	NA	28	N	SignalP-noTM	0	NA	NA	NA	NA	NA	NA
IAQ00_07030	IAQ00_07030	hypothetical protein	CP060818	1470562	1470999	Forward	NA	NA	NA	NA	NA	NA	NA	42	N	SignalP-noTM	0	NA	NA	NA	NA	NA	NA
IAQ00_07035	IAQ00_07035	type 1 fimbrial protein	CP060818	1472019	1472594	Forward	NA	COG3539	P pilus assembly protein, pilin FimA	NU	NA	NA	NA	24	Y	SignalP-noTM	0	NA	NA	NA	NA	NA	NA
IAQ00_07040	IAQ00_07040	type 1 fimbrial protein	CP060818	1472670	1473206	Forward	NA	COG3539	P pilus assembly protein, pilin FimA	NU	NA	NA	NA	23	Y	SignalP-noTM	0	NA	NA	NA	NA	NA	NA
IAQ00_07045	IAQ00_07045	fimbria/pilus outer membrane usher protein	CP060818	1473249	1475741	Forward	NA	COG3188	P pilus assembly protein, porin PapC	NU	NA	NA	NA	30	N	SignalP-TM	0	K12518	outer membrane usher protein PapC	NA	NA	NA	NA
IAQ00_07050	IAQ00_07050	fimbria/pilus periplasmic chaperone	CP060818	1475802	1476548	Forward	NA	COG3121	P pilus assembly protein, chaperone PapD	NU	NA	NA	NA	28	Y	SignalP-noTM	1	K12519	chaperone protein PapD	NA	NA	NA	NA
IAQ00_07055	IAQ00_07055	type 1 fimbrial protein	CP060818	1476565	1477182	Forward	NA	NA	NA	NA	NA	NA	NA	35	N	SignalP-TM	0	NA	NA	NA	NA	NA	NA
IAQ00_07060	IAQ00_07060	type 1 fimbrial protein	CP060818	1477182	1477736	Forward	NA	COG3539	P pilus assembly protein, pilin FimA	NU	NA	NA	NA	36	N	SignalP-TM	1	NA	NA	NA	NA	NA	NA
IAQ00_07065	IAQ00_07065	hypothetical protein	CP060818	1477898	1478116	Forward	NA	NA	NA	NA	NA	NA	NA	56	N	SignalP-noTM	0	NA	NA	NA	NA	NA	NA
IAQ00_07070	IAQ00_07070	hypothetical protein	CP060818	1478116	1478790	Forward	NA	NA	NA	NA	NA	NA	NA	55	N	SignalP-noTM	0	NA	NA	NA	NA	NA	NA
IAQ00_07075	IAQ00_07075	fimbria/pilus periplasmic chaperone	CP060818	1478769	1479563	Forward	NA	COG3121	P pilus assembly protein, chaperone PapD	NU	NA	NA	NA	25	Y	SignalP-noTM	0	K12519	chaperone protein PapD	NA	NA	NA	NA
IAQ00_07080	IAQ00_07080	fimbrial protein	CP060818	1479553	1480065	Forward	NA	COG3539	P pilus assembly protein, pilin FimA	NU	NA	NA	NA	24	Y	SignalP-noTM	0	NA	NA	NA	NA	NA	NA
IAQ00_07085	IAQ00_07085	fimbrial protein	CP060818	1480075	1480578	Forward	NA	COG3539	P pilus assembly protein, pilin FimA	NU	NA	NA	NA	21	Y	SignalP-noTM	0	NA	NA	NA	NA	NA	NA
IAQ00_07090	IAQ00_07090	fimbrial protein	CP060818	1480612	1481145	Forward	NA	COG3539	P pilus assembly protein, pilin FimA	NU	NA	NA	NA	37	N	SignalP-TM	1	NA	NA	NA	NA	NA	NA
IAQ00_07095	IAQ00_07095	hypothetical protein	CP060818	1481280	1482137	Forward	NA	NA	NA	NA	NA	NA	NA	23	Y	SignalP-noTM	0	NA	NA	NA	NA	NA	NA
IAQ00_07100	IAQ00_07100	ROK family transcriptional regulator	CP060818	1482352	1483509	Reverse	NA	COG1940	Transcriptional regulator/sugar kinase	KG	NA	NA	NA	27	N	SignalP-noTM	0	NA	NA	NA	NA	NA	NA
IAQ00_07105	IAQ00_07105	extracellular solute-binding protein	CP060818	1483603	1484979	Forward	NA	COG2182	Maltose-binding periplasmic proteins/domains	G	NA	NA	NA	24	Y	SignalP-noTM	0	K17237	inositol-phosphate transport system substrate-binding protein	NA	NA	NA	NA
IAQ00_07110	IAQ00_07110	sugar ABC transporter permease	CP060818	1485027	1485938	Forward	NA	COG1175	ABC-type sugar transport systems, permease components	G	NA	NA	NA	41	N	SignalP-TM	6	K17238	inositol-phosphate transport system permease protein	NA	NA	NA	NA
IAQ00_07115	IAQ00_07115	carbohydrate ABC transporter permease	CP060818	1485938	1487002	Forward	NA	COG0395	ABC-type sugar transport system, permease component	G	NA	NA	NA	53	N	SignalP-TM	8	K17239	inositol-phosphate transport system permease protein	NA	NA	NA	NA
IAQ00_07120	IAQ00_07120	ABC transporter ATP-binding protein	CP060818	1487008	1488117	Forward	NA	COG3839	ABC-type sugar transport systems, ATPase components	G	NA	NA	NA	62	N	SignalP-noTM	0	K17240	inositol-phosphate transport system ATP-binding protein	NA	NA	NA	NA
IAQ00_07125	IAQ00_07125	glycerophosphodiester phosphodiesterase family protein	CP060818	1488133	1488846	Forward	NA	COG0584	Glycerophosphoryl diester phosphodiesterase	C	NA	NA	NA	22	N	SignalP-noTM	0	K01126	glycerophosphoryl diester phosphodiesterase	3.1.4.46	NA	NA	NA
IAQ00_07130	IAQ00_07130	hypothetical protein	CP060818	1489603	1489926	Forward	NA	NA	NA	NA	NA	NA	NA	68	N	SignalP-TM	2	NA	NA	NA	NA	NA	NA
IAQ00_07135	IAQ00_07135	DUF4225 domain-containing protein	CP060818	1489923	1490741	Reverse	NA	NA	NA	NA	NA	NA	NA	29	N	SignalP-noTM	1	NA	NA	NA	NA	NA	NA
IAQ00_07140	IAQ00_07140	hypothetical protein	CP060818	1491208	1492062	Forward	NA	COG5637	Predicted integral membrane protein	S	NA	NA	NA	25	N	SignalP-noTM	0	NA	NA	NA	NA	NA	NA
IAQ00_07145	IAQ00_07145	AlpA family transcriptional regulator	CP060818	1492161	1492367	Forward	NA	COG3311	Predicted transcriptional regulator	K	NA	NA	NA	24	N	SignalP-noTM	0	K07733	prophage regulatory protein	NA	NA	NA	NA
IAQ00_07150	IAQ00_07150	hypothetical protein	CP060818	1492380	1492703	Forward	NA	NA	NA	NA	NA	NA	NA	21	N	SignalP-noTM	0	NA	NA	NA	NA	NA	NA
IAQ00_07155	IAQ00_07155	hypothetical protein	CP060818	1492797	1493204	Reverse	NA	NA	NA	NA	NA	NA	NA	20	N	SignalP-noTM	0	NA	NA	NA	NA	NA	NA
IAQ00_07160	IAQ00_07160	site-specific integrase	CP060818	1493609	1494826	Forward	NA	COG4974	Site-specific recombinase XerD	L	NA	NA	NA	44	N	SignalP-noTM	0	NA	NA	NA	NA	NA	NA
IAQ00_07165	IAQ00_07165	site-specific integrase	CP060818	1494819	1496339	Forward	NA	NA	NA	NA	NA	NA	NA	64	N	SignalP-noTM	0	NA	NA	NA	NA	NA	NA
IAQ00_07170	IAQ00_07170	integrase	CP060818	1496332	1498164	Forward	NA	COG4688	Uncharacterized protein conserved in bacteria	S	NA	NA	NA	45	N	SignalP-noTM	0	NA	NA	NA	NA	NA	NA
IAQ00_07175	IAQ00_07175	hypothetical protein	CP060818	1498177	1498596	Forward	NA	NA	NA	NA	NA	NA	NA	60	N	SignalP-noTM	0	NA	NA	NA	NA	NA	NA
IAQ00_07180	IAQ00_07180	hypothetical protein	CP060818	1498692	1499111	Forward	NA	NA	NA	NA	NA	NA	NA	31	N	SignalP-TM	0	NA	NA	NA	NA	NA	NA
IAQ00_07185	IAQ00_07185	hypothetical protein	CP060818	1499329	1499976	Reverse	NA	NA	NA	NA	NA	NA	NA	56	N	SignalP-noTM	0	NA	NA	NA	NA	NA	NA
IAQ00_07190	IAQ00_07190	DUF262 domain-containing protein	CP060818	1499998	1501125	Reverse	NA	COG1479	Uncharacterized conserved protein	S	NA	NA	NA	44	N	SignalP-noTM	0	NA	NA	NA	NA	NA	NA
IAQ00_07195	IAQ00_07195	restriction endonuclease	CP060818	1502066	1504321	Reverse	NA	COG0466	ATP-dependent Lon protease, bacterial type	O	NA	NA	NA	43	N	SignalP-noTM	0	NA	NA	NA	NA	NA	NA
IAQ00_07200	IAQ00_07200	type VI secretion system tube protein Hcp	CP060818	1504411	1504893	Reverse	NA	COG3157	Hemolysin-coregulated protein (uncharacterized)	S	NA	NA	NA	34	N	SignalP-noTM	0	K11903	type VI secretion system secreted protein Hcp	NA	NA	NA	NA
IAQ00_07205	IAQ00_07205	DUF4225 domain-containing protein	CP060818	1504976	1505764	Forward	NA	NA	NA	NA	NA	NA	NA	22	N	SignalP-noTM	2	NA	NA	NA	NA	NA	NA
IAQ00_07210	IAQ00_07210	hypothetical protein	CP060818	1505766	1506080	Reverse	NA	NA	NA	NA	NA	NA	NA	36	N	SignalP-TM	2	NA	NA	NA	NA	NA	NA
IAQ00_07215	IAQ00_07215	serine protease	CP060818	1506169	1506984	Forward	NA	NA	NA	NA	NA	NA	NA	23	N	SignalP-noTM	0	NA	NA	NA	NA	NA	NA
IAQ00_07220	IAQ00_07220	hypothetical protein	CP060818	1507071	1507343	Forward	NA	NA	NA	NA	NA	NA	NA	46	N	SignalP-noTM	0	NA	NA	NA	NA	NA	NA
IAQ00_07225	IAQ00_07225	hypothetical protein	CP060818	1507362	1507688	Reverse	NA	NA	NA	NA	NA	NA	NA	23	N	SignalP-TM	2	NA	NA	NA	NA	NA	NA
IAQ00_07230	IAQ00_07230	hypothetical protein	CP060818	1507882	1508214	Reverse	NA	NA	NA	NA	NA	NA	NA	27	N	SignalP-noTM	0	NA	NA	NA	NA	NA	NA
IAQ00_07235	IAQ00_07235	DUF4755 domain-containing protein	CP060818	1508243	1508884	Reverse	NA	NA	NA	NA	NA	NA	NA	42	N	SignalP-TM	2	NA	NA	NA	NA	NA	NA
IAQ00_07240	IAQ00_07240	relaxase/mobilization nuclease domain-containing protein	CP060818	1509107	1510339	Reverse	NA	NA	NA	NA	NA	NA	NA	26	N	SignalP-noTM	0	NA	NA	NA	NA	NA	NA
IAQ00_07245	IAQ00_07245	hypothetical protein	CP060818	1510317	1510703	Reverse	NA	NA	NA	NA	NA	NA	NA	57	N	SignalP-noTM	0	NA	NA	NA	NA	NA	NA
IAQ00_07250	IAQ00_07250	hypothetical protein	CP060818	1510935	1511138	Forward	NA	NA	NA	NA	NA	NA	NA	43	N	SignalP-TM	2	NA	NA	NA	NA	NA	NA
IAQ00_07255	IAQ00_07255	hypothetical protein	CP060818	1511113	1511541	Reverse	NA	NA	NA	NA	NA	NA	NA	26	N	SignalP-TM	4	NA	NA	NA	NA	NA	NA
IAQ00_07260	IAQ00_07260	DUF3320 domain-containing protein	CP060818	1511590	1517103	Reverse	NA	COG1112	Superfamily I DNA and RNA helicases and helicase subunits	L	NA	NA	NA	63	N	SignalP-noTM	0	NA	NA	NA	NA	NA	NA
IAQ00_07265	IAQ00_07265	GIY-YIG nuclease family protein	CP060818	1517462	1518295	Forward	NA	NA	NA	NA	NA	NA	NA	27	N	SignalP-noTM	0	NA	NA	NA	NA	NA	NA
IAQ00_07270	IAQ00_07270	hypothetical protein	CP060818	1519004	1519744	Forward	NA	COG3680	Uncharacterized protein conserved in bacteria	S	NA	NA	NA	21	N	SignalP-noTM	0	K09968	uncharacterized protein	NA	NA	NA	NA
IAQ00_07280	IAQ00_07280	hypothetical protein	CP060818	1521960	1522754	Forward	NA	NA	NA	NA	NA	NA	NA	44	N	SignalP-noTM	0	NA	NA	NA	NA	NA	NA
IAQ00_07285	IAQ00_07285	radical SAM protein	CP060818	1522772	1524094	Forward	NA	COG0641	Arylsulfatase regulator (Fe-S oxidoreductase)	R	NA	NA	NA	40	N	SignalP-noTM	0	K06871	uncharacterized protein	NA	NA	NA	NA
IAQ00_07290	IAQ00_07290	hypothetical protein	CP060818	1524133	1524306	Forward	NA	NA	NA	NA	NA	NA	NA	35	N	SignalP-noTM	0	NA	NA	NA	NA	NA	NA
IAQ00_07295	IAQ00_07295	ABC transporter ATP-binding protein	CP060818	1524376	1526223	Forward	NA	COG1132	ABC-type multidrug transport system, ATPase and permease components	V	NA	NA	NA	44	N	SignalP-TM	5	NA	NA	NA	NA	NA	NA
IAQ00_07300	IAQ00_07300	S8 family serine peptidase	CP060818	1526220	1527389	Forward	NA	COG1404	Subtilisin-like serine proteases	O	NA	NA	NA	41	N	SignalP-noTM	0	NA	NA	NA	NA	NA	NA
IAQ00_07305	IAQ00_07305	integrase arm-type DNA-binding domain-containing protein	CP060818	1527450	1528715	Reverse	NA	COG0582	Integrase	L	NA	NA	NA	14	N	SignalP-noTM	0	NA	NA	NA	NA	NA	NA
IAQ00_07315	IAQ00_07315	formate/nitrite transporter family protein	CP060818	1529043	1529975	Reverse	NA	COG2116	Formate/nitrite family of transporters	P	NA	NA	NA	34	N	SignalP-noTM	6	K21990	formate-nitrite transporter family protein	NA	NA	NA	NA
IAQ00_07320	ccmA	cytochrome c biogenesis heme-transporting ATPase CcmA	CP060818	1530219	1530836	Forward	NA	COG4133	ABC-type transport system involved in cytochrome c biogenesis, ATPase component	O	NA	NA	NA	57	N	SignalP-noTM	0	K02193	heme exporter protein A	7.6.2.5	NA	NA	NA
IAQ00_07325	ccmB	heme exporter protein CcmB	CP060818	1530836	1531495	Forward	NA	COG2386	ABC-type transport system involved in cytochrome c biogenesis, permease component	O	NA	NA	NA	47	N	SignalP-TM	6	K02194	heme exporter protein B	NA	NA	NA	NA
IAQ00_07330	IAQ00_07330	heme ABC transporter permease	CP060818	1531550	1532290	Forward	NA	COG0755	ABC-type transport system involved in cytochrome c biogenesis, permease component	O	NA	NA	NA	31	N	SignalP-TM	6	K02195	heme exporter protein C	NA	NA	NA	NA
IAQ00_07335	ccmD	heme exporter protein CcmD	CP060818	1532287	1532520	Forward	NA	COG3114	Heme exporter protein D	U	NA	NA	NA	7	N	SignalP-TM	1	K02196	heme exporter protein D	NA	NA	NA	NA
IAQ00_07340	ccmE	cytochrome c maturation protein CcmE	CP060818	1532517	1533002	Forward	NA	COG2332	Cytochrome c-type biogenesis protein CcmE	O	NA	NA	NA	25	N	SignalP-TM	1	K02197	cytochrome c-type biogenesis protein CcmE	NA	NA	NA	NA
IAQ00_07345	IAQ00_07345	heme lyase CcmF/NrfE family subunit	CP060818	1532999	1534957	Forward	NA	COG1138	Cytochrome c biogenesis factor	O	NA	NA	NA	28	N	SignalP-TM	15	K02198	cytochrome c-type biogenesis protein CcmF	NA	NA	NA	NA
IAQ00_07350	IAQ00_07350	DsbE family thiol:disulfide interchange protein	CP060818	1534954	1535508	Forward	NA	COG0526	Thiol-disulfide isomerase and thioredoxins	OC	NA	NA	NA	30	N	SignalP-TM	1	K02199	cytochrome c biogenesis protein CcmG, thiol:disulfide interchange protein DsbE	NA	NA	NA	NA
IAQ00_07355	IAQ00_07355	cytochrome c-type biogenesis protein CcmH	CP060818	1535505	1535960	Forward	NA	COG3088	Uncharacterized protein involved in biosynthesis of c-type cytochromes	O	NA	NA	NA	20	Y	SignalP-noTM	2	K02200	cytochrome c-type biogenesis protein CcmH	NA	NA	NA	NA
IAQ00_07360	ccmI	c-type cytochrome biogenesis protein CcmI	CP060818	1535960	1537171	Forward	NA	COG4235	Cytochrome c biogenesis factor	O	NA	NA	NA	28	N	SignalP-TM	2	NA	NA	NA	NA	NA	NA
IAQ00_07365	mlaA	phospholipid-binding lipoprotein MlaA	CP060818	1537303	1538067	Forward	NA	COG2853	Surface lipoprotein	M	NA	NA	NA	25	N	SignalP-noTM	0	K04754	phospholipid-binding lipoprotein MlaA	NA	NA	NA	NA
IAQ00_07370	fadL	long-chain fatty acid transporter FadL	CP060818	1538231	1539508	Reverse	NA	COG2067	Long-chain fatty acid transport protein	I	NA	NA	NA	26	Y	SignalP-noTM	0	K06076	long-chain fatty acid transport protein	NA	NA	NA	NA
IAQ00_07375	IAQ00_07375	YfcZ/YiiS family protein	CP060818	1539867	1540163	Forward	NA	COG3691	Uncharacterized protein conserved in bacteria	S	NA	NA	NA	36	N	SignalP-noTM	0	NA	NA	NA	NA	NA	NA
IAQ00_07380	fadI	acetyl-CoA C-acyltransferase FadI	CP060818	1540326	1541636	Forward	NA	COG0183	Acetyl-CoA acetyltransferase	I	NA	NA	NA	30	N	SignalP-noTM	0	K00626	acetyl-CoA C-acetyltransferase	2.3.1.9	NA	NA	NA
IAQ00_07385	fadJ	fatty acid oxidation complex subunit alpha FadJ	CP060818	1541636	1543756	Forward	NA	COG1250	3-hydroxyacyl-CoA dehydrogenase	I	NA	NA	NA	46	N	SignalP-noTM	0	K01782	3-hydroxyacyl-CoA dehydrogenase / enoyl-CoA hydratase / 3-hydroxybutyryl-CoA epimerase	1.1.1.35	4.2.1.17	5.1.2.3	NA
IAQ00_07390	sixA	phosphohistidine phosphatase SixA	CP060818	1543958	1544440	Forward	NA	COG2062	Phosphohistidine phosphatase SixA	T	NA	NA	NA	57	N	SignalP-noTM	0	K08296	phosphohistidine phosphatase	3.1.3.-	NA	NA	NA
IAQ00_07395	IAQ00_07395	HAMP domain-containing protein	CP060818	1544517	1546337	Reverse	NA	COG0840	Methyl-accepting chemotaxis protein	NT	NA	NA	NA	33	N	SignalP-TM	2	K05875	methyl-accepting chemotaxis protein II, aspartate sensor receptor	NA	NA	NA	NA
IAQ00_07400	smrB	endonuclease SmrB	CP060818	1546620	1547168	Reverse	NA	COG2840	Uncharacterized protein conserved in bacteria	S	NA	NA	NA	27	N	SignalP-noTM	0	NA	NA	NA	NA	NA	NA
IAQ00_07405	prmB	50S ribosomal protein L3 N(5)-glutamine methyltransferase	CP060818	1547329	1548261	Forward	NA	COG2890	Methylase of polypeptide chain release factors	J	NA	NA	NA	30	N	SignalP-noTM	0	K07320	ribosomal protein L3 glutamine methyltransferase	2.1.1.298	NA	NA	NA
IAQ00_07410	aroC	chorismate synthase	CP060818	1548308	1549393	Forward	NA	COG0082	Chorismate synthase	E	NA	NA	NA	21	N	SignalP-noTM	0	K01736	chorismate synthase	4.2.3.5	NA	NA	NA
IAQ00_07415	mepA	penicillin-insensitive murein endopeptidase	CP060818	1549398	1550216	Forward	NA	COG3770	Murein endopeptidase	M	NA	NA	NA	19	Y	SignalP-noTM	0	K07261	penicillin-insensitive murein DD-endopeptidase	3.4.24.-	NA	NA	NA
IAQ00_07420	IAQ00_07420	TSUP family transporter	CP060818	1550225	1551028	Forward	NA	COG0730	Predicted permeases	R	NA	NA	NA	52	N	SignalP-TM	6	K07090	uncharacterized protein	NA	NA	NA	NA
IAQ00_07425	IAQ00_07425	elongation factor P hydroxylase	CP060818	1551049	1551594	Forward	NA	COG3101	Uncharacterized protein conserved in bacteria	S	NA	NA	NA	68	N	SignalP-noTM	0	K09906	elongation factor P hydroxylase	1.14.-.-	NA	NA	NA
IAQ00_07430	IAQ00_07430	YfcL family protein	CP060818	1551627	1551908	Forward	NA	NA	NA	NA	NA	NA	NA	21	N	SignalP-noTM	0	NA	NA	NA	NA	NA	NA
IAQ00_07435	mnmC	bifunctional tRNA (5-methylaminomethyl-2-thiouridine)(34)-methyltransferase MnmD/FAD-dependent 5-carboxymethylaminomethyl-2-thiouridine(34) oxidoreductase MnmC	CP060818	1551936	1553948	Reverse	NA	COG4121	Uncharacterized conserved protein	S	NA	NA	NA	24	N	SignalP-noTM	0	K15461	tRNA 5-methylaminomethyl-2-thiouridine biosynthesis bifunctional protein	2.1.1.61	1.5.-.-	NA	NA
IAQ00_07440	fabB	beta-ketoacyl-ACP synthase I	CP060818	1554101	1555321	Forward	NA	COG0304	3-oxoacyl-(acyl-carrier-protein) synthase	IQ	NA	NA	NA	25	N	SignalP-noTM	0	K00647	3-oxoacyl-[acyl-carrier-protein] synthase I	2.3.1.41	NA	NA	NA
IAQ00_07445	IAQ00_07445	PLP-dependent aminotransferase family protein	CP060818	1555414	1556853	Reverse	NA	COG1167	Transcriptional regulators containing a DNA-binding HTH domain and an aminotransferase domain (MocR family) and their eukaryotic orthologs	KE	NA	NA	NA	48	N	SignalP-noTM	0	K00375	GntR family transcriptional regulator / MocR family aminotransferase	NA	NA	NA	NA
IAQ00_07450	IAQ00_07450	rhodanese	CP060818	1556942	1557385	Forward	NA	COG0607	Rhodanese-related sulfurtransferase	P	NA	NA	NA	18	N	SignalP-noTM	0	NA	NA	NA	NA	NA	NA
IAQ00_07455	flk	flagella biosynthesis regulator Flk	CP060818	1557387	1558427	Reverse	NA	NA	NA	NA	NA	NA	NA	64	N	SignalP-noTM	1	NA	NA	NA	NA	NA	NA
IAQ00_07460	IAQ00_07460	tripartite tricarboxylate transporter permease	CP060818	1558542	1560044	Reverse	NA	COG3333	Uncharacterized protein conserved in bacteria	S	NA	NA	NA	15	N	SignalP-TM	12	K07793	putative tricarboxylic transport membrane protein	NA	NA	NA	NA
IAQ00_07465	IAQ00_07465	tripartite tricarboxylate transporter TctB family protein	CP060818	1560056	1560487	Reverse	NA	NA	NA	NA	NA	NA	NA	22	N	SignalP-TM	4	K07794	putative tricarboxylic transport membrane protein	NA	NA	NA	NA
IAQ00_07470	IAQ00_07470	tripartite tricarboxylate transporter substrate binding protein	CP060818	1560500	1561492	Reverse	NA	COG3181	Uncharacterized protein conserved in bacteria	S	NA	NA	NA	29	Y	SignalP-noTM	0	K07795	putative tricarboxylic transport membrane protein	NA	NA	NA	NA
IAQ00_07475	tctD	transcriptional regulator TctD	CP060818	1561600	1562271	Forward	NA	COG0745	Response regulators consisting of a CheY-like receiver domain and a winged-helix DNA-binding domain	TK	NA	NA	NA	27	N	SignalP-noTM	0	K07774	two-component system, OmpR family, response regulator TctD	NA	NA	NA	NA
IAQ00_07480	IAQ00_07480	sensor histidine kinase	CP060818	1562262	1563650	Forward	NA	COG0642	Signal transduction histidine kinase	T	NA	NA	NA	37	N	SignalP-TM	2	K07649	two-component system, OmpR family, sensor histidine kinase TctE	2.7.13.3	NA	NA	NA
IAQ00_07485	IAQ00_07485	DMT family transporter	CP060818	1563631	1564530	Reverse	NA	COG0697	Permeases of the drug/metabolite transporter (DMT) superfamily	GER	NA	NA	NA	27	N	SignalP-TM	10	NA	NA	NA	NA	NA	NA
IAQ00_07490	pdxB	4-phosphoerythronate dehydrogenase PdxB	CP060818	1564680	1565813	Forward	NA	COG0111	Phosphoglycerate dehydrogenase and related dehydrogenases	HE	NA	NA	NA	52	N	SignalP-noTM	0	K03473	erythronate-4-phosphate dehydrogenase	1.1.1.290	NA	NA	NA
IAQ00_07495	IAQ00_07495	aspartate-semialdehyde dehydrogenase	CP060818	1565919	1566929	Forward	NA	COG0136	Aspartate-semialdehyde dehydrogenase	E	NA	NA	NA	26	N	SignalP-noTM	0	K00133	aspartate-semialdehyde dehydrogenase	1.2.1.11	NA	NA	NA
IAQ00_07500	truA	tRNA pseudouridine(38-40) synthase TruA	CP060818	1566929	1567732	Forward	NA	COG0101	Pseudouridylate synthase	J	NA	NA	NA	59	N	SignalP-noTM	0	K06173	tRNA pseudouridine38-40 synthase	5.4.99.12	NA	NA	NA
IAQ00_07505	IAQ00_07505	DedA family protein	CP060818	1567758	1568408	Forward	NA	COG0586	Uncharacterized membrane-associated protein	S	NA	NA	NA	63	N	SignalP-TM	4	K03975	membrane-associated protein	NA	NA	NA	NA
IAQ00_07510	accD	acetyl-CoA carboxylase, carboxyltransferase subunit beta	CP060818	1568570	1569484	Forward	NA	COG0777	Acetyl-CoA carboxylase beta subunit	I	NA	NA	NA	20	N	SignalP-noTM	0	K01963	acetyl-CoA carboxylase carboxyl transferase subunit beta	6.4.1.2	2.1.3.15	NA	NA
IAQ00_07515	folC	bifunctional tetrahydrofolate synthase/dihydrofolate synthase	CP060818	1569576	1570844	Forward	NA	COG0285	Folylpolyglutamate synthase	H	NA	NA	NA	28	N	SignalP-noTM	0	K11754	dihydrofolate synthase / folylpolyglutamate synthase	6.3.2.12	6.3.2.17	NA	NA
IAQ00_07520	dedD	cell division protein DedD	CP060818	1570834	1571625	Forward	NA	COG3147	Uncharacterized protein conserved in bacteria	S	NA	NA	NA	30	N	SignalP-TM	1	K03749	DedD protein	NA	NA	NA	NA
IAQ00_07525	cvpA	colicin V production protein	CP060818	1571890	1572375	Forward	NA	COG1286	Uncharacterized membrane protein, required for colicin V production	R	NA	NA	NA	47	N	SignalP-TM	4	K03558	membrane protein required for colicin V production	NA	NA	NA	NA
IAQ00_07530	purF	amidophosphoribosyltransferase	CP060818	1572413	1573930	Forward	NA	COG0034	Glutamine phosphoribosylpyrophosphate amidotransferase	F	NA	NA	NA	32	N	SignalP-noTM	0	K00764	amidophosphoribosyltransferase	2.4.2.14	NA	NA	NA
IAQ00_07535	IAQ00_07535	UbiX family flavin prenyltransferase	CP060818	1574033	1574602	Forward	NA	COG0163	3-polyprenyl-4-hydroxybenzoate decarboxylase	H	NA	NA	NA	60	N	SignalP-noTM	0	K03186	flavin prenyltransferase	2.5.1.129	NA	NA	NA
IAQ00_07540	argT	lysine/arginine/ornithine ABC transporter substrate-binding protein ArgT	CP060818	1574873	1575655	Forward	NA	COG0834	ABC-type amino acid transport/signal transduction systems, periplasmic component/domain	ET	NA	NA	NA	23	Y	SignalP-noTM	1	K10014	histidine transport system substrate-binding protein	NA	NA	NA	NA
IAQ00_07545	hisQ	histidine ABC transporter permease HisQ	CP060818	1575822	1576508	Forward	NA	COG4215	ABC-type arginine transport system, permease component	E	NA	NA	NA	28	N	SignalP-TM	5	K10016	histidine transport system permease protein	NA	NA	NA	NA
IAQ00_07550	IAQ00_07550	ABC transporter permease	CP060818	1576505	1577221	Forward	NA	COG4160	ABC-type arginine/histidine transport system, permease component	E	NA	NA	NA	48	N	SignalP-TM	4	K10015	histidine transport system permease protein	NA	NA	NA	NA
IAQ00_07555	hisP	histidine ABC transporter ATP-binding protein HisP	CP060818	1577230	1578003	Forward	NA	COG4598	ABC-type histidine transport system, ATPase component	E	NA	NA	NA	31	N	SignalP-noTM	0	K10017	histidine transport system ATP-binding protein	7.4.2.1	NA	NA	NA
IAQ00_07560	IAQ00_07560	sugar-binding transcriptional regulator	CP060818	1578009	1578959	Reverse	NA	COG2390	Transcriptional regulator, contains sigma factor-related N-terminal domain	K	NA	NA	NA	58	N	SignalP-noTM	0	NA	NA	NA	NA	NA	NA
IAQ00_07565	IAQ00_07565	mannitol dehydrogenase family protein	CP060818	1579152	1580543	Forward	NA	COG0246	Mannitol-1-phosphate/altronate dehydrogenases	G	NA	NA	NA	20	N	SignalP-noTM	0	K00007	D-arabinitol 4-dehydrogenase	1.1.1.11	NA	NA	NA
IAQ00_07570	xylB	xylulokinase	CP060818	1580553	1582016	Forward	NA	COG1070	Sugar (pentulose and hexulose) kinases	G	NA	NA	NA	30	N	SignalP-noTM	0	K00854	xylulokinase	2.7.1.17	NA	NA	NA
IAQ00_07575	IAQ00_07575	MFS transporter	CP060818	1582051	1583331	Forward	NA	COG2223	Nitrate/nitrite transporter	P	NA	NA	NA	67	N	SignalP-TM	12	NA	NA	NA	NA	NA	NA
IAQ00_07580	IAQ00_07580	TIGR01777 family protein	CP060818	1583366	1584265	Reverse	NA	COG1090	Predicted nucleoside-diphosphate sugar epimerase	R	NA	NA	NA	24	N	SignalP-noTM	0	K07071	uncharacterized protein	NA	NA	NA	NA
IAQ00_07585	yfcF	glutathione transferase	CP060818	1584448	1585089	Forward	NA	COG0625	Glutathione S-transferase	O	NA	NA	NA	22	N	SignalP-noTM	0	K00799	glutathione S-transferase	2.5.1.18	NA	NA	NA
IAQ00_07590	yfcD	NUDIX hydrolase YfcD	CP060818	1585200	1585724	Forward	NA	COG1443	Isopentenyldiphosphate isomerase	I	NA	NA	NA	25	N	SignalP-noTM	0	K01823	isopentenyl-diphosphate Delta-isomerase	5.3.3.2	NA	NA	NA
IAQ00_07595	IAQ00_07595	ABC transporter permease	CP060818	1586042	1586866	Reverse	NA	COG1177	ABC-type spermidine/putrescine transport system, permease component II	E	NA	NA	NA	34	N	SignalP-TM	6	K02053	putative spermidine/putrescine transport system permease protein	NA	NA	NA	NA
IAQ00_07600	IAQ00_07600	ABC transporter permease	CP060818	1586877	1588142	Reverse	NA	COG1176	ABC-type spermidine/putrescine transport system, permease component I	E	NA	NA	NA	70	N	SignalP-TM	6	K02054	putative spermidine/putrescine transport system permease protein	NA	NA	NA	NA
IAQ00_07605	IAQ00_07605	polyamine ABC transporter substrate-binding protein	CP060818	1588188	1589213	Reverse	NA	COG0687	Spermidine/putrescine-binding periplasmic protein	E	NA	NA	NA	20	Y	SignalP-noTM	0	K02055	putative spermidine/putrescine transport system substrate-binding protein	NA	NA	NA	NA
IAQ00_07610	IAQ00_07610	4-aminobutyrate--2-oxoglutarate transaminase	CP060818	1589330	1590592	Reverse	NA	COG0160	4-aminobutyrate aminotransferase and related aminotransferases	E	NA	NA	NA	64	N	SignalP-noTM	0	K00823	4-aminobutyrate aminotransferase	2.6.1.19	NA	NA	NA
IAQ00_07615	IAQ00_07615	PLP-dependent aminotransferase family protein	CP060818	1590711	1592204	Forward	NA	COG1167	Transcriptional regulators containing a DNA-binding HTH domain and an aminotransferase domain (MocR family) and their eukaryotic orthologs	KE	NA	NA	NA	32	N	SignalP-noTM	0	K00375	GntR family transcriptional regulator / MocR family aminotransferase	NA	NA	NA	NA
IAQ00_07620	IAQ00_07620	ABC transporter ATP-binding protein	CP060818	1592471	1593556	Forward	NA	COG3842	ABC-type spermidine/putrescine transport systems, ATPase components	E	NA	NA	NA	61	N	SignalP-noTM	0	K02052	putative spermidine/putrescine transport system ATP-binding protein	NA	NA	NA	NA
IAQ00_07625	pta	phosphate acetyltransferase	CP060818	1593607	1595751	Reverse	NA	COG0280	Phosphotransacetylase	C	NA	NA	NA	23	N	SignalP-TM	0	K13788	phosphate acetyltransferase	2.3.1.8	NA	NA	NA
IAQ00_07630	ackA	acetate kinase	CP060818	1595821	1597023	Reverse	NA	COG0282	Acetate kinase	C	NA	NA	NA	20	N	SignalP-noTM	0	K00925	acetate kinase	2.7.2.1	NA	NA	NA
IAQ00_07635	IAQ00_07635	DUF412 domain-containing protein	CP060818	1597357	1597806	Forward	NA	COG3092	Uncharacterized protein conserved in bacteria	S	NA	NA	NA	3	N	SignalP-TM	0	K09899	uncharacterized protein	NA	NA	NA	NA
IAQ00_07640	IAQ00_07640	YfbU family protein	CP060818	1597950	1598444	Forward	NA	COG3013	Uncharacterized conserved protein	S	NA	NA	NA	27	N	SignalP-noTM	0	K09161	uncharacterized protein	NA	NA	NA	NA
IAQ00_07645	IAQ00_07645	sugar phosphatase	CP060818	1598458	1599117	Forward	NA	COG0637	Predicted phosphatase/phosphohexomutase	R	NA	NA	NA	63	N	SignalP-noTM	0	K19270	mannitol-1-/sugar-/sorbitol-6-phosphatase	3.1.3.22	3.1.3.23	3.1.3.50	NA
IAQ00_07650	yfbR	5'-deoxynucleotidase	CP060818	1599146	1599745	Reverse	NA	COG1896	Predicted hydrolases of HD superfamily	R	NA	NA	NA	46	N	SignalP-noTM	0	K08722	5'-deoxynucleotidase	3.1.3.89	NA	NA	NA
IAQ00_07655	IAQ00_07655	pyridoxal phosphate-dependent aminotransferase	CP060818	1599816	1601033	Reverse	NA	COG0436	Aspartate/tyrosine/aromatic aminotransferase	E	NA	NA	NA	27	N	SignalP-noTM	0	K14260	alanine-synthesizing transaminase	2.6.1.66	2.6.1.2	NA	NA
IAQ00_07660	lrhA	transcriptional regulator LrhA	CP060818	1601993	1602916	Forward	NA	COG0583	Transcriptional regulator	K	NA	NA	NA	24	N	SignalP-noTM	0	NA	NA	NA	NA	NA	NA
IAQ00_07665	IAQ00_07665	NADH-quinone oxidoreductase subunit A	CP060818	1603555	1603998	Forward	NA	COG0838	NADH:ubiquinone oxidoreductase subunit 3 (chain A)	C	NA	NA	NA	24	N	SignalP-TM	3	K00330	NADH-quinone oxidoreductase subunit A	7.1.1.2	NA	NA	NA
IAQ00_07670	IAQ00_07670	NADH-quinone oxidoreductase subunit B	CP060818	1604014	1604691	Forward	NA	COG0377	NADH:ubiquinone oxidoreductase 20 kD subunit and related Fe-S oxidoreductases	C	NA	NA	NA	26	N	SignalP-noTM	0	K00331	NADH-quinone oxidoreductase subunit B	7.1.1.2	NA	NA	NA
IAQ00_07675	nuoC	NADH-quinone oxidoreductase subunit C/D	CP060818	1604809	1606608	Forward	NA	COG0649	NADH:ubiquinone oxidoreductase 49 kD subunit 7	C	NA	NA	NA	42	N	SignalP-noTM	0	K13378	NADH-quinone oxidoreductase subunit C/D	7.1.1.2	NA	NA	NA
IAQ00_07680	nuoE	NADH-quinone oxidoreductase subunit NuoE	CP060818	1606626	1607126	Forward	NA	COG1905	NADH:ubiquinone oxidoreductase 24 kD subunit	C	NA	NA	NA	21	N	SignalP-noTM	0	K00334	NADH-quinone oxidoreductase subunit E	7.1.1.2	NA	NA	NA
IAQ00_07685	nuoF	NADH-quinone oxidoreductase subunit NuoF	CP060818	1607129	1608469	Forward	NA	COG1894	NADH:ubiquinone oxidoreductase, NADH-binding (51 kD) subunit	C	NA	NA	NA	37	N	SignalP-noTM	0	K00335	NADH-quinone oxidoreductase subunit F	7.1.1.2	NA	NA	NA
IAQ00_07690	nuoG	NADH-quinone oxidoreductase subunit NuoG	CP060818	1608581	1611304	Forward	NA	COG1034	NADH dehydrogenase/NADH:ubiquinone oxidoreductase 75 kD subunit (chain G)	C	NA	NA	NA	41	N	SignalP-noTM	0	K00336	NADH-quinone oxidoreductase subunit G	7.1.1.2	NA	NA	NA
IAQ00_07695	nuoH	NADH-quinone oxidoreductase subunit NuoH	CP060818	1611301	1612278	Forward	NA	COG1005	NADH:ubiquinone oxidoreductase subunit 1 (chain H)	C	NA	NA	NA	36	N	SignalP-TM	8	K00337	NADH-quinone oxidoreductase subunit H	7.1.1.2	NA	NA	NA
IAQ00_07700	nuoI	NADH-quinone oxidoreductase subunit NuoI	CP060818	1612289	1612831	Forward	NA	COG1143	Formate hydrogenlyase subunit 6/NADH:ubiquinone oxidoreductase 23 kD subunit (chain I)	C	NA	NA	NA	27	N	SignalP-noTM	0	K00338	NADH-quinone oxidoreductase subunit I	7.1.1.2	NA	NA	NA
IAQ00_07705	nuoJ	NADH-quinone oxidoreductase subunit J	CP060818	1612842	1613393	Forward	NA	COG0839	NADH:ubiquinone oxidoreductase subunit 6 (chain J)	C	NA	NA	NA	29	N	SignalP-TM	5	K00339	NADH-quinone oxidoreductase subunit J	7.1.1.2	NA	NA	NA
IAQ00_07710	nuoK	NADH-quinone oxidoreductase subunit NuoK	CP060818	1613390	1613692	Forward	NA	COG0713	NADH:ubiquinone oxidoreductase subunit 11 or 4L (chain K)	C	NA	NA	NA	26	N	SignalP-TM	3	K00340	NADH-quinone oxidoreductase subunit K	7.1.1.2	NA	NA	NA
IAQ00_07715	nuoL	NADH-quinone oxidoreductase subunit L	CP060818	1613689	1615524	Forward	NA	COG1009	NADH:ubiquinone oxidoreductase subunit 5 (chain L)/Multisubunit Na+/H+ antiporter, MnhA subunit	CP	NA	NA	NA	27	N	SignalP-TM	17	K00341	NADH-quinone oxidoreductase subunit L	7.1.1.2	NA	NA	NA
IAQ00_07720	nuoM	NADH-quinone oxidoreductase subunit M	CP060818	1615729	1617249	Forward	NA	COG1008	NADH:ubiquinone oxidoreductase subunit 4 (chain M)	C	NA	NA	NA	58	N	SignalP-TM	14	K00342	NADH-quinone oxidoreductase subunit M	7.1.1.2	NA	NA	NA
IAQ00_07725	nuoN	NADH-quinone oxidoreductase subunit NuoN	CP060818	1617256	1618713	Forward	NA	COG1007	NADH:ubiquinone oxidoreductase subunit 2 (chain N)	C	NA	NA	NA	61	N	SignalP-TM	14	K00343	NADH-quinone oxidoreductase subunit N	7.1.1.2	NA	NA	NA
IAQ00_07730	IAQ00_07730	alpha/beta hydrolase	CP060818	1618898	1619821	Forward	NA	COG0657	Esterase/lipase	I	NA	NA	NA	25	Y	SignalP-noTM	0	NA	NA	NA	NA	NA	NA
IAQ00_07735	IAQ00_07735	GNAT family N-acetyltransferase	CP060818	1619861	1620319	Forward	NA	COG2153	Predicted acyltransferase	R	NA	NA	NA	21	N	SignalP-noTM	0	K02348	ElaA protein	NA	NA	NA	NA
IAQ00_07740	IAQ00_07740	glucan biosynthesis protein	CP060818	1620488	1622146	Reverse	NA	COG3131	Periplasmic glucans biosynthesis protein	P	NA	NA	NA	33	Y	SignalP-noTM	0	K03670	periplasmic glucans biosynthesis protein	NA	NA	NA	NA
IAQ00_07745	elaB	stress response protein ElaB	CP060818	1622490	1622801	Forward	NA	COG4575	Uncharacterized conserved protein	S	NA	NA	NA	35	N	SignalP-noTM	0	K05594	ElaB protein	NA	NA	NA	NA
IAQ00_07750	IAQ00_07750	nicotinamide mononucleotide deamidase-related protein YfaY	CP060818	1623002	1624198	Forward	NA	COG1058	Predicted nucleotide-utilizing enzyme related to molybdopterin-biosynthesis enzyme MoeA	R	NA	NA	NA	27	N	SignalP-noTM	0	K03742	nicotinamide-nucleotide amidase	3.5.1.42	NA	NA	NA
IAQ00_07755	IAQ00_07755	2Fe-2S ferredoxin-like protein	CP060818	1624430	1624690	Reverse	NA	COG0633	Ferredoxin	C	NA	NA	NA	19	N	SignalP-noTM	0	K11107	ferredoxin	NA	NA	NA	NA
IAQ00_07760	nrdB	ribonucleotide-diphosphate reductase subunit beta	CP060818	1624693	1625823	Reverse	NA	COG0208	Ribonucleotide reductase, beta subunit	F	NA	NA	NA	10	N	SignalP-noTM	0	K00526	ribonucleoside-diphosphate reductase beta chain	1.17.4.1	NA	NA	NA
IAQ00_07765	nrdA	ribonucleoside-diphosphate reductase subunit alpha	CP060818	1625902	1628187	Reverse	NA	COG0209	Ribonucleotide reductase, alpha subunit	F	NA	NA	NA	30	N	SignalP-noTM	0	K00525	ribonucleoside-diphosphate reductase alpha chain	1.17.4.1	NA	NA	NA
IAQ00_07770	ubiG	bifunctional 2-polyprenyl-6-hydroxyphenol methylase/3-demethylubiquinol 3-O-methyltransferase UbiG	CP060818	1628647	1629375	Reverse	NA	COG2227	2-polyprenyl-3-methyl-5-hydroxy-6-metoxy-1,4-benzoquinol methylase	H	NA	NA	NA	25	N	SignalP-noTM	0	K00568	2-polyprenyl-6-hydroxyphenyl methylase / 3-demethylubiquinone-9 3-methyltransferase	2.1.1.222	2.1.1.64	NA	NA
IAQ00_07775	gyrA	DNA topoisomerase (ATP-hydrolyzing) subunit A	CP060818	1629552	1632194	Forward	NA	COG0188	Type IIA topoisomerase (DNA gyrase/topo II, topoisomerase IV), A subunit	L	NA	NA	NA	36	N	SignalP-noTM	0	K02469	DNA gyrase subunit A	5.6.2.2	NA	NA	NA
IAQ00_07780	rcsC	two-component system sensor histidine kinase RcsC	CP060818	1632412	1635261	Forward	NA	COG0642	Signal transduction histidine kinase	T	NA	NA	NA	44	N	SignalP-TM	2	K07677	two-component system, NarL family, capsular synthesis sensor histidine kinase RcsC	2.7.13.3	NA	NA	NA
IAQ00_07785	rcsB	transcriptional regulator RcsB	CP060818	1635301	1635951	Reverse	NA	COG2197	Response regulator containing a CheY-like receiver domain and an HTH DNA-binding domain	TK	NA	NA	NA	66	N	SignalP-noTM	0	K07687	two-component system, NarL family, captular synthesis response regulator RcsB	NA	NA	NA	NA
IAQ00_07790	rcsD	phosphotransferase RcsD	CP060818	1635953	1638613	Reverse	NA	COG0642	Signal transduction histidine kinase	T	NA	NA	NA	38	N	SignalP-TM	2	K07676	two-component system, NarL family, sensor histidine kinase RcsD	2.7.13.3	NA	NA	NA
IAQ00_07795	IAQ00_07795	MFS transporter	CP060818	1638633	1639787	Reverse	NA	COG2814	Arabinose efflux permease	G	NA	NA	NA	67	N	SignalP-TM	12	NA	NA	NA	NA	NA	NA
IAQ00_07800	IAQ00_07800	Ig-like domain-containing protein	CP060818	1640480	1653637	Forward	NA	NA	NA	NA	NA	NA	NA	26	N	SignalP-noTM	0	NA	NA	NA	NA	NA	NA
IAQ00_07805	IAQ00_07805	TolC family outer membrane protein	CP060818	1654297	1655652	Forward	NA	COG1538	Outer membrane protein	MU	NA	NA	NA	24	Y	SignalP-noTM	1	K12543	outer membrane protein, adhesin transport system	NA	NA	NA	NA
IAQ00_07810	IAQ00_07810	type I secretion system permease/ATPase	CP060818	1655679	1657826	Forward	NA	COG2274	ABC-type bacteriocin/lantibiotic exporters, contain an N-terminal double-glycine peptidase domain	V	NA	NA	NA	29	N	SignalP-noTM	3	K12541	ATP-binding cassette, subfamily C, bacterial LapB	NA	NA	NA	NA
IAQ00_07815	IAQ00_07815	HlyD family efflux transporter periplasmic adaptor subunit	CP060818	1657823	1658989	Forward	NA	COG1566	Multidrug resistance efflux pump	V	NA	NA	NA	40	N	SignalP-TM	1	K12542	membrane fusion protein, adhesin transport system	NA	NA	NA	NA
IAQ00_07820	ompC	porin OmpC	CP060818	1659575	1660702	Forward	NA	COG3203	Outer membrane protein (porin)	M	NA	NA	NA	23	Y	SignalP-noTM	0	K09475	outer membrane pore protein C	NA	NA	NA	NA
IAQ00_07825	IAQ00_07825	hypothetical protein	CP060818	1660738	1660887	Reverse	NA	NA	NA	NA	NA	NA	NA	29	N	SignalP-noTM	0	NA	NA	NA	NA	NA	NA
IAQ00_07830	IAQ00_07830	response regulator	CP060818	1661034	1661147	Reverse	NA	NA	NA	NA	NA	NA	NA	20	N	SignalP-TM	1	NA	NA	NA	NA	NA	NA
IAQ00_07835	apbE	FAD:protein FMN transferase ApbE	CP060818	1661293	1662333	Forward	NA	COG1477	Membrane-associated lipoprotein involved in thiamine biosynthesis	H	NA	NA	NA	28	Y	SignalP-noTM	0	K03734	FAD:protein FMN transferase	2.7.1.180	NA	NA	NA
IAQ00_07840	alkB	DNA oxidative demethylase AlkB	CP060818	1662348	1662989	Forward	NA	COG3145	Alkylated DNA repair protein	L	NA	NA	NA	42	N	SignalP-noTM	0	K03919	DNA oxidative demethylase	1.14.11.33	NA	NA	NA
IAQ00_07845	IAQ00_07845	multidrug ABC transporter permease/ATP-binding protein	CP060818	1663074	1664726	Forward	NA	COG4615	ABC-type siderophore export system, fused ATPase and permease components	QP	NA	NA	NA	37	N	SignalP-TM	6	K06159	multidrug/microcin transport system ATP-binding/permease protein	NA	NA	NA	NA
IAQ00_07850	IAQ00_07850	hypothetical protein	CP060818	1664912	1665115	Reverse	NA	NA	NA	NA	NA	NA	NA	26	N	SignalP-noTM	0	NA	NA	NA	NA	NA	NA
IAQ00_07855	IAQ00_07855	mechanosensitive ion channel	CP060818	1665398	1666651	Reverse	NA	COG0668	Small-conductance mechanosensitive channel	M	NA	NA	NA	21	N	SignalP-TM	5	K16053	miniconductance mechanosensitive channel	NA	NA	NA	NA
IAQ00_07860	IAQ00_07860	MFS transporter	CP060818	1667364	1668767	Forward	NA	COG2211	Na+/melibiose symporter and related transporters	G	NA	NA	NA	18	N	SignalP-TM	11	K03292	glycoside/pentoside/hexuronide:cation symporter, GPH family	NA	NA	NA	NA
IAQ00_07865	IAQ00_07865	alpha-N-arabinofuranosidase	CP060818	1668809	1670323	Forward	NA	COG3534	Alpha-L-arabinofuranosidase	G	NA	NA	NA	44	N	SignalP-noTM	0	K01209	alpha-L-arabinofuranosidase	3.2.1.55	NA	NA	NA
IAQ00_07875	IAQ00_07875	DUF3413 domain-containing protein	CP060818	1670599	1672353	Reverse	NA	COG3083	Predicted hydrolase of alkaline phosphatase superfamily	R	NA	NA	NA	41	N	SignalP-TM	5	K07014	uncharacterized protein	NA	NA	NA	NA
IAQ00_07880	IAQ00_07880	YejL family protein	CP060818	1672376	1672600	Reverse	NA	COG3082	Uncharacterized protein conserved in bacteria	S	NA	NA	NA	53	N	SignalP-noTM	0	K09904	uncharacterized protein	NA	NA	NA	NA
IAQ00_07885	yejK	nucleoid-associated protein YejK	CP060818	1672759	1673763	Forward	NA	COG3081	Nucleoid-associated protein	R	NA	NA	NA	39	N	SignalP-noTM	0	K06899	nucleoid-associated protein	NA	NA	NA	NA
IAQ00_07890	rplY	50S ribosomal protein L25	CP060818	1673856	1674140	Reverse	NA	COG1825	Ribosomal protein L25 (general stress protein Ctc)	J	NA	NA	NA	40	N	SignalP-noTM	0	K02897	large subunit ribosomal protein L25	NA	NA	NA	NA
IAQ00_07895	IAQ00_07895	DEAD/DEAH box helicase family protein	CP060818	1674272	1676026	Reverse	NA	COG1061	DNA or RNA helicases of superfamily II	KL	NA	NA	NA	57	N	SignalP-noTM	0	K19789	DNA repair protein RadD	NA	NA	NA	NA
IAQ00_07900	rsuA	16S rRNA pseudouridine(516) synthase RsuA	CP060818	1676182	1676901	Forward	NA	COG1187	16S rRNA uridine-516 pseudouridylate synthase and related pseudouridylate synthases	J	NA	NA	NA	19	N	SignalP-noTM	0	K06183	16S rRNA pseudouridine516 synthase	5.4.99.19	NA	NA	NA
IAQ00_07905	IAQ00_07905	Bcr/CflA family multidrug efflux MFS transporter	CP060818	1676913	1678109	Forward	NA	COG2814	Arabinose efflux permease	G	NA	NA	NA	33	N	SignalP-TM	12	K07552	MFS transporter, DHA1 family, multidrug resistance protein	NA	NA	NA	NA
IAQ00_07910	IAQ00_07910	hypothetical protein	CP060818	1678376	1678696	Forward	NA	NA	NA	NA	NA	NA	NA	50	N	SignalP-noTM	0	NA	NA	NA	NA	NA	NA
IAQ00_07915	yejF	microcin C ABC transporter ATP-binding protein YejF	CP060818	1678683	1680287	Reverse	NA	COG4172	ABC-type uncharacterized transport system, duplicated ATPase component	R	NA	NA	NA	66	N	SignalP-noTM	0	K13896	microcin C transport system ATP-binding protein	NA	NA	NA	NA
IAQ00_07920	IAQ00_07920	ABC transporter permease subunit	CP060818	1680288	1681310	Reverse	NA	COG4239	ABC-type uncharacterized transport system, permease component	R	NA	NA	NA	38	N	SignalP-TM	6	K13895	microcin C transport system permease protein	NA	NA	NA	NA
IAQ00_07925	IAQ00_07925	microcin C ABC transporter permease YejB	CP060818	1681310	1682398	Reverse	NA	COG4174	ABC-type uncharacterized transport system, permease component	R	NA	NA	NA	19	N	SignalP-TM	6	K13894	microcin C transport system permease protein	NA	NA	NA	NA
IAQ00_07930	IAQ00_07930	ABC transporter substrate-binding protein	CP060818	1682410	1684218	Reverse	NA	COG4166	ABC-type oligopeptide transport system, periplasmic component	E	NA	NA	NA	21	Y	SignalP-noTM	0	K13893	microcin C transport system substrate-binding protein	NA	NA	NA	NA
IAQ00_07935	IAQ00_07935	cyclic di-GMP phosphodiesterase	CP060818	1684284	1685846	Reverse	NA	COG2200	FOG: EAL domain	T	NA	NA	NA	38	N	SignalP-TM	2	K21090	c-di-GMP phosphodiesterase	3.1.4.52	NA	NA	NA
IAQ00_07940	mepS	bifunctional murein DD-endopeptidase/murein LD-carboxypeptidase	CP060818	1686053	1686622	Reverse	NA	COG0791	Cell wall-associated hydrolases (invasion-associated proteins)	M	NA	NA	NA	35	Y	SignalP-noTM	0	K13694	murein DD-endopeptidase / murein LD-carboxypeptidase	3.4.-.-	3.4.17.13	NA	NA
IAQ00_07945	IAQ00_07945	phosphatase PAP2 family protein	CP060818	1687138	1687839	Reverse	NA	COG0671	Membrane-associated phospholipid phosphatase	I	NA	NA	NA	30	N	SignalP-TM	5	K19803	Kdo2-lipid A phosphotransferase	2.7.4.29	NA	NA	NA
IAQ00_07950	IAQ00_07950	GTP-binding protein	CP060818	1687881	1688858	Reverse	NA	COG0523	Putative GTPases (G3E family)	R	NA	NA	NA	33	N	SignalP-noTM	0	NA	NA	NA	NA	NA	NA
IAQ00_07955	yeiP	elongation factor P-like protein YeiP	CP060818	1688936	1689508	Reverse	NA	COG0231	Translation elongation factor P (EF-P)/translation initiation factor 5A (eIF-5A)	J	NA	NA	NA	35	N	SignalP-noTM	0	K02356	elongation factor P	NA	NA	NA	NA
IAQ00_07960	IAQ00_07960	YkgJ family cysteine cluster protein	CP060818	1689791	1690045	Forward	NA	COG0727	Predicted Fe-S-cluster oxidoreductase	R	NA	NA	NA	25	N	SignalP-noTM	0	K06940	uncharacterized protein	NA	NA	NA	NA
IAQ00_07965	IAQ00_07965	MFS transporter	CP060818	1690212	1691693	Reverse	NA	COG2814	Arabinose efflux permease	G	NA	NA	NA	49	N	SignalP-noTM	12	K08369	MFS transporter, putative metabolite:H+ symporter	NA	NA	NA	NA
IAQ00_07970	IAQ00_07970	LacI family DNA-binding transcriptional regulator	CP060818	1692070	1693101	Forward	NA	COG1609	Transcriptional regulators	K	NA	NA	NA	25	N	SignalP-noTM	0	K02529	LacI family transcriptional regulator	NA	NA	NA	NA
IAQ00_07975	IAQ00_07975	dihydrodipicolinate synthase family protein	CP060818	1693351	1694277	Forward	NA	COG0329	Dihydrodipicolinate synthase/N-acetylneuraminate lyase	EM	NA	NA	NA	50	N	SignalP-noTM	0	NA	NA	NA	NA	NA	NA
IAQ00_07980	IAQ00_07980	anaerobic C4-dicarboxylate transporter	CP060818	1694593	1695879	Forward	NA	COG2704	Anaerobic C4-dicarboxylate transporter	R	NA	NA	NA	28	N	SignalP-TM	11	NA	NA	NA	NA	NA	NA
IAQ00_07985	fruB	fused PTS fructose transporter subunit IIA/HPr protein	CP060818	1696274	1697404	Forward	NA	COG4668	Mannitol/fructose-specific phosphotransferase system, IIA domain	G	NA	NA	NA	16	N	SignalP-noTM	0	K11183	multiphosphoryl transfer protein	2.7.1.202	NA	NA	NA
IAQ00_07990	fruK	1-phosphofructokinase	CP060818	1697401	1698339	Forward	NA	COG1105	Fructose-1-phosphate kinase and related fructose-6-phosphate kinase (PfkB)	G	NA	NA	NA	39	N	SignalP-noTM	0	K00882	1-phosphofructokinase	2.7.1.56	NA	NA	NA
IAQ00_07995	fruA	PTS fructose transporter subunit IIBC	CP060818	1698356	1700050	Forward	NA	COG1299	Phosphotransferase system, fructose-specific IIC component	G	NA	NA	NA	42	N	SignalP-noTM	9	K02770	fructose PTS system EIIBC or EIIC component	2.7.1.202	NA	NA	NA
IAQ00_08000	nfo	deoxyribonuclease IV	CP060818	1700096	1700938	Reverse	NA	COG0648	Endonuclease IV	L	NA	NA	NA	42	N	SignalP-noTM	0	K01151	deoxyribonuclease IV	3.1.21.2	NA	NA	NA
IAQ00_08005	IAQ00_08005	Rpn family recombination-promoting nuclease/putative transposase	CP060818	1701186	1702091	Reverse	NA	COG5464	Uncharacterized conserved protein	S	ISRor2	ISPlu15	ISNCY	26	N	SignalP-noTM	0	NA	NA	NA	NA	NA	NA
IAQ00_08010	IAQ00_08010	YeiH family putative sulfate export transporter	CP060818	1702272	1703324	Reverse	NA	COG2855	Predicted membrane protein	S	NA	NA	NA	34	N	SignalP-TM	9	NA	NA	NA	NA	NA	NA
IAQ00_08015	IAQ00_08015	DUF1232 domain-containing protein	CP060818	1703427	1703792	Forward	NA	COG3339	Uncharacterized conserved protein	S	NA	NA	NA	24	N	SignalP-TM	1	NA	NA	NA	NA	NA	NA
IAQ00_08020	IAQ00_08020	LysR family transcriptional regulator	CP060818	1703807	1704673	Forward	NA	COG0583	Transcriptional regulator	K	NA	NA	NA	40	N	SignalP-noTM	0	NA	NA	NA	NA	NA	NA
IAQ00_08025	IAQ00_08025	amino acid permease	CP060818	1704857	1706323	Forward	NA	COG0833	Amino acid transporters	E	NA	NA	NA	47	N	SignalP-TM	12	K11733	lysine-specific permease	NA	NA	NA	NA
IAQ00_08030	IAQ00_08030	iron ABC transporter permease	CP060818	1706466	1707542	Forward	NA	COG0609	ABC-type Fe3+-siderophore transport system, permease component	P	NA	NA	NA	47	N	SignalP-TM	9	K02015	iron complex transport system permease protein	NA	NA	NA	NA
IAQ00_08035	IAQ00_08035	ABC transporter ATP-binding protein	CP060818	1707539	1708330	Forward	NA	COG1120	ABC-type cobalamin/Fe3+-siderophores transport systems, ATPase components	PH	NA	NA	NA	54	N	SignalP-noTM	0	K02013	iron complex transport system ATP-binding protein	7.2.2.-	NA	NA	NA
IAQ00_08040	fghA	S-formylglutathione hydrolase	CP060818	1708367	1709212	Reverse	NA	COG0627	Predicted esterase	R	NA	NA	NA	70	N	SignalP-noTM	0	K01070	S-formylglutathione hydrolase	3.1.2.12	NA	NA	NA
IAQ00_08045	IAQ00_08045	S-(hydroxymethyl)glutathione dehydrogenase/class III alcohol dehydrogenase	CP060818	1709228	1710352	Reverse	NA	COG1062	Zn-dependent alcohol dehydrogenases, class III	C	NA	NA	NA	14	N	SignalP-noTM	0	K00121	S-(hydroxymethyl)glutathione dehydrogenase / alcohol dehydrogenase	1.1.1.284	1.1.1.1	NA	NA
IAQ00_08050	IAQ00_08050	LysR family transcriptional regulator	CP060818	1710431	1711342	Reverse	NA	COG0583	Transcriptional regulator	K	NA	NA	NA	22	N	SignalP-noTM	0	K21959	LysR family transcriptional regulator, cell division regulator	NA	NA	NA	NA
IAQ00_08055	IAQ00_08055	YbfB/YjiJ family MFS transporter	CP060818	1711449	1712576	Forward	NA	NA	NA	NA	NA	NA	NA	24	N	SignalP-TM	12	NA	NA	NA	NA	NA	NA
IAQ00_08060	folE	GTP cyclohydrolase I FolE	CP060818	1712702	1713367	Forward	NA	COG0302	GTP cyclohydrolase I	H	NA	NA	NA	27	N	SignalP-noTM	0	K01495	GTP cyclohydrolase IA	3.5.4.16	NA	NA	NA
IAQ00_08065	IAQ00_08065	DUF418 family protein	CP060818	1713418	1714578	Forward	NA	COG2311	Predicted membrane protein	S	NA	NA	NA	32	N	SignalP-TM	10	K07148	uncharacterized protein	NA	NA	NA	NA
IAQ00_08070	galS	HTH-type transcriptional regulator GalS	CP060818	1714721	1715761	Forward	NA	COG1609	Transcriptional regulators	K	NA	NA	NA	31	N	SignalP-noTM	0	K02529	LacI family transcriptional regulator	NA	NA	NA	NA
IAQ00_08075	mglB	galactose/glucose ABC transporter substrate-binding protein MglB	CP060818	1716083	1717078	Forward	NA	COG1879	ABC-type sugar transport system, periplasmic component	G	NA	NA	NA	24	Y	SignalP-noTM	0	K10540	methyl-galactoside transport system substrate-binding protein	NA	NA	NA	NA
IAQ00_08080	mglA	galactose/methyl galactoside ABC transporter ATP-binding protein MglA	CP060818	1717149	1718669	Forward	NA	COG1129	ABC-type sugar transport system, ATPase component	G	NA	NA	NA	44	N	SignalP-noTM	0	K10542	methyl-galactoside transport system ATP-binding protein	7.5.2.11	NA	NA	NA
IAQ00_08085	mglC	galactose/methyl galactoside ABC transporter permease MglC	CP060818	1718689	1719699	Forward	NA	COG4211	ABC-type glucose/galactose transport system, permease component	G	NA	NA	NA	33	N	SignalP-TM	8	K10541	methyl-galactoside transport system permease protein	NA	NA	NA	NA
IAQ00_08090	sanA	outer membrane permeability protein SanA	CP060818	1719981	1720700	Reverse	NA	COG2949	Uncharacterized membrane protein	S	NA	NA	NA	21	N	SignalP-TM	1	K03748	SanA protein	NA	NA	NA	NA
IAQ00_08095	IAQ00_08095	NAD-dependent malic enzyme	CP060818	1720834	1722531	Reverse	NA	COG0281	Malic enzyme	C	NA	NA	NA	34	N	SignalP-noTM	0	K00029	malate dehydrogenase (oxaloacetate-decarboxylating)(NADP+)	1.1.1.40	NA	NA	NA
IAQ00_08100	cdd	cytidine deaminase	CP060818	1722700	1723590	Reverse	NA	COG0295	Cytidine deaminase	F	NA	NA	NA	26	N	SignalP-TM	0	K01489	cytidine deaminase	3.5.4.5	NA	NA	NA
IAQ00_08105	IAQ00_08105	CidB/LrgB family autolysis modulator	CP060818	1723710	1724402	Reverse	NA	COG1346	Putative effector of murein hydrolase	M	NA	NA	NA	23	N	SignalP-TM	6	NA	NA	NA	NA	NA	NA
IAQ00_08110	IAQ00_08110	CidA/LrgA family protein	CP060818	1724395	1724787	Reverse	NA	COG1380	Putative effector of murein hydrolase LrgA	R	NA	NA	NA	30	N	SignalP-TM	4	K06518	holin-like protein	NA	NA	NA	NA
IAQ00_08115	metG	methionine--tRNA ligase	CP060818	1724906	1726939	Reverse	NA	COG0143	Methionyl-tRNA synthetase	J	NA	NA	NA	20	N	SignalP-noTM	0	K01874	methionyl-tRNA synthetase	6.1.1.10	NA	NA	NA
IAQ00_08120	apbC	iron-sulfur cluster carrier protein ApbC	CP060818	1727116	1728228	Forward	NA	COG0489	ATPases involved in chromosome partitioning	D	NA	NA	NA	70	N	SignalP-noTM	0	K03593	ATP-binding protein involved in chromosome partitioning	NA	NA	NA	NA
IAQ00_08125	IAQ00_08125	GNAT family N-acetyltransferase	CP060818	1728225	1728692	Reverse	NA	COG0456	Acetyltransferases	R	NA	NA	NA	25	N	SignalP-noTM	0	NA	NA	NA	NA	NA	NA
IAQ00_08130	ahpC	alkyl hydroperoxide reductase subunit C	CP060818	1729015	1729578	Forward	NA	COG0450	Peroxiredoxin	O	NA	NA	NA	49	N	SignalP-noTM	0	K24119	NADH-dependent peroxiredoxin subunit C	1.11.1.26	NA	NA	NA
IAQ00_08135	ahpF	alkyl hydroperoxide reductase subunit F	CP060818	1729650	1731218	Forward	NA	COG3634	Alkyl hydroperoxide reductase, large subunit	O	NA	NA	NA	54	N	SignalP-noTM	0	K03387	NADH-dependent peroxiredoxin subunit F	1.8.1.-	NA	NA	NA
IAQ00_08140	IAQ00_08140	AEC family transporter	CP060818	1731266	1732225	Reverse	NA	COG0679	Predicted permeases	R	NA	NA	NA	39	N	SignalP-TM	10	K13936	malonate transporter and related proteins	NA	NA	NA	NA
IAQ00_08145	IAQ00_08145	hypothetical protein	CP060818	1732318	1732515	Reverse	NA	NA	NA	NA	NA	NA	NA	39	N	SignalP-noTM	0	NA	NA	NA	NA	NA	NA
IAQ00_08150	thiM	hydroxyethylthiazole kinase	CP060818	1732905	1733747	Forward	NA	COG2145	Hydroxyethylthiazole kinase, sugar kinase family	H	NA	NA	NA	69	N	SignalP-noTM	0	K00878	hydroxyethylthiazole kinase	2.7.1.50	NA	NA	NA
IAQ00_08155	thiD	bifunctional hydroxymethylpyrimidine kinase/phosphomethylpyrimidine kinase	CP060818	1733734	1734534	Forward	NA	COG0351	Hydroxymethylpyrimidine/phosphomethylpyrimidine kinase	H	NA	NA	NA	44	N	SignalP-noTM	0	K00941	hydroxymethylpyrimidine/phosphomethylpyrimidine kinase	2.7.1.49	2.7.4.7	NA	NA
IAQ00_08160	IAQ00_08160	GntR family transcriptional regulator	CP060818	1734569	1735255	Reverse	NA	COG1802	Transcriptional regulators	K	NA	NA	NA	44	N	SignalP-noTM	0	K22293	GntR family transcriptional regulator, rspAB operon transcriptional repressor	NA	NA	NA	NA
IAQ00_08165	IAQ00_08165	mannitol dehydrogenase family protein	CP060818	1735299	1736765	Reverse	NA	COG0246	Mannitol-1-phosphate/altronate dehydrogenases	G	NA	NA	NA	42	N	SignalP-noTM	0	K00040	fructuronate reductase	1.1.1.57	NA	NA	NA
IAQ00_08170	yegS	lipid kinase YegS	CP060818	1736922	1737824	Reverse	NA	COG1597	Sphingosine kinase and enzymes related to eukaryotic diacylglycerol kinase	IR	NA	NA	NA	20	N	SignalP-noTM	0	K07029	diacylglycerol kinase (ATP)	2.7.1.107	NA	NA	NA
IAQ00_08175	IAQ00_08175	tRNA 5-hydroxyuridine modification protein YegQ	CP060818	1738054	1739430	Reverse	NA	COG0826	Collagenase and related proteases	O	NA	NA	NA	22	N	SignalP-noTM	0	K08303	U32 family peptidase	3.4.-.-	NA	NA	NA
IAQ00_08180	baeR	two-component system response regulator BaeR	CP060818	1739547	1740254	Reverse	NA	COG0745	Response regulators consisting of a CheY-like receiver domain and a winged-helix DNA-binding domain	TK	NA	NA	NA	30	N	SignalP-noTM	0	K07664	two-component system, OmpR family, response regulator BaeR	NA	NA	NA	NA
IAQ00_08185	baeS	two-component system sensor histidine kinase BaeS	CP060818	1740261	1741649	Reverse	NA	COG0642	Signal transduction histidine kinase	T	NA	NA	NA	31	N	SignalP-TM	2	K07642	two-component system, OmpR family, sensor histidine kinase BaeS	2.7.13.3	NA	NA	NA
IAQ00_08190	IAQ00_08190	MFS transporter	CP060818	1741646	1743046	Reverse	NA	COG2814	Arabinose efflux permease	G	NA	NA	NA	36	N	SignalP-TM	14	K18326	MFS transporter, DHA2 family, multidrug resistance protein	NA	NA	NA	NA
IAQ00_08195	mdtC	multidrug efflux RND transporter permease subunit MdtC	CP060818	1743059	1746136	Reverse	NA	COG0841	Cation/multidrug efflux pump	V	NA	NA	NA	25	N	SignalP-TM	10	K07789	multidrug efflux pump	NA	NA	NA	NA
IAQ00_08200	IAQ00_08200	MdtB/MuxB family multidrug efflux RND transporter permease subunit	CP060818	1746133	1749255	Reverse	NA	COG0841	Cation/multidrug efflux pump	V	NA	NA	NA	34	N	SignalP-TM	11	K07788	multidrug efflux pump	NA	NA	NA	NA
IAQ00_08205	IAQ00_08205	MdtA/MuxA family multidrug efflux RND transporter periplasmic adaptor subunit	CP060818	1749255	1750487	Reverse	NA	COG0845	Membrane-fusion protein	M	NA	NA	NA	22	N	SignalP-TM	1	K07799	membrane fusion protein, multidrug efflux system	NA	NA	NA	NA
IAQ00_08210	yegD	molecular chaperone	CP060818	1750895	1752247	Reverse	NA	COG0443	Molecular chaperone	O	NA	NA	NA	46	N	SignalP-noTM	0	K04046	hypothetical chaperone protein	NA	NA	NA	NA
IAQ00_08215	IAQ00_08215	diguanylate cyclase	CP060818	1752324	1755662	Reverse	NA	COG2199	FOG: GGDEF domain	T	NA	NA	NA	31	N	SignalP-TM	9	K21084	diguanylate cyclase	2.7.7.65	NA	NA	NA
IAQ00_08220	IAQ00_08220	phosphatase PAP2 family protein	CP060818	1755826	1756440	Reverse	NA	COG0671	Membrane-associated phospholipid phosphatase	I	NA	NA	NA	36	N	SignalP-TM	6	NA	NA	NA	NA	NA	NA
IAQ00_08225	udk	uridine kinase	CP060818	1756721	1757362	Forward	NA	COG0572	Uridine kinase	F	NA	NA	NA	25	N	SignalP-noTM	0	K00876	uridine kinase	2.7.1.48	NA	NA	NA
IAQ00_08230	dcd	dCTP deaminase	CP060818	1757447	1758028	Forward	NA	COG0717	Deoxycytidine deaminase	F	NA	NA	NA	64	N	SignalP-noTM	0	K01494	dCTP deaminase	3.5.4.13	NA	NA	NA
IAQ00_08235	asmA	outer membrane assembly protein AsmA	CP060818	1758043	1759866	Forward	NA	COG2982	Uncharacterized protein involved in outer membrane biogenesis	M	NA	NA	NA	27	N	SignalP-TM	1	K07289	AsmA protein	NA	NA	NA	NA
IAQ00_08240	IAQ00_08240	TerC family protein	CP060818	1759863	1761440	Reverse	NA	COG0861	Membrane protein TerC, possibly involved in tellurium resistance	P	NA	NA	NA	44	N	SignalP-TM	7	NA	NA	NA	NA	NA	NA
IAQ00_08245	wbaP	undecaprenyl-phosphate galactose phosphotransferase WbaP	CP060818	1762217	1763650	Forward	NA	COG2148	Sugar transferases involved in lipopolysaccharide synthesis	M	NA	NA	NA	45	N	SignalP-TM	5	K16707	UDP-galactose-lipid carrier transferase	NA	NA	NA	NA
IAQ00_08250	IAQ00_08250	polysaccharide export protein	CP060818	1763925	1765064	Forward	NA	COG1596	Periplasmic protein involved in polysaccharide export	M	NA	NA	NA	27	Y	SignalP-noTM	0	K01991	polysaccharide biosynthesis/export protein	NA	NA	NA	NA
IAQ00_08255	IAQ00_08255	protein tyrosine phosphatase	CP060818	1765074	1765508	Forward	NA	COG0394	Protein-tyrosine-phosphatase	T	NA	NA	NA	45	N	SignalP-noTM	0	K25307	low molecular weight protein-tyrosine phosphatase	3.1.3.48	NA	NA	NA
IAQ00_08260	wzc	tyrosine-protein kinase Wzc	CP060818	1765521	1767698	Forward	NA	COG3206	Uncharacterized protein involved in exopolysaccharide biosynthesis	M	NA	NA	NA	58	N	SignalP-TM	1	K16692	tyrosine-protein kinase Etk/Wzc	2.7.10.-	NA	NA	NA
IAQ00_08265	IAQ00_08265	EpsG family protein	CP060818	1767955	1769091	Forward	NA	NA	NA	NA	NA	NA	NA	39	N	SignalP-TM	9	K16708	amylovoran biosynthesis protein AmsC	NA	NA	NA	NA
IAQ00_08270	IAQ00_08270	glycosyltransferase family 2 protein	CP060818	1769222	1770139	Forward	NA	COG0463	Glycosyltransferases involved in cell wall biogenesis	M	NA	NA	NA	23	N	SignalP-noTM	0	K16700	amylovoran biosynthesis glycosyltransferase AmsB	2.4.-.-	NA	NA	NA
IAQ00_08275	IAQ00_08275	glycosyltransferase family 2 protein	CP060818	1770221	1770973	Forward	NA	COG0463	Glycosyltransferases involved in cell wall biogenesis	M	NA	NA	NA	25	N	SignalP-noTM	0	NA	NA	NA	NA	NA	NA
IAQ00_08280	IAQ00_08280	glycosyltransferase family 4 protein	CP060818	1771019	1772053	Forward	NA	COG0438	Glycosyltransferase	M	NA	NA	NA	30	N	SignalP-noTM	0	K16701	amylovoran biosynthesis glycosyltransferase AmsD	2.4.-.-	NA	NA	NA
IAQ00_08285	IAQ00_08285	amylovoran biosynthesis protein AmsF	CP060818	1772140	1774350	Forward	NA	NA	NA	NA	NA	NA	NA	28	Y	SignalP-noTM	0	K16709	amylovoran biosynthesis protein AmsF	NA	NA	NA	NA
IAQ00_08290	wcaK	colanic acid biosynthesis pyruvyl transferase WcaK	CP060818	1774500	1775762	Forward	NA	COG2327	Uncharacterized conserved protein	S	NA	NA	NA	30	N	SignalP-noTM	0	K16710	colanic acid/amylovoran biosynthesis protein	NA	NA	NA	NA
IAQ00_08295	wcaL	colanic acid biosynthesis glycosyltransferase WcaL	CP060818	1775767	1776990	Forward	NA	COG0438	Glycosyltransferase	M	NA	NA	NA	29	N	SignalP-noTM	0	K16703	colanic acid/amylovoran biosynthesis glycosyltransferase	2.4.-.-	NA	NA	NA
IAQ00_08300	IAQ00_08300	lipopolysaccharide biosynthesis protein	CP060818	1776987	1778327	Forward	NA	COG2244	Membrane protein involved in the export of O-antigen and teichoic acid	R	NA	NA	NA	52	N	SignalP-TM	10	K16696	exopolysaccharide (amylovoran) exporter	NA	NA	NA	NA
IAQ00_08305	galF	UTP--glucose-1-phosphate uridylyltransferase GalF	CP060818	1778595	1779491	Forward	NA	COG1210	UDP-glucose pyrophosphorylase	M	NA	NA	NA	23	N	SignalP-noTM	0	K00963	UTP--glucose-1-phosphate uridylyltransferase	2.7.7.9	NA	NA	NA
IAQ00_08310	galE	UDP-glucose 4-epimerase GalE	CP060818	1779537	1780550	Forward	NA	COG1087	UDP-glucose 4-epimerase	M	NA	NA	NA	20	N	SignalP-noTM	0	K01784	UDP-glucose 4-epimerase	5.1.3.2	NA	NA	NA
IAQ00_08315	IAQ00_08315	hypothetical protein	CP060818	1780795	1781787	Reverse	NA	NA	NA	NA	NA	NA	NA	36	N	SignalP-noTM	0	NA	NA	NA	NA	NA	NA
IAQ00_08320	IAQ00_08320	hypothetical protein	CP060818	1782112	1783140	Forward	NA	NA	NA	NA	NA	NA	NA	23	N	SignalP-noTM	0	NA	NA	NA	NA	NA	NA
IAQ00_08325	IAQ00_08325	glycosyltransferase	CP060818	1783137	1783973	Reverse	NA	NA	NA	NA	NA	NA	NA	41	N	SignalP-TM	0	NA	NA	NA	NA	NA	NA
IAQ00_08330	IAQ00_08330	ABC transporter ATP-binding protein	CP060818	1783993	1784748	Reverse	NA	COG1134	ABC-type polysaccharide/polyol phosphate transport system, ATPase component	GM	NA	NA	NA	39	N	SignalP-noTM	0	NA	NA	NA	NA	NA	NA
IAQ00_08335	IAQ00_08335	ABC transporter permease	CP060818	1784751	1785551	Reverse	NA	COG1682	ABC-type polysaccharide/polyol phosphate export systems, permease component	GM	NA	NA	NA	24	N	SignalP-TM	6	NA	NA	NA	NA	NA	NA
IAQ00_08340	IAQ00_08340	glycosyltransferase family 2 protein	CP060818	1785544	1786248	Reverse	NA	COG1211	4-diphosphocytidyl-2-methyl-D-erithritol synthase	I	NA	NA	NA	17	N	SignalP-noTM	0	NA	NA	NA	NA	NA	NA
IAQ00_08345	IAQ00_08345	capsular biosynthesis protein	CP060818	1786245	1787786	Reverse	NA	COG1208	Nucleoside-diphosphate-sugar pyrophosphorylase involved in lipopolysaccharide biosynthesis/translation initiation factor 2B, gamma/epsilon subunits (eIF-2Bgamma/eIF-2Bepsilon)	MJ	NA	NA	NA	10	N	SignalP-noTM	0	NA	NA	NA	NA	NA	NA
IAQ00_08350	IAQ00_08350	capsular biosynthesis protein	CP060818	1787783	1788157	Reverse	NA	NA	NA	NA	NA	NA	NA	55	N	SignalP-noTM	0	NA	NA	NA	NA	NA	NA
IAQ00_08355	IAQ00_08355	hypothetical protein	CP060818	1788154	1788942	Reverse	NA	NA	NA	NA	NA	NA	NA	48	N	SignalP-noTM	0	NA	NA	NA	NA	NA	NA
IAQ00_08360	gndA	NADP-dependent phosphogluconate dehydrogenase	CP060818	1789621	1791030	Forward	NA	COG0362	6-phosphogluconate dehydrogenase	G	NA	NA	NA	20	N	SignalP-noTM	0	K00033	6-phosphogluconate dehydrogenase	1.1.1.44	1.1.1.343	NA	NA
IAQ00_08365	IAQ00_08365	succinylglutamate desuccinylase/aspartoacylase family protein	CP060818	1791078	1792376	Reverse	NA	COG3608	Predicted deacylase	R	NA	NA	NA	50	N	SignalP-noTM	0	K06987	uncharacterized protein	NA	NA	NA	NA
IAQ00_08370	IAQ00_08370	ABC transporter substrate-binding protein	CP060818	1792481	1793278	Reverse	NA	COG0834	ABC-type amino acid transport/signal transduction systems, periplasmic component/domain	ET	NA	NA	NA	29	Y	SignalP-noTM	0	K10013	lysine/arginine/ornithine transport system substrate-binding protein	NA	NA	NA	NA
IAQ00_08375	IAQ00_08375	YbaK/prolyl-tRNA synthetase associated domain-containing protein	CP060818	1793345	1793821	Reverse	NA	COG2606	Uncharacterized conserved protein	S	NA	NA	NA	22	N	SignalP-noTM	0	K19055	Ala-tRNA(Pro) deacylase	3.1.1.-	NA	NA	NA
IAQ00_08380	IAQ00_08380	bifunctional phosphoribosyl-AMP cyclohydrolase/phosphoribosyl-ATP diphosphatase HisIE	CP060818	1793887	1794498	Reverse	NA	COG0139	Phosphoribosyl-AMP cyclohydrolase	E	NA	NA	NA	30	N	SignalP-noTM	0	K11755	phosphoribosyl-AMP cyclohydrolase / phosphoribosyl-ATP pyrophosphohydrolase	3.5.4.19	3.6.1.31	NA	NA
IAQ00_08385	hisF	imidazole glycerol phosphate synthase subunit HisF	CP060818	1794492	1795268	Reverse	NA	COG0107	Imidazoleglycerol-phosphate synthase	E	NA	NA	NA	41	N	SignalP-noTM	0	K02500	imidazole glycerol-phosphate synthase subunit HisF	4.3.2.10	NA	NA	NA
IAQ00_08390	hisA	1-(5-phosphoribosyl)-5-[(5- phosphoribosylamino)methylideneamino]imidazole-4- carboxamide isomerase	CP060818	1795250	1795987	Reverse	NA	COG0106	Phosphoribosylformimino-5-aminoimidazole carboxamide ribonucleotide (ProFAR) isomerase	E	NA	NA	NA	23	N	SignalP-noTM	0	K01814	phosphoribosylformimino-5-aminoimidazole carboxamide ribotide isomerase	5.3.1.16	NA	NA	NA
IAQ00_08395	hisH	imidazole glycerol phosphate synthase subunit HisH	CP060818	1795987	1796577	Reverse	NA	COG0118	Glutamine amidotransferase	E	NA	NA	NA	53	N	SignalP-noTM	0	K02501	imidazole glycerol-phosphate synthase subunit HisH	4.3.2.10	NA	NA	NA
IAQ00_08400	hisB	bifunctional histidinol-phosphatase/imidazoleglycerol-phosphate dehydratase HisB	CP060818	1796577	1797644	Reverse	NA	COG0131	Imidazoleglycerol-phosphate dehydratase	E	NA	NA	NA	24	N	SignalP-noTM	0	K01089	imidazoleglycerol-phosphate dehydratase / histidinol-phosphatase	4.2.1.19	3.1.3.15	NA	NA
IAQ00_08405	hisC	histidinol-phosphate transaminase	CP060818	1797647	1798717	Reverse	NA	COG0079	Histidinol-phosphate/aromatic aminotransferase and cobyric acid decarboxylase	E	NA	NA	NA	23	N	SignalP-noTM	0	K00817	histidinol-phosphate aminotransferase	2.6.1.9	NA	NA	NA
IAQ00_08410	hisD	histidinol dehydrogenase	CP060818	1798714	1800021	Reverse	NA	COG0141	Histidinol dehydrogenase	E	NA	NA	NA	29	N	SignalP-noTM	0	K00013	histidinol dehydrogenase	1.1.1.23	NA	NA	NA
IAQ00_08415	hisG	ATP phosphoribosyltransferase	CP060818	1800025	1800924	Reverse	NA	COG0040	ATP phosphoribosyltransferase	E	NA	NA	NA	44	N	SignalP-noTM	0	K00765	ATP phosphoribosyltransferase	2.4.2.17	NA	NA	NA
IAQ00_08420	hisL	his operon leader peptide	CP060818	1801073	1801120	Reverse	NA	NA	NA	NA	NA	NA	NA	12	N	SignalP-noTM	0	NA	NA	NA	NA	NA	NA
IAQ00_08425	IAQ00_08425	SDR family oxidoreductase	CP060818	1801300	1802127	Forward	NA	COG0451	Nucleoside-diphosphate-sugar epimerases	MG	NA	NA	NA	20	Y	SignalP-noTM	0	NA	NA	NA	NA	NA	NA
IAQ00_08430	IAQ00_08430	FAD-binding oxidoreductase	CP060818	1802161	1803438	Reverse	NA	COG0665	Glycine/D-amino acid oxidases (deaminating)	E	NA	NA	NA	17	N	SignalP-TM	0	K09471	gamma-glutamylputrescine oxidase	1.4.3.-	NA	NA	NA
IAQ00_08435	puuR	HTH-type transcriptional regulator PuuR	CP060818	1803466	1804023	Reverse	NA	COG1396	Predicted transcriptional regulators	K	NA	NA	NA	28	N	SignalP-noTM	0	K14056	HTH-type transcriptional regulator, repressor for puuD	NA	NA	NA	NA
IAQ00_08440	puuD	gamma-glutamyl-gamma-aminobutyrate hydrolase	CP060818	1804020	1804781	Reverse	NA	COG2071	Predicted glutamine amidotransferases	R	NA	NA	NA	52	N	SignalP-noTM	0	K09473	gamma-glutamyl-gamma-aminobutyrate hydrolase	3.5.1.94	NA	NA	NA
IAQ00_08445	IAQ00_08445	glutamine synthetase	CP060818	1804991	1806409	Forward	NA	COG0174	Glutamine synthetase	E	NA	NA	NA	63	N	SignalP-noTM	0	K09470	gamma-glutamylputrescine synthase	6.3.1.11	NA	NA	NA
IAQ00_08450	IAQ00_08450	APC family permease	CP060818	1806785	1808143	Forward	NA	COG0531	Amino acid transporters	E	NA	NA	NA	32	N	SignalP-TM	12	K14052	putrescine importer	NA	NA	NA	NA
IAQ00_08455	IAQ00_08455	DeoR/GlpR transcriptional regulator	CP060818	1808194	1808964	Reverse	NA	COG1349	Transcriptional regulators of sugar metabolism	KG	NA	NA	NA	64	N	SignalP-noTM	0	NA	NA	NA	NA	NA	NA
IAQ00_08460	IAQ00_08460	NAD(P)-dependent oxidoreductase	CP060818	1809229	1810134	Forward	NA	COG2084	3-hydroxyisobutyrate dehydrogenase and related beta-hydroxyacid dehydrogenases	I	NA	NA	NA	19	N	SignalP-noTM	0	K08319	L-threonate 2-dehydrogenase	1.1.1.411	NA	NA	NA
IAQ00_08465	IAQ00_08465	four-carbon acid sugar kinase family protein	CP060818	1810134	1811396	Forward	NA	COG3395	Uncharacterized protein conserved in bacteria	S	NA	NA	NA	60	N	SignalP-noTM	0	K21948	3-dehydrotetronate 4-kinase	2.7.1.217	NA	NA	NA
IAQ00_08470	IAQ00_08470	aldolase	CP060818	1811389	1812015	Forward	NA	COG0235	Ribulose-5-phosphate 4-epimerase and related epimerases and aldolases	G	NA	NA	NA	42	N	SignalP-noTM	0	K22130	3-dehydro-4-phosphotetronate decarboxylase	4.1.1.104	NA	NA	NA
IAQ00_08475	IAQ00_08475	HPr family phosphocarrier protein	CP060818	1812015	1812800	Forward	NA	COG3622	Hydroxypyruvate isomerase	G	NA	NA	NA	28	N	SignalP-noTM	0	K22131	2-dehydrotetronate isomerase	5.3.1.35	NA	NA	NA
IAQ00_08480	IAQ00_08480	GntP family transporter	CP060818	1812931	1814286	Forward	NA	COG2610	H+/gluconate symporter and related permeases	GE	NA	NA	NA	43	N	SignalP-TM	12	K03299	gluconate:H+ symporter, GntP family	NA	NA	NA	NA
IAQ00_08485	sbcB	exodeoxyribonuclease I	CP060818	1814334	1815755	Reverse	NA	COG2925	Exonuclease I	L	NA	NA	NA	30	N	SignalP-noTM	0	K01141	exodeoxyribonuclease I	3.1.11.1	NA	NA	NA
IAQ00_08490	dacD	serine-type D-Ala-D-Ala carboxypeptidase DacD	CP060818	1815954	1817111	Forward	NA	COG1686	D-alanyl-D-alanine carboxypeptidase	M	NA	NA	NA	20	Y	SignalP-noTM	0	K07258	serine-type D-Ala-D-Ala carboxypeptidase (penicillin-binding protein 5/6)	3.4.16.4	NA	NA	NA
IAQ00_08495	IAQ00_08495	FUSC family protein	CP060818	1817325	1818380	Forward	NA	COG1289	Predicted membrane protein	S	NA	NA	NA	40	N	SignalP-TM	6	NA	NA	NA	NA	NA	NA
IAQ00_08500	IAQ00_08500	DUF496 family protein	CP060818	1818541	1818867	Forward	NA	COG2926	Uncharacterized protein conserved in bacteria	S	NA	NA	NA	26	N	SignalP-noTM	0	K09802	uncharacterized protein	NA	NA	NA	NA
IAQ00_08505	IAQ00_08505	substrate-binding domain-containing protein	CP060818	1818967	1820025	Reverse	NA	COG1609	Transcriptional regulators	K	NA	NA	NA	29	N	SignalP-noTM	0	K02529	LacI family transcriptional regulator	NA	NA	NA	NA
IAQ00_08510	IAQ00_08510	ketopantoate reductase family protein	CP060818	1820118	1821032	Reverse	NA	COG1893	Ketopantoate reductase	H	NA	NA	NA	23	N	SignalP-noTM	0	K00077	2-dehydropantoate 2-reductase	1.1.1.169	NA	NA	NA
IAQ00_08515	IAQ00_08515	LLM class flavin-dependent oxidoreductase	CP060818	1821302	1822324	Forward	NA	COG2141	Coenzyme F420-dependent N5,N10-methylene tetrahydromethanopterin reductase and related flavin-dependent oxidoreductases	C	NA	NA	NA	65	N	SignalP-noTM	0	NA	NA	NA	NA	NA	NA
IAQ00_08520	IAQ00_08520	type I addiction module toxin, SymE family	CP060818	1822960	1823178	Forward	NA	NA	NA	NA	NA	NA	NA	41	N	SignalP-noTM	0	K19048	toxic protein SymE	NA	NA	NA	NA
IAQ00_08525	IAQ00_08525	transcriptional regulator	CP060818	1823501	1824439	Reverse	NA	NA	NA	NA	NA	NA	NA	21	N	SignalP-noTM	2	NA	NA	NA	NA	NA	NA
IAQ00_08530	IAQ00_08530	type VI secretion system tube protein Hcp	CP060818	1824460	1824942	Reverse	NA	COG3157	Hemolysin-coregulated protein (uncharacterized)	S	NA	NA	NA	34	N	SignalP-noTM	0	K11903	type VI secretion system secreted protein Hcp	NA	NA	NA	NA
IAQ00_08540	IAQ00_08540	Gfo/Idh/MocA family oxidoreductase	CP060818	1826435	1827556	Forward	NA	COG0673	Predicted dehydrogenases and related proteins	R	NA	NA	NA	24	N	SignalP-noTM	0	NA	NA	NA	NA	NA	NA
IAQ00_08545	IAQ00_08545	glycosyltransferase family 8 protein	CP060818	1827636	1828463	Reverse	NA	COG1442	Lipopolysaccharide biosynthesis proteins, LPS:glycosyltransferases	M	NA	NA	NA	38	N	SignalP-noTM	0	K18819	inositol 3-alpha-galactosyltransferase	2.4.1.123	NA	NA	NA
IAQ00_08550	IAQ00_08550	FAD-binding protein	CP060818	1828465	1829862	Reverse	NA	COG0277	FAD/FMN-containing dehydrogenases	C	NA	NA	NA	22	N	SignalP-noTM	0	NA	NA	NA	NA	NA	NA
IAQ00_08555	IAQ00_08555	TetR family transcriptional regulator	CP060818	1829936	1830574	Reverse	NA	COG1309	Transcriptional regulator	K	NA	NA	NA	34	N	SignalP-noTM	0	NA	NA	NA	NA	NA	NA
IAQ00_08565	IAQ00_08565	DNA/RNA non-specific endonuclease	CP060818	1831334	1833133	Forward	NA	COG1864	DNA/RNA endonuclease G, NUC1	F	NA	NA	NA	29	N	SignalP-noTM	0	K01173	endonuclease G, mitochondrial	NA	NA	NA	NA
IAQ00_08570	IAQ00_08570	2Fe-2S iron-sulfur cluster binding domain-containing protein	CP060818	1833170	1833247	Forward	NA	COG0633	Ferredoxin	C	NA	NA	NA	21	N	SignalP-noTM	0	NA	NA	NA	NA	NA	NA
IAQ00_08575	IAQ00_08575	hypothetical protein	CP060818	1833248	1833385	Forward	NA	NA	NA	NA	NA	NA	NA	33	N	SignalP-noTM	0	NA	NA	NA	NA	NA	NA
IAQ00_08580	IAQ00_08580	MCP four helix bundle domain-containing protein	CP060818	1833643	1835187	Reverse	NA	COG0840	Methyl-accepting chemotaxis protein	NT	NA	NA	NA	26	N	SignalP-TM	2	K03406	methyl-accepting chemotaxis protein	NA	NA	NA	NA
IAQ00_08590	IAQ00_08590	sugar ABC transporter substrate-binding protein	CP060818	1836560	1837483	Forward	NA	COG1879	ABC-type sugar transport system, periplasmic component	G	NA	NA	NA	23	Y	SignalP-noTM	1	K17213	inositol transport system substrate-binding protein	NA	NA	NA	NA
IAQ00_08595	IAQ00_08595	sugar ABC transporter ATP-binding protein	CP060818	1837514	1838998	Forward	NA	COG1129	ABC-type sugar transport system, ATPase component	G	NA	NA	NA	36	N	SignalP-noTM	0	K17215	inositol transport system ATP-binding protein	NA	NA	NA	NA
IAQ00_08600	IAQ00_08600	ABC transporter permease	CP060818	1839022	1840047	Forward	NA	COG1172	Ribose/xylose/arabinose/galactoside ABC-type transport systems, permease components	G	NA	NA	NA	9	N	SignalP-TM	7	K17214	inositol transport system permease protein	NA	NA	NA	NA
IAQ00_08605	nac	nitrogen assimilation transcriptional regulator NAC	CP060818	1840785	1841702	Forward	NA	COG0583	Transcriptional regulator	K	NA	NA	NA	34	N	SignalP-noTM	0	K19338	LysR family transcriptional regulator, nitrogen assimilation regulatory protein	NA	NA	NA	NA
IAQ00_08610	cbl	HTH-type transcriptional regulator Cbl	CP060818	1841913	1842872	Forward	NA	COG0583	Transcriptional regulator	K	NA	NA	NA	35	N	SignalP-noTM	0	K13635	LysR family transcriptional regulator, cys regulon transcriptional activator	NA	NA	NA	NA
IAQ00_08615	IAQ00_08615	NAD-dependent succinate-semialdehyde dehydrogenase	CP060818	1843024	1844481	Forward	NA	COG1012	NAD-dependent aldehyde dehydrogenases	C	NA	NA	NA	56	N	SignalP-noTM	0	K00135	succinate-semialdehyde dehydrogenase / glutarate-semialdehyde dehydrogenase	1.2.1.16	1.2.1.79	1.2.1.20	NA
IAQ00_08620	IAQ00_08620	aldehyde dehydrogenase	CP060818	1844835	1846304	Forward	NA	COG1012	NAD-dependent aldehyde dehydrogenases	C	NA	NA	NA	49	N	SignalP-noTM	0	NA	NA	NA	NA	NA	NA
IAQ00_08625	IAQ00_08625	haloacid dehalogenase type II	CP060818	1846337	1847005	Forward	NA	COG1011	Predicted hydrolase (HAD superfamily)	R	NA	NA	NA	32	N	SignalP-noTM	0	K01560	2-haloacid dehalogenase	3.8.1.2	NA	NA	NA
IAQ00_08630	IAQ00_08630	FAD-binding oxidoreductase	CP060818	1847016	1848293	Forward	NA	COG0665	Glycine/D-amino acid oxidases (deaminating)	E	NA	NA	NA	27	N	SignalP-TM	0	K09471	gamma-glutamylputrescine oxidase	1.4.3.-	NA	NA	NA
IAQ00_08635	IAQ00_08635	ABC transporter substrate-binding protein	CP060818	1848443	1850050	Forward	NA	COG0747	ABC-type dipeptide transport system, periplasmic component	E	NA	NA	NA	54	N	SignalP-TM	0	K02035	peptide/nickel transport system substrate-binding protein	NA	NA	NA	NA
IAQ00_08640	IAQ00_08640	ABC transporter permease	CP060818	1850078	1851031	Forward	NA	COG0601	ABC-type dipeptide/oligopeptide/nickel transport systems, permease components	EP	NA	NA	NA	39	N	SignalP-TM	6	K02033	peptide/nickel transport system permease protein	NA	NA	NA	NA
IAQ00_08645	IAQ00_08645	ABC transporter permease	CP060818	1851031	1851879	Forward	NA	COG1173	ABC-type dipeptide/oligopeptide/nickel transport systems, permease components	EP	NA	NA	NA	39	N	SignalP-TM	5	K02034	peptide/nickel transport system permease protein	NA	NA	NA	NA
IAQ00_08650	IAQ00_08650	ABC transporter ATP-binding protein	CP060818	1851876	1853540	Forward	NA	COG1123	ATPase components of various ABC-type transport systems, contain duplicated ATPase	R	NA	NA	NA	62	N	SignalP-noTM	0	K02032	peptide/nickel transport system ATP-binding protein	NA	NA	NA	NA
IAQ00_08655	IAQ00_08655	FAD-binding oxidoreductase	CP060818	1853634	1854965	Forward	NA	COG0665	Glycine/D-amino acid oxidases (deaminating)	E	NA	NA	NA	38	N	SignalP-TM	1	NA	NA	NA	NA	NA	NA
IAQ00_08660	IAQ00_08660	GNAT family N-acetyltransferase	CP060818	1854976	1855818	Forward	NA	COG1247	Sortase and related acyltransferases	M	NA	NA	NA	19	N	SignalP-noTM	0	NA	NA	NA	NA	NA	NA
IAQ00_08665	IAQ00_08665	glyoxylate/hydroxypyruvate reductase A	CP060818	1855818	1856744	Forward	NA	COG0111	Phosphoglycerate dehydrogenase and related dehydrogenases	HE	NA	NA	NA	70	N	SignalP-noTM	0	K12972	glyoxylate/hydroxypyruvate reductase	1.1.1.79	1.1.1.81	NA	NA
IAQ00_08670	IAQ00_08670	amidohydrolase	CP060818	1856746	1857879	Forward	NA	COG1473	Metal-dependent amidase/aminoacylase/carboxypeptidase	R	NA	NA	NA	42	N	SignalP-noTM	0	NA	NA	NA	NA	NA	NA
IAQ00_08675	gabT	4-aminobutyrate--2-oxoglutarate transaminase	CP060818	1857993	1859306	Forward	NA	COG0160	4-aminobutyrate aminotransferase and related aminotransferases	E	NA	NA	NA	33	N	SignalP-noTM	0	NA	NA	NA	NA	NA	NA
IAQ00_08680	IAQ00_08680	Lrp/AsnC family transcriptional regulator	CP060818	1859558	1860070	Forward	NA	COG1522	Transcriptional regulators	K	NA	NA	NA	33	N	SignalP-noTM	0	K15782	Lrp/AsnC family transcriptional regulator, regulator of ectoine-degradation genes	NA	NA	NA	NA
IAQ00_08685	IAQ00_08685	phosphatase PAP2 family protein	CP060818	1860138	1862063	Reverse	NA	COG0671	Membrane-associated phospholipid phosphatase	I	NA	NA	NA	25	Y	SignalP-noTM	0	NA	NA	NA	NA	NA	NA
IAQ00_08690	IAQ00_08690	cytosine permease	CP060818	1862556	1863860	Forward	NA	COG1457	Purine-cytosine permease and related proteins	F	NA	NA	NA	32	N	SignalP-TM	11	K10974	cytosine permease	NA	NA	NA	NA
IAQ00_08695	IAQ00_08695	cysteine hydrolase	CP060818	1863853	1864542	Forward	NA	COG1335	Amidases related to nicotinamidase	Q	NA	NA	NA	37	N	SignalP-noTM	0	K23359	biuret amidohydrolase	3.5.1.84	NA	NA	NA
IAQ00_08700	phnF	phosphonate metabolism transcriptional regulator PhnF	CP060818	1864707	1865420	Forward	NA	COG2188	Transcriptional regulators	K	NA	NA	NA	40	N	SignalP-noTM	0	K02043	GntR family transcriptional regulator, phosphonate transport system regulatory protein	NA	NA	NA	NA
IAQ00_08705	phnG	phosphonate C-P lyase system protein PhnG	CP060818	1865420	1865869	Forward	NA	COG3624	Uncharacterized enzyme of phosphonate metabolism	P	NA	NA	NA	27	N	SignalP-noTM	0	K06166	alpha-D-ribose 1-methylphosphonate 5-triphosphate synthase subunit PhnG	2.7.8.37	NA	NA	NA
IAQ00_08710	phnH	phosphonate C-P lyase system protein PhnH	CP060818	1865866	1866450	Forward	NA	COG3625	Uncharacterized enzyme of phosphonate metabolism	P	NA	NA	NA	50	N	SignalP-noTM	0	K06165	alpha-D-ribose 1-methylphosphonate 5-triphosphate synthase subunit PhnH	2.7.8.37	NA	NA	NA
IAQ00_08715	IAQ00_08715	carbon-phosphorus lyase complex subunit PhnI	CP060818	1866441	1867517	Forward	NA	COG3626	Uncharacterized enzyme of phosphonate metabolism	P	NA	NA	NA	61	N	SignalP-noTM	0	K06164	alpha-D-ribose 1-methylphosphonate 5-triphosphate synthase subunit PhnI	2.7.8.37	NA	NA	NA
IAQ00_08720	IAQ00_08720	alpha-D-ribose 1-methylphosphonate 5-phosphate C-P-lyase PhnJ	CP060818	1867510	1868358	Forward	NA	COG3627	Uncharacterized enzyme of phosphonate metabolism	P	NA	NA	NA	39	N	SignalP-noTM	0	K06163	alpha-D-ribose 1-methylphosphonate 5-phosphate C-P lyase	4.7.1.1	NA	NA	NA
IAQ00_08725	phnK	phosphonate C-P lyase system protein PhnK	CP060818	1868348	1869109	Forward	NA	COG4107	ABC-type phosphonate transport system, ATPase component	P	NA	NA	NA	64	N	SignalP-noTM	0	K05781	putative phosphonate transport system ATP-binding protein	NA	NA	NA	NA
IAQ00_08730	phnL	phosphonate C-P lyase system protein PhnL	CP060818	1869109	1869828	Forward	NA	COG4778	ABC-type phosphonate transport system, ATPase component	P	NA	NA	NA	28	N	SignalP-noTM	0	K05780	alpha-D-ribose 1-methylphosphonate 5-triphosphate synthase subunit PhnL	2.7.8.37	NA	NA	NA
IAQ00_08735	phnM	alpha-D-ribose 1-methylphosphonate 5-triphosphate diphosphatase	CP060818	1869825	1870961	Forward	NA	COG3454	Metal-dependent hydrolase involved in phosphonate metabolism	P	NA	NA	NA	40	N	SignalP-noTM	0	K06162	alpha-D-ribose 1-methylphosphonate 5-triphosphate diphosphatase	3.6.1.63	NA	NA	NA
IAQ00_08740	phnN	ribose 1,5-bisphosphokinase	CP060818	1870961	1871497	Forward	NA	COG3709	Uncharacterized component of phosphonate metabolism	P	NA	NA	NA	46	N	SignalP-noTM	0	K05774	ribose 1,5-bisphosphokinase	2.7.4.23	NA	NA	NA
IAQ00_08745	phnP	phosphonate metabolism protein PhnP	CP060818	1871494	1872264	Forward	NA	COG1235	Metal-dependent hydrolases of the beta-lactamase superfamily I	R	NA	NA	NA	19	N	SignalP-noTM	0	K06167	phosphoribosyl 1,2-cyclic phosphate phosphodiesterase	3.1.4.55	NA	NA	NA
IAQ00_08750	phnC	phosphonate ABC transporter ATP-binding protein	CP060818	1872465	1873295	Forward	NA	COG3638	ABC-type phosphate/phosphonate transport system, ATPase component	P	NA	NA	NA	50	N	SignalP-noTM	0	K02041	phosphonate transport system ATP-binding protein	7.3.2.2	NA	NA	NA
IAQ00_08755	phnD	phosphonate ABC transporter substrate-binding protein	CP060818	1873321	1874250	Forward	NA	COG3221	ABC-type phosphate/phosphonate transport system, periplasmic component	P	NA	NA	NA	21	Y	SignalP-noTM	0	K02044	phosphonate transport system substrate-binding protein	NA	NA	NA	NA
IAQ00_08760	phnE	phosphonate ABC transporter, permease protein PhnE	CP060818	1874381	1875235	Forward	NA	COG3639	ABC-type phosphate/phosphonate transport system, permease component	P	NA	NA	NA	38	N	SignalP-TM	4	K02042	phosphonate transport system permease protein	NA	NA	NA	NA
IAQ00_08765	phnE	phosphonate ABC transporter, permease protein PhnE	CP060818	1875238	1876122	Forward	NA	COG3639	ABC-type phosphate/phosphonate transport system, permease component	P	NA	NA	NA	36	N	SignalP-TM	4	K02042	phosphonate transport system permease protein	NA	NA	NA	NA
IAQ00_08770	IAQ00_08770	response regulator	CP060818	1876076	1878676	Reverse	NA	COG0642	Signal transduction histidine kinase	T	NA	NA	NA	48	N	SignalP-TM	2	K13587	two-component system, cell cycle sensor histidine kinase and response regulator CckA	2.7.13.3	NA	NA	NA
IAQ00_08775	IAQ00_08775	sugar ABC transporter ATP-binding protein	CP060818	1878821	1880335	Forward	NA	COG1129	ABC-type sugar transport system, ATPase component	G	NA	NA	NA	37	N	SignalP-noTM	0	K10441	ribose transport system ATP-binding protein	7.5.2.7	NA	NA	NA
IAQ00_08780	IAQ00_08780	ribose ABC transporter permease	CP060818	1880346	1881326	Forward	NA	COG4158	Predicted ABC-type sugar transport system, permease component	R	NA	NA	NA	46	N	SignalP-TM	8	K10440	ribose transport system permease protein	NA	NA	NA	NA
IAQ00_08785	IAQ00_08785	ABC transporter substrate-binding protein	CP060818	1881398	1882336	Forward	NA	COG1879	ABC-type sugar transport system, periplasmic component	G	NA	NA	NA	24	Y	SignalP-noTM	0	K10439	ribose transport system substrate-binding protein	NA	NA	NA	NA
IAQ00_08790	IAQ00_08790	D-lyxose/D-mannose family sugar isomerase	CP060818	1882384	1883076	Forward	NA	COG3822	ABC-type sugar transport system, auxiliary component	R	NA	NA	NA	59	N	SignalP-noTM	0	K09988	D-lyxose ketol-isomerase	5.3.1.15	NA	NA	NA
IAQ00_08795	IAQ00_08795	ketose 1,6-bisphosphate aldolase	CP060818	1883076	1883936	Forward	NA	COG0191	Fructose/tagatose bisphosphate aldolase	G	NA	NA	NA	14	N	SignalP-noTM	0	K01624	fructose-bisphosphate aldolase, class II	4.1.2.13	NA	NA	NA
IAQ00_08800	IAQ00_08800	carbohydrate kinase family protein	CP060818	1883937	1884989	Forward	NA	COG0524	Sugar kinases, ribokinase family	G	NA	NA	NA	25	N	SignalP-noTM	0	NA	NA	NA	NA	NA	NA
IAQ00_08805	IAQ00_08805	response regulator transcription factor	CP060818	1884926	1885669	Reverse	NA	COG0745	Response regulators consisting of a CheY-like receiver domain and a winged-helix DNA-binding domain	TK	NA	NA	NA	27	N	SignalP-noTM	0	NA	NA	NA	NA	NA	NA
IAQ00_08810	IAQ00_08810	NCS2 family permease	CP060818	1886119	1887414	Forward	NA	COG2252	Permeases	R	NA	NA	NA	31	N	SignalP-TM	11	K06901	adenine/guanine/hypoxanthine permease	NA	NA	NA	NA
IAQ00_08815	IAQ00_08815	hypothetical protein	CP060818	1887739	1888503	Forward	NA	COG1345	Flagellar capping protein	N	NA	NA	NA	58	N	SignalP-noTM	1	NA	NA	NA	NA	NA	NA
IAQ00_08820	IAQ00_08820	AMP nucleosidase	CP060818	1888586	1890040	Reverse	NA	COG0775	Nucleoside phosphorylase	F	NA	NA	NA	49	N	SignalP-noTM	0	K01241	AMP nucleosidase	3.2.2.4	NA	NA	NA
IAQ00_08825	IAQ00_08825	EmmdR/YeeO family multidrug/toxin efflux MATE transporter	CP060818	1890434	1891849	Forward	NA	COG0534	Na+-driven multidrug efflux pump	V	NA	NA	NA	59	N	SignalP-TM	11	K03327	multidrug resistance protein, MATE family	NA	NA	NA	NA
IAQ00_08830	IAQ00_08830	SH3 domain-containing protein	CP060818	1892963	1893559	Forward	NA	NA	NA	NA	NA	NA	NA	25	Y	SignalP-noTM	0	NA	NA	NA	NA	NA	NA
IAQ00_08835	tssJ	type VI secretion system lipoprotein TssJ	CP060818	1893583	1894086	Forward	NA	COG3521	Uncharacterized protein conserved in bacteria	S	NA	NA	NA	34	N	SignalP-TM	0	K11906	type VI secretion system protein VasD	NA	NA	NA	NA
IAQ00_08840	tssK	type VI secretion system baseplate subunit TssK	CP060818	1894108	1895448	Forward	NA	COG3522	Uncharacterized protein conserved in bacteria	S	NA	NA	NA	24	N	SignalP-noTM	0	K11893	type VI secretion system protein ImpJ	NA	NA	NA	NA
IAQ00_08845	IAQ00_08845	DotU family type VI secretion system protein	CP060818	1895465	1896706	Forward	NA	COG3455	Uncharacterized protein conserved in bacteria	S	NA	NA	NA	41	N	SignalP-noTM	1	K11892	type VI secretion system protein ImpK	NA	NA	NA	NA
IAQ00_08850	tssM	type VI secretion system membrane subunit TssM	CP060818	1896710	1900336	Forward	NA	COG3523	Uncharacterized protein conserved in bacteria	S	NA	NA	NA	17	N	SignalP-TM	3	K11891	type VI secretion system protein ImpL	NA	NA	NA	NA
IAQ00_08855	tagF	type VI secretion system-associated protein TagF	CP060818	1900351	1901064	Forward	NA	COG3913	Uncharacterized protein conserved in bacteria	S	NA	NA	NA	6	N	SignalP-noTM	0	K11890	type VI secretion system protein ImpM	NA	NA	NA	NA
IAQ00_08860	tssA	type VI secretion system protein TssA	CP060818	1901075	1902097	Forward	NA	COG3515	Uncharacterized protein conserved in bacteria	S	NA	NA	NA	21	N	SignalP-noTM	0	K11902	type VI secretion system protein ImpA	NA	NA	NA	NA
IAQ00_08865	tssB	type VI secretion system contractile sheath small subunit	CP060818	1902178	1902708	Forward	NA	COG3516	Uncharacterized protein conserved in bacteria	S	NA	NA	NA	57	N	SignalP-noTM	0	K11901	type VI secretion system protein ImpB	NA	NA	NA	NA
IAQ00_08870	tssC	type VI secretion system contractile sheath large subunit	CP060818	1902708	1904207	Forward	NA	COG3517	Uncharacterized protein conserved in bacteria	S	NA	NA	NA	37	N	SignalP-noTM	0	K11900	type VI secretion system protein ImpC	NA	NA	NA	NA
IAQ00_08875	IAQ00_08875	hypothetical protein	CP060818	1904292	1904957	Forward	NA	NA	NA	NA	NA	NA	NA	30	N	SignalP-noTM	0	NA	NA	NA	NA	NA	NA
IAQ00_08880	IAQ00_08880	type VI secretion system tube protein Hcp	CP060818	1905624	1906106	Forward	NA	COG3157	Hemolysin-coregulated protein (uncharacterized)	S	NA	NA	NA	41	N	SignalP-noTM	0	K11903	type VI secretion system secreted protein Hcp	NA	NA	NA	NA
IAQ00_08885	IAQ00_08885	hypothetical protein	CP060818	1907006	1907569	Forward	NA	NA	NA	NA	NA	NA	NA	20	Y	SignalP-TM	1	NA	NA	NA	NA	NA	NA
IAQ00_08890	IAQ00_08890	DUF1311 domain-containing protein	CP060818	1907628	1908026	Forward	NA	COG3755	Uncharacterized protein conserved in bacteria	S	NA	NA	NA	20	Y	SignalP-noTM	0	NA	NA	NA	NA	NA	NA
IAQ00_08895	IAQ00_08895	DUF1311 domain-containing protein	CP060818	1908080	1908889	Forward	NA	COG4461	Uncharacterized protein conserved in bacteria, putative lipoprotein	S	NA	NA	NA	23	Y	SignalP-noTM	0	NA	NA	NA	NA	NA	NA
IAQ00_08905	IAQ00_08905	hypothetical protein	CP060818	1909485	1910036	Forward	NA	NA	NA	NA	NA	NA	NA	19	Y	SignalP-noTM	0	NA	NA	NA	NA	NA	NA
IAQ00_08910	IAQ00_08910	DUF1311 domain-containing protein	CP060818	1910131	1910532	Forward	NA	COG3755	Uncharacterized protein conserved in bacteria	S	NA	NA	NA	23	Y	SignalP-noTM	1	NA	NA	NA	NA	NA	NA
IAQ00_08915	tagH	type VI secretion system-associated FHA domain protein TagH	CP060818	1910667	1912562	Forward	NA	COG3456	Uncharacterized conserved protein, contains FHA domain	T	NA	NA	NA	30	N	SignalP-noTM	0	K07169	FHA domain-containing protein	NA	NA	NA	NA
IAQ00_08920	IAQ00_08920	serine/threonine-protein phosphatase	CP060818	1912559	1913350	Forward	NA	COG0631	Serine/threonine protein phosphatase	T	NA	NA	NA	48	N	SignalP-noTM	0	K20074	PPM family protein phosphatase	3.1.3.16	NA	NA	NA
IAQ00_08925	IAQ00_08925	hypothetical protein	CP060818	1913319	1914374	Forward	NA	NA	NA	NA	NA	NA	NA	34	N	SignalP-TM	0	NA	NA	NA	NA	NA	NA
IAQ00_08930	IAQ00_08930	protein of avirulence locus ImpE	CP060818	1914391	1915218	Forward	NA	COG4455	Protein of avirulence locus involved in temperature-dependent protein secretion	R	NA	NA	NA	51	N	SignalP-noTM	0	K11898	type VI secretion system protein ImpE	NA	NA	NA	NA
IAQ00_08935	tssE	type VI secretion system baseplate subunit TssE	CP060818	1915208	1915783	Forward	NA	COG3518	Uncharacterized protein conserved in bacteria	S	NA	NA	NA	65	N	SignalP-noTM	0	K11897	type VI secretion system protein ImpF	NA	NA	NA	NA
IAQ00_08940	tssF	type VI secretion system baseplate subunit TssF	CP060818	1915786	1917663	Forward	NA	COG3519	Uncharacterized protein conserved in bacteria	S	NA	NA	NA	25	N	SignalP-noTM	0	K11896	type VI secretion system protein ImpG	NA	NA	NA	NA
IAQ00_08945	tssG	type VI secretion system baseplate subunit TssG	CP060818	1917660	1918709	Forward	NA	COG3520	Uncharacterized protein conserved in bacteria	S	NA	NA	NA	27	N	SignalP-noTM	0	K11895	type VI secretion system protein ImpH	NA	NA	NA	NA
IAQ00_08950	tssH	type VI secretion system ATPase TssH	CP060818	1918763	1921372	Forward	NA	COG0542	ATPases with chaperone activity, ATP-binding subunit	O	NA	NA	NA	29	N	SignalP-noTM	0	K11907	type VI secretion system protein VasG	NA	NA	NA	NA
IAQ00_08955	IAQ00_08955	protein kinase	CP060818	1921402	1922865	Forward	NA	COG0515	Serine/threonine protein kinase	RTKL	NA	NA	NA	40	N	SignalP-noTM	1	NA	NA	NA	NA	NA	NA
IAQ00_08960	tssI	type VI secretion system tip protein VgrG	CP060818	1922877	1925093	Forward	NA	COG3501	Uncharacterized protein conserved in bacteria	S	NA	NA	NA	34	N	SignalP-noTM	0	K11904	type VI secretion system secreted protein VgrG	NA	NA	NA	NA
IAQ00_08965	IAQ00_08965	hypothetical protein	CP060818	1925102	1925479	Forward	NA	NA	NA	NA	NA	NA	NA	35	N	SignalP-TM	1	NA	NA	NA	NA	NA	NA
IAQ00_08970	IAQ00_08970	DUF3592 domain-containing protein	CP060818	1925580	1925972	Forward	NA	NA	NA	NA	NA	NA	NA	25	N	SignalP-TM	1	NA	NA	NA	NA	NA	NA
IAQ00_08975	IAQ00_08975	hypothetical protein	CP060818	1926145	1926522	Forward	NA	NA	NA	NA	NA	NA	NA	27	N	SignalP-TM	1	NA	NA	NA	NA	NA	NA
IAQ00_08980	IAQ00_08980	hypothetical protein	CP060818	1926628	1927008	Forward	NA	NA	NA	NA	NA	NA	NA	24	N	SignalP-TM	1	NA	NA	NA	NA	NA	NA
IAQ00_08990	IAQ00_08990	hypothetical protein	CP060818	1927912	1928286	Forward	NA	NA	NA	NA	NA	NA	NA	28	N	SignalP-TM	1	NA	NA	NA	NA	NA	NA
IAQ00_08995	IAQ00_08995	DUF2169 domain-containing protein	CP060818	1928493	1931033	Forward	NA	COG1357	Uncharacterized low-complexity proteins	S	NA	NA	NA	33	N	SignalP-noTM	0	NA	NA	NA	NA	NA	NA
IAQ00_09000	IAQ00_09000	pentapeptide repeat-containing protein	CP060818	1931030	1932100	Forward	NA	COG1357	Uncharacterized low-complexity proteins	S	NA	NA	NA	32	N	SignalP-noTM	0	NA	NA	NA	NA	NA	NA
IAQ00_09005	IAQ00_09005	DUF3540 domain-containing protein	CP060818	1932113	1932718	Forward	NA	NA	NA	NA	NA	NA	NA	19	N	SignalP-noTM	0	NA	NA	NA	NA	NA	NA
IAQ00_09010	IAQ00_09010	DUF4150 domain-containing protein	CP060818	1932728	1933120	Forward	NA	NA	NA	NA	NA	NA	NA	58	N	SignalP-noTM	0	NA	NA	NA	NA	NA	NA
IAQ00_09015	tssI	type VI secretion system tip protein VgrG	CP060818	1933168	1935879	Forward	NA	COG3501	Uncharacterized protein conserved in bacteria	S	NA	NA	NA	34	N	SignalP-noTM	0	K11904	type VI secretion system secreted protein VgrG	NA	NA	NA	NA
IAQ00_09020	IAQ00_09020	hypothetical protein	CP060818	1935893	1936453	Forward	NA	NA	NA	NA	NA	NA	NA	24	Y	SignalP-noTM	1	NA	NA	NA	NA	NA	NA
IAQ00_09025	IAQ00_09025	hypothetical protein	CP060818	1937145	1937549	Forward	NA	NA	NA	NA	NA	NA	NA	30	N	SignalP-noTM	0	NA	NA	NA	NA	NA	NA
IAQ00_09030	IAQ00_09030	hypothetical protein	CP060818	1937838	1938218	Forward	NA	NA	NA	NA	NA	NA	NA	19	Y	SignalP-noTM	0	NA	NA	NA	NA	NA	NA
IAQ00_09035	IAQ00_09035	DUF1311 domain-containing protein	CP060818	1938467	1939210	Forward	NA	COG3755	Uncharacterized protein conserved in bacteria	S	NA	NA	NA	24	Y	SignalP-noTM	0	NA	NA	NA	NA	NA	NA
IAQ00_09040	IAQ00_09040	hypothetical protein	CP060818	1939222	1940070	Forward	NA	NA	NA	NA	NA	NA	NA	26	Y	SignalP-noTM	0	NA	NA	NA	NA	NA	NA
IAQ00_09045	IAQ00_09045	DcrB-related protein	CP060818	1940083	1940523	Forward	NA	COG5435	Uncharacterized conserved protein	S	NA	NA	NA	27	N	SignalP-noTM	0	NA	NA	NA	NA	NA	NA
IAQ00_09055	IAQ00_09055	hypothetical protein	CP060818	1944959	1945282	Forward	NA	NA	NA	NA	NA	NA	NA	69	N	SignalP-noTM	0	NA	NA	NA	NA	NA	NA
IAQ00_09060	IAQ00_09060	RHS domain-containing protein	CP060818	1945389	1945583	Forward	NA	COG3209	Rhs family protein	M	NA	NA	NA	29	N	SignalP-noTM	0	NA	NA	NA	NA	NA	NA
IAQ00_09065	IAQ00_09065	RHS repeat-associated core domain-containing protein	CP060818	1945662	1946204	Forward	NA	COG3209	Rhs family protein	M	NA	NA	NA	40	N	SignalP-noTM	0	NA	NA	NA	NA	NA	NA
IAQ00_09070	IAQ00_09070	hypothetical protein	CP060818	1946201	1946686	Forward	NA	NA	NA	NA	NA	NA	NA	61	N	SignalP-noTM	0	NA	NA	NA	NA	NA	NA
IAQ00_09080	IAQ00_09080	hypothetical protein	CP060818	1947582	1947830	Forward	NA	NA	NA	NA	NA	NA	NA	23	N	SignalP-noTM	0	NA	NA	NA	NA	NA	NA
IAQ00_09085	IAQ00_09085	hypothetical protein	CP060818	1948216	1948503	Forward	NA	NA	NA	NA	NA	NA	NA	49	N	SignalP-noTM	0	NA	NA	NA	NA	NA	NA
IAQ00_09095	IAQ00_09095	hypothetical protein	CP060818	1949909	1950115	Forward	NA	NA	NA	NA	NA	NA	NA	32	N	SignalP-noTM	0	NA	NA	NA	NA	NA	NA
IAQ00_09100	IAQ00_09100	hypothetical protein	CP060818	1950853	1951329	Forward	NA	NA	NA	NA	NA	NA	NA	63	N	SignalP-noTM	0	NA	NA	NA	NA	NA	NA
IAQ00_09105	IAQ00_09105	hypothetical protein	CP060818	1951689	1952015	Forward	NA	NA	NA	NA	NA	NA	NA	52	N	SignalP-noTM	0	NA	NA	NA	NA	NA	NA
IAQ00_09115	IAQ00_09115	hypothetical protein	CP060818	1953417	1953680	Forward	NA	NA	NA	NA	NA	NA	NA	47	N	SignalP-noTM	0	NA	NA	NA	NA	NA	NA
IAQ00_09120	IAQ00_09120	hypothetical protein	CP060818	1954003	1954155	Forward	NA	NA	NA	NA	NA	NA	NA	21	N	SignalP-noTM	0	NA	NA	NA	NA	NA	NA
IAQ00_09125	IAQ00_09125	hypothetical protein	CP060818	1954152	1954457	Forward	NA	NA	NA	NA	NA	NA	NA	23	N	SignalP-noTM	0	NA	NA	NA	NA	NA	NA
IAQ00_09135	IAQ00_09135	hypothetical protein	CP060818	1956287	1956502	Forward	NA	NA	NA	NA	NA	NA	NA	25	N	SignalP-noTM	0	NA	NA	NA	NA	NA	NA
IAQ00_09145	IAQ00_09145	hypothetical protein	CP060818	1959735	1959944	Forward	NA	NA	NA	NA	NA	NA	NA	19	N	SignalP-noTM	0	NA	NA	NA	NA	NA	NA
IAQ00_09155	IAQ00_09155	hypothetical protein	CP060818	1962150	1962419	Forward	NA	NA	NA	NA	NA	NA	NA	62	N	SignalP-noTM	0	NA	NA	NA	NA	NA	NA
IAQ00_09165	IAQ00_09165	hypothetical protein	CP060818	1964148	1964471	Forward	NA	NA	NA	NA	NA	NA	NA	44	N	SignalP-noTM	0	NA	NA	NA	NA	NA	NA
IAQ00_09170	IAQ00_09170	hypothetical protein	CP060818	1964468	1964737	Forward	NA	NA	NA	NA	NA	NA	NA	38	N	SignalP-noTM	0	NA	NA	NA	NA	NA	NA
IAQ00_09180	IAQ00_09180	hypothetical protein	CP060818	1966015	1966281	Forward	NA	NA	NA	NA	NA	NA	NA	24	N	SignalP-noTM	0	NA	NA	NA	NA	NA	NA
IAQ00_09190	IAQ00_09190	hypothetical protein	CP060818	1967042	1967422	Forward	NA	NA	NA	NA	NA	NA	NA	40	N	SignalP-noTM	0	NA	NA	NA	NA	NA	NA
IAQ00_09195	IAQ00_09195	IS3 family transposase	CP060818	1967765	1968885	Reverse	NA	COG2801	Transposase and inactivated derivatives	L	ISKpn34	IS407	IS3	24	N	SignalP-noTM	0	K07497	putative transposase	NA	NA	NA	NA
IAQ00_09205	IAQ00_09205	hypothetical protein	CP060818	1970064	1970345	Forward	NA	NA	NA	NA	NA	NA	NA	30	N	SignalP-noTM	0	NA	NA	NA	NA	NA	NA
IAQ00_09210	IAQ00_09210	hypothetical protein	CP060818	1970605	1970862	Forward	NA	NA	NA	NA	NA	NA	NA	51	N	SignalP-noTM	0	NA	NA	NA	NA	NA	NA
IAQ00_09215	IAQ00_09215	hypothetical protein	CP060818	1971232	1971552	Forward	NA	NA	NA	NA	NA	NA	NA	18	N	SignalP-noTM	0	NA	NA	NA	NA	NA	NA
IAQ00_09225	IAQ00_09225	hypothetical protein	CP060818	1972802	1973383	Forward	NA	NA	NA	NA	NA	NA	NA	28	N	SignalP-TM	4	NA	NA	NA	NA	NA	NA
IAQ00_09230	IAQ00_09230	PTS sugar transporter subunit IIA	CP060818	1973769	1974230	Forward	NA	COG1762	Phosphotransferase system mannitol/fructose-specific IIA domain (Ntr-type)	GT	NA	NA	NA	31	N	SignalP-noTM	0	NA	NA	NA	NA	NA	NA
IAQ00_09235	IAQ00_09235	PTS fructose transporter subunit IIB	CP060818	1974227	1974550	Forward	NA	COG1445	Phosphotransferase system fructose-specific component IIB	G	NA	NA	NA	20	N	SignalP-noTM	0	NA	NA	NA	NA	NA	NA
IAQ00_09240	IAQ00_09240	PTS fructose transporter subunit IIC	CP060818	1974564	1975667	Forward	NA	COG1299	Phosphotransferase system, fructose-specific IIC component	G	NA	NA	NA	20	N	SignalP-TM	8	NA	NA	NA	NA	NA	NA
IAQ00_09245	mngB	mannosylglycerate hydrolase	CP060818	1975693	1978326	Forward	NA	COG0383	Alpha-mannosidase	G	NA	NA	NA	66	N	SignalP-noTM	0	K15524	mannosylglycerate hydrolase	3.2.1.170	NA	NA	NA
IAQ00_09250	IAQ00_09250	BglG family transcription antiterminator	CP060818	1978329	1980236	Forward	NA	COG3711	Transcriptional antiterminator	K	NA	NA	NA	28	N	SignalP-noTM	0	NA	NA	NA	NA	NA	NA
IAQ00_09255	IAQ00_09255	carbohydrate porin	CP060818	1980279	1981451	Forward	NA	NA	NA	NA	NA	NA	NA	20	Y	SignalP-noTM	0	NA	NA	NA	NA	NA	NA
IAQ00_09260	IAQ00_09260	Hsp20 family protein	CP060818	1981670	1982158	Forward	NA	COG0071	Molecular chaperone (small heat shock protein)	O	NA	NA	NA	17	N	SignalP-noTM	0	NA	NA	NA	NA	NA	NA
IAQ00_09265	IAQ00_09265	hypothetical protein	CP060818	1982238	1982534	Forward	NA	NA	NA	NA	NA	NA	NA	24	N	SignalP-noTM	0	NA	NA	NA	NA	NA	NA
IAQ00_09270	IAQ00_09270	ABC transporter ATP-binding protein	CP060818	1982793	1983593	Forward	NA	COG1120	ABC-type cobalamin/Fe3+-siderophores transport systems, ATPase components	PH	NA	NA	NA	44	N	SignalP-noTM	0	K02013	iron complex transport system ATP-binding protein	7.2.2.-	NA	NA	NA
IAQ00_09275	IAQ00_09275	ABC transporter substrate-binding protein	CP060818	1983625	1984557	Forward	NA	COG0614	ABC-type Fe3+-hydroxamate transport system, periplasmic component	P	NA	NA	NA	48	N	SignalP-noTM	0	K02016	iron complex transport system substrate-binding protein	NA	NA	NA	NA
IAQ00_09280	IAQ00_09280	iron ABC transporter permease	CP060818	1984554	1985564	Forward	NA	COG0609	ABC-type Fe3+-siderophore transport system, permease component	P	NA	NA	NA	29	N	SignalP-TM	9	K02015	iron complex transport system permease protein	NA	NA	NA	NA
IAQ00_09285	tssI	type VI secretion system tip protein VgrG	CP060818	1985887	1988100	Forward	NA	COG3501	Uncharacterized protein conserved in bacteria	S	NA	NA	NA	27	N	SignalP-noTM	0	K11904	type VI secretion system secreted protein VgrG	NA	NA	NA	NA
IAQ00_09290	IAQ00_09290	hypothetical protein	CP060818	1988113	1989663	Forward	NA	NA	NA	NA	NA	NA	NA	29	N	SignalP-noTM	0	NA	NA	NA	NA	NA	NA
IAQ00_09295	IAQ00_09295	RHS domain-containing protein	CP060818	1989799	1993935	Forward	NA	COG3209	Rhs family protein	M	NA	NA	NA	55	N	SignalP-noTM	0	NA	NA	NA	NA	NA	NA
IAQ00_09300	IAQ00_09300	pentapeptide repeat-containing protein	CP060818	1994139	1994564	Forward	NA	COG1357	Uncharacterized low-complexity proteins	S	NA	NA	NA	24	N	SignalP-noTM	0	NA	NA	NA	NA	NA	NA
IAQ00_09305	IAQ00_09305	MFS transporter	CP060818	1994855	1996093	Reverse	NA	COG2270	Permeases of the major facilitator superfamily	R	NA	NA	NA	53	N	SignalP-TM	10	K08225	MFS transporter, ENTS family, enterobactin (siderophore) exporter	NA	NA	NA	NA
IAQ00_09310	hemH	ferrochelatase	CP060818	1996838	1997800	Forward	NA	COG0276	Protoheme ferro-lyase (ferrochelatase)	H	NA	NA	NA	22	N	SignalP-noTM	0	K01772	protoporphyrin/coproporphyrin ferrochelatase	4.99.1.1	4.99.1.9	NA	NA
IAQ00_09320	IAQ00_09320	type II toxin-antitoxin system PemK/MazF family toxin	CP060818	1998101	1998454	Forward	NA	COG2337	Growth inhibitor	T	NA	NA	NA	55	N	SignalP-noTM	0	K18841	mRNA interferase ChpB	3.1.-.-	NA	NA	NA
IAQ00_09330	mtfA	DgsA anti-repressor MtfA	CP060818	1998695	1999528	Reverse	NA	COG3228	Uncharacterized protein conserved in bacteria	S	NA	NA	NA	19	N	SignalP-noTM	0	K09933	MtfA peptidase	NA	NA	NA	NA
IAQ00_09335	IAQ00_09335	hypothetical protein	CP060818	1999634	2000311	Reverse	NA	NA	NA	NA	NA	NA	NA	46	N	SignalP-noTM	0	NA	NA	NA	NA	NA	NA
IAQ00_09340	IAQ00_09340	phosphohydrolase	CP060818	2000923	2001627	Forward	NA	COG1418	Predicted HD superfamily hydrolase	R	NA	NA	NA	47	N	SignalP-noTM	0	K06950	uncharacterized protein	NA	NA	NA	NA
IAQ00_09345	IAQ00_09345	hypothetical protein	CP060818	2001701	2001955	Forward	NA	NA	NA	NA	NA	NA	NA	47	N	SignalP-noTM	0	K21495	antitoxin FitA	NA	NA	NA	NA
IAQ00_09350	IAQ00_09350	Tar ligand binding domain-containing protein	CP060818	2002029	2003645	Reverse	NA	COG0840	Methyl-accepting chemotaxis protein	NT	NA	NA	NA	59	N	SignalP-TM	2	K03406	methyl-accepting chemotaxis protein	NA	NA	NA	NA
IAQ00_09355	dcm	DNA (cytosine-5-)-methyltransferase	CP060818	2003757	2005136	Reverse	NA	COG0270	Site-specific DNA methylase	L	NA	NA	NA	55	N	SignalP-noTM	0	K00558	DNA (cytosine-5)-methyltransferase 1	2.1.1.37	NA	NA	NA
IAQ00_09360	vsr	DNA mismatch endonuclease Vsr	CP060818	2005374	2005853	Forward	NA	COG3727	DNA G:T-mismatch repair endonuclease	L	NA	NA	NA	44	N	SignalP-noTM	0	K07458	DNA mismatch endonuclease, patch repair protein	3.1.-.-	NA	NA	NA
IAQ00_09365	IAQ00_09365	hypothetical protein	CP060818	2005919	2006194	Forward	NA	NA	NA	NA	NA	NA	NA	27	N	SignalP-noTM	0	NA	NA	NA	NA	NA	NA
IAQ00_09370	IAQ00_09370	DUF808 family protein	CP060818	2006292	2007194	Forward	NA	COG2354	Uncharacterized protein conserved in bacteria	S	NA	NA	NA	44	N	SignalP-noTM	5	K09781	uncharacterized protein	NA	NA	NA	NA
IAQ00_09375	IAQ00_09375	DUF2158 domain-containing protein	CP060818	2007542	2007724	Forward	NA	COG5475	Uncharacterized small protein	S	NA	NA	NA	40	N	SignalP-noTM	0	NA	NA	NA	NA	NA	NA
IAQ00_09380	IAQ00_09380	glycosyl transferase	CP060818	2007808	2009028	Reverse	NA	NA	NA	NA	NA	NA	NA	55	N	SignalP-noTM	0	K13693	glucosyl-3-phosphoglycerate synthase	2.4.1.266	NA	NA	NA
IAQ00_09385	IAQ00_09385	mannosyl-3-phosphoglycerate phosphatase-related protein	CP060818	2009069	2009857	Reverse	NA	COG3769	Predicted hydrolase (HAD superfamily)	R	NA	NA	NA	41	N	SignalP-noTM	0	K07026	mannosyl-3-phosphoglycerate phosphatase	3.1.3.70	NA	NA	NA
IAQ00_09390	IAQ00_09390	DUF2525 domain-containing protein	CP060818	2010211	2010435	Reverse	NA	NA	NA	NA	NA	NA	NA	30	N	SignalP-noTM	0	NA	NA	NA	NA	NA	NA
IAQ00_09395	IAQ00_09395	YqaE/Pmp3 family membrane protein	CP060818	2010744	2010902	Forward	NA	COG0401	Uncharacterized homolog of Blt101	S	NA	NA	NA	20	N	SignalP-TM	2	NA	NA	NA	NA	NA	NA
IAQ00_09400	dsrB	protein DsrB	CP060818	2010965	2011159	Forward	NA	NA	NA	NA	NA	NA	NA	39	N	SignalP-noTM	0	NA	NA	NA	NA	NA	NA
IAQ00_09405	IAQ00_09405	Tar ligand binding domain-containing protein	CP060818	2011290	2013002	Reverse	NA	COG0840	Methyl-accepting chemotaxis protein	NT	NA	NA	NA	56	N	SignalP-TM	2	K05876	methyl-accepting chemotaxis protein III, ribose and galactose sensor receptor	NA	NA	NA	NA
IAQ00_09410	rcsA	transcriptional regulator RcsA	CP060818	2013143	2013778	Reverse	NA	COG2197	Response regulator containing a CheY-like receiver domain and an HTH DNA-binding domain	TK	NA	NA	NA	23	N	SignalP-noTM	0	K07781	LuxR family transcriptional regulator, capsular biosynthesis positive transcription factor	NA	NA	NA	NA
IAQ00_09415	fliR	flagellar type III secretion system protein FliR	CP060818	2014407	2015192	Reverse	NA	COG1684	Flagellar biosynthesis pathway, component FliR	NU	NA	NA	NA	35	N	SignalP-TM	6	K02421	flagellar biosynthesis protein FliR	NA	NA	NA	NA
IAQ00_09420	fliQ	flagellar biosynthesis protein FliQ	CP060818	2015192	2015461	Reverse	NA	COG1987	Flagellar biosynthesis pathway, component FliQ	NU	NA	NA	NA	41	N	SignalP-TM	2	K02420	flagellar biosynthesis protein FliQ	NA	NA	NA	NA
IAQ00_09425	fliP	flagellar type III secretion system pore protein FliP	CP060818	2015487	2016218	Reverse	NA	COG1338	Flagellar biosynthesis pathway, component FliP	NU	NA	NA	NA	20	Y	SignalP-TM	5	K02419	flagellar biosynthesis protein FliP	NA	NA	NA	NA
IAQ00_09430	fliO	flagellar biosynthetic protein FliO	CP060818	2016218	2016616	Reverse	NA	COG3190	Flagellar biogenesis protein	N	NA	NA	NA	46	N	SignalP-TM	1	K02418	flagellar protein FliO/FliZ	NA	NA	NA	NA
IAQ00_09435	fliN	flagellar motor switch protein FliN	CP060818	2016618	2017031	Reverse	NA	COG1886	Flagellar motor switch/type III secretory pathway protein	NU	NA	NA	NA	48	N	SignalP-noTM	0	K02417	flagellar motor switch protein FliN	NA	NA	NA	NA
IAQ00_09440	fliM	flagellar motor switch protein FliM	CP060818	2017024	2018031	Reverse	NA	COG1868	Flagellar motor switch protein	N	NA	NA	NA	25	N	SignalP-noTM	0	K02416	flagellar motor switch protein FliM	NA	NA	NA	NA
IAQ00_09445	fliL	flagellar basal body-associated protein FliL	CP060818	2018036	2018521	Reverse	NA	COG1580	Flagellar basal body-associated protein	N	NA	NA	NA	31	N	SignalP-TM	1	K02415	flagellar protein FliL	NA	NA	NA	NA
IAQ00_09450	IAQ00_09450	flagellar hook-length control protein FliK	CP060818	2018651	2019919	Reverse	NA	COG3144	Flagellar hook-length control protein	N	NA	NA	NA	23	N	SignalP-noTM	0	K02414	flagellar hook-length control protein FliK	NA	NA	NA	NA
IAQ00_09455	fliJ	flagella biosynthesis chaperone FliJ	CP060818	2019916	2020359	Reverse	NA	COG2882	Flagellar biosynthesis chaperone	NUO	NA	NA	NA	35	N	SignalP-noTM	0	K02413	flagellar protein FliJ	NA	NA	NA	NA
IAQ00_09460	fliI	flagellum-specific ATP synthase FliI	CP060818	2020388	2021749	Reverse	NA	COG1157	Flagellar biosynthesis/type III secretory pathway ATPase	NU	NA	NA	NA	23	N	SignalP-noTM	0	K02412	flagellum-specific ATP synthase	7.4.2.8	NA	NA	NA
IAQ00_09465	fliH	flagellar assembly protein FliH	CP060818	2021749	2022447	Reverse	NA	COG1317	Flagellar biosynthesis/type III secretory pathway protein	NU	NA	NA	NA	29	N	SignalP-noTM	0	K02411	flagellar assembly protein FliH	NA	NA	NA	NA
IAQ00_09470	fliG	flagellar motor switch protein FliG	CP060818	2022440	2023432	Reverse	NA	COG1536	Flagellar motor switch protein	N	NA	NA	NA	22	N	SignalP-noTM	0	K02410	flagellar motor switch protein FliG	NA	NA	NA	NA
IAQ00_09475	fliF	flagellar M-ring protein FliF	CP060818	2023429	2025147	Reverse	NA	COG1766	Flagellar biosynthesis/type III secretory pathway lipoprotein	NU	NA	NA	NA	50	N	SignalP-TM	1	K02409	flagellar M-ring protein FliF	NA	NA	NA	NA
IAQ00_09480	fliE	flagellar hook-basal body complex protein FliE	CP060818	2025382	2025693	Forward	NA	COG1677	Flagellar hook-basal body protein	NU	NA	NA	NA	21	N	SignalP-noTM	0	K02408	flagellar hook-basal body complex protein FliE	NA	NA	NA	NA
IAQ00_09485	IAQ00_09485	hypothetical protein	CP060818	2026655	2026822	Forward	NA	NA	NA	NA	NA	NA	NA	33	N	SignalP-noTM	0	NA	NA	NA	NA	NA	NA
IAQ00_09490	IAQ00_09490	IS3 family transposase	CP060818	2027064	2028184	Forward	NA	COG2801	Transposase and inactivated derivatives	L	ISRaq1	IS407	IS3	24	N	SignalP-noTM	0	K07497	putative transposase	NA	NA	NA	NA
IAQ00_09495	IAQ00_09495	hypothetical protein	CP060818	2028345	2028545	Reverse	NA	NA	NA	NA	NA	NA	NA	31	N	SignalP-noTM	0	NA	NA	NA	NA	NA	NA
IAQ00_09500	IAQ00_09500	hypothetical protein	CP060818	2028831	2029097	Forward	NA	NA	NA	NA	NA	NA	NA	29	N	SignalP-noTM	0	NA	NA	NA	NA	NA	NA
IAQ00_09505	IAQ00_09505	DinI family protein	CP060818	2029136	2029375	Reverse	NA	NA	NA	NA	NA	NA	NA	49	N	SignalP-noTM	0	NA	NA	NA	NA	NA	NA
IAQ00_09510	iraP	anti-adapter protein IraP	CP060818	2029551	2029847	Forward	NA	NA	NA	NA	NA	NA	NA	20	N	SignalP-noTM	0	NA	NA	NA	NA	NA	NA
IAQ00_09515	IAQ00_09515	hypothetical protein	CP060818	2029983	2030306	Reverse	NA	NA	NA	NA	NA	NA	NA	21	N	SignalP-noTM	0	NA	NA	NA	NA	NA	NA
IAQ00_09520	IAQ00_09520	lipoprotein	CP060818	2030550	2031008	Forward	NA	NA	NA	NA	NA	NA	NA	19	N	SignalP-noTM	0	NA	NA	NA	NA	NA	NA
IAQ00_09530	IAQ00_09530	class I SAM-dependent methyltransferase	CP060818	2032054	2032728	Reverse	NA	COG3510	Cephalosporin hydroxylase	V	NA	NA	NA	37	N	SignalP-noTM	0	NA	NA	NA	NA	NA	NA
IAQ00_09535	amyA	alpha-amylase	CP060818	2032909	2034390	Reverse	NA	COG0366	Glycosidases	G	NA	NA	NA	28	N	SignalP-noTM	0	K01176	alpha-amylase	3.2.1.1	NA	NA	NA
IAQ00_09540	fliT	flagella biosynthesis regulatory protein FliT	CP060818	2034495	2034854	Reverse	NA	NA	NA	NA	NA	NA	NA	26	N	SignalP-noTM	0	K02423	flagellar protein FliT	NA	NA	NA	NA
IAQ00_09545	fliS	flagellar export chaperone FliS	CP060818	2034854	2035264	Reverse	NA	COG1516	Flagellin-specific chaperone FliS	NUO	NA	NA	NA	43	N	SignalP-noTM	0	K02422	flagellar secretion chaperone FliS	NA	NA	NA	NA
IAQ00_09550	fliD	flagellar filament capping protein FliD	CP060818	2035279	2036676	Reverse	NA	COG1345	Flagellar capping protein	N	NA	NA	NA	63	N	SignalP-noTM	0	K02407	flagellar hook-associated protein 2	NA	NA	NA	NA
IAQ00_09555	IAQ00_09555	flagellin FliC	CP060818	2036927	2037868	Forward	NA	COG1344	Flagellin and related hook-associated proteins	N	NA	NA	NA	52	N	SignalP-noTM	0	K02406	flagellin	NA	NA	NA	NA
IAQ00_09560	IAQ00_09560	flagellin FliC	CP060818	2038210	2039145	Forward	NA	COG1344	Flagellin and related hook-associated proteins	N	NA	NA	NA	52	N	SignalP-noTM	0	K02406	flagellin	NA	NA	NA	NA
IAQ00_09565	IAQ00_09565	flagellin FliC	CP060818	2040001	2040909	Forward	NA	COG1344	Flagellin and related hook-associated proteins	N	NA	NA	NA	52	N	SignalP-noTM	0	K02406	flagellin	NA	NA	NA	NA
IAQ00_09570	IAQ00_09570	DegT/DnrJ/EryC1/StrS family aminotransferase	CP060818	2041090	2042217	Forward	NA	COG0399	Predicted pyridoxal phosphate-dependent enzyme apparently involved in regulation of cell wall biogenesis	M	NA	NA	NA	64	N	SignalP-noTM	0	NA	NA	NA	NA	NA	NA
IAQ00_09575	IAQ00_09575	glycosyltransferase	CP060818	2042315	2045866	Forward	NA	COG1216	Predicted glycosyltransferases	R	NA	NA	NA	29	N	SignalP-noTM	0	NA	NA	NA	NA	NA	NA
IAQ00_09580	IAQ00_09580	NeuD/PglB/VioB family sugar acetyltransferase	CP060818	2046079	2046729	Forward	NA	COG0110	Acetyltransferase (isoleucine patch superfamily)	R	NA	NA	NA	29	N	SignalP-noTM	0	NA	NA	NA	NA	NA	NA
IAQ00_09585	IAQ00_09585	FkbM family methyltransferase	CP060818	2046756	2047859	Forward	NA	COG0452	Phosphopantothenoylcysteine synthetase/decarboxylase	H	NA	NA	NA	42	N	SignalP-noTM	0	NA	NA	NA	NA	NA	NA
IAQ00_09590	IAQ00_09590	acyl carrier protein	CP060818	2047895	2048131	Forward	NA	COG0236	Acyl carrier protein	IQ	NA	NA	NA	35	N	SignalP-noTM	0	NA	NA	NA	NA	NA	NA
IAQ00_09595	IAQ00_09595	SDR family oxidoreductase	CP060818	2048140	2048883	Forward	NA	COG1028	Dehydrogenases with different specificities (related to short-chain alcohol dehydrogenases)	IQR	NA	NA	NA	35	N	SignalP-noTM	0	NA	NA	NA	NA	NA	NA
IAQ00_09600	IAQ00_09600	SDR family oxidoreductase	CP060818	2048894	2049637	Forward	NA	COG1028	Dehydrogenases with different specificities (related to short-chain alcohol dehydrogenases)	IQR	NA	NA	NA	37	N	SignalP-noTM	0	NA	NA	NA	NA	NA	NA
IAQ00_09605	IAQ00_09605	transketolase	CP060818	2049634	2050461	Forward	NA	COG3959	Transketolase, N-terminal subunit	G	NA	NA	NA	26	N	SignalP-noTM	0	K00615	transketolase	2.2.1.1	NA	NA	NA
IAQ00_09610	IAQ00_09610	transketolase	CP060818	2050455	2051420	Forward	NA	COG3958	Transketolase, C-terminal subunit	G	NA	NA	NA	30	N	SignalP-noTM	0	K00615	transketolase	2.2.1.1	NA	NA	NA
IAQ00_09615	IAQ00_09615	AMP-binding protein	CP060818	2051425	2052834	Forward	NA	COG0318	Acyl-CoA synthetases (AMP-forming)/AMP-acid ligases II	IQ	NA	NA	NA	56	N	SignalP-TM	0	NA	NA	NA	NA	NA	NA
IAQ00_09620	IAQ00_09620	acyl-protein synthetase	CP060818	2052818	2053897	Forward	NA	COG1541	Coenzyme F390 synthetase	H	NA	NA	NA	37	N	SignalP-noTM	0	NA	NA	NA	NA	NA	NA
IAQ00_09625	IAQ00_09625	hypothetical protein	CP060818	2053887	2055089	Forward	NA	NA	NA	NA	NA	NA	NA	27	N	SignalP-noTM	0	NA	NA	NA	NA	NA	NA
IAQ00_09635	rfbD	dTDP-4-dehydrorhamnose reductase	CP060818	2056206	2057072	Reverse	NA	COG1091	dTDP-4-dehydrorhamnose reductase	M	NA	NA	NA	31	N	SignalP-noTM	0	K00067	dTDP-4-dehydrorhamnose reductase	1.1.1.133	NA	NA	NA
IAQ00_09640	rfbC	dTDP-4-dehydrorhamnose 3,5-epimerase	CP060818	2057072	2057605	Reverse	NA	COG1898	dTDP-4-dehydrorhamnose 3,5-epimerase and related enzymes	M	NA	NA	NA	21	N	SignalP-noTM	0	K01790	dTDP-4-dehydrorhamnose 3,5-epimerase	5.1.3.13	NA	NA	NA
IAQ00_09645	rfbA	glucose-1-phosphate thymidylyltransferase RfbA	CP060818	2057607	2058473	Reverse	NA	COG1209	dTDP-glucose pyrophosphorylase	M	NA	NA	NA	8	N	SignalP-noTM	0	K00973	glucose-1-phosphate thymidylyltransferase	2.7.7.24	NA	NA	NA
IAQ00_09650	IAQ00_09650	HNH endonuclease	CP060818	2058808	2059776	Forward	NA	NA	NA	NA	NA	NA	NA	55	N	SignalP-noTM	0	NA	NA	NA	NA	NA	NA
IAQ00_09655	IAQ00_09655	RNA polymerase sigma factor FliA	CP060818	2059920	2060642	Forward	NA	COG1191	DNA-directed RNA polymerase specialized sigma subunit	K	NA	NA	NA	56	N	SignalP-noTM	0	K02405	RNA polymerase sigma factor FliA	NA	NA	NA	NA
IAQ00_09660	fliZ	flagella biosynthesis regulatory protein FliZ	CP060818	2060694	2061197	Forward	NA	NA	NA	NA	NA	NA	NA	50	N	SignalP-noTM	0	K02425	regulator of sigma S factor FliZ	NA	NA	NA	NA
IAQ00_09665	IAQ00_09665	D-cysteine desulfhydrase	CP060818	2061399	2062385	Forward	NA	COG2515	1-aminocyclopropane-1-carboxylate deaminase	E	NA	NA	NA	24	N	SignalP-noTM	0	K05396	D-cysteine desulfhydrase	4.4.1.15	NA	NA	NA
IAQ00_09670	tcyJ	cystine ABC transporter substrate-binding protein	CP060818	2062519	2063319	Forward	NA	COG0834	ABC-type amino acid transport/signal transduction systems, periplasmic component/domain	ET	NA	NA	NA	30	Y	SignalP-noTM	0	K02424	L-cystine transport system substrate-binding protein	NA	NA	NA	NA
IAQ00_09675	tcyL	cystine ABC transporter permease	CP060818	2063319	2063987	Forward	NA	COG0765	ABC-type amino acid transport system, permease component	E	NA	NA	NA	56	N	SignalP-TM	3	K10009	L-cystine transport system permease protein	NA	NA	NA	NA
IAQ00_09680	yecC	L-cystine ABC transporter ATP-binding protein YecC	CP060818	2063984	2064736	Forward	NA	COG1126	ABC-type polar amino acid transport system, ATPase component	E	NA	NA	NA	34	N	SignalP-noTM	0	K02028	polar amino acid transport system ATP-binding protein	7.4.2.1	NA	NA	NA
IAQ00_09685	IAQ00_09685	acyltransferase family protein	CP060818	2064973	2066058	Forward	NA	COG4763	Predicted membrane protein	S	NA	NA	NA	36	N	SignalP-TM	10	NA	NA	NA	NA	NA	NA
IAQ00_09695	IAQ00_09695	acyltransferase family protein	CP060818	2067759	2068838	Forward	NA	COG4763	Predicted membrane protein	S	NA	NA	NA	36	N	SignalP-TM	8	NA	NA	NA	NA	NA	NA
IAQ00_09700	narI	respiratory nitrate reductase subunit gamma	CP060818	2068933	2069610	Reverse	NA	COG2181	Nitrate reductase gamma subunit	C	NA	NA	NA	22	N	SignalP-TM	5	K00374	nitrate reductase gamma subunit	1.7.5.1	1.7.99.-	NA	NA
IAQ00_09705	narJ	nitrate reductase molybdenum cofactor assembly chaperone	CP060818	2069610	2070299	Reverse	NA	COG2180	Nitrate reductase delta subunit	C	NA	NA	NA	18	N	SignalP-noTM	0	K00374	nitrate reductase gamma subunit	1.7.5.1	1.7.99.-	NA	NA
IAQ00_09710	narH	nitrate reductase subunit beta	CP060818	2070299	2071834	Reverse	NA	COG1140	Nitrate reductase beta subunit	C	NA	NA	NA	32	N	SignalP-noTM	0	K00371	nitrate reductase / nitrite oxidoreductase, beta subunit	1.7.5.1	1.7.99.-	NA	NA
IAQ00_09715	IAQ00_09715	nitrate reductase subunit alpha	CP060818	2071831	2075568	Reverse	NA	COG5013	Nitrate reductase alpha subunit	C	NA	NA	NA	20	N	SignalP-noTM	0	K00370	nitrate reductase / nitrite oxidoreductase, alpha subunit	1.7.5.1	1.7.99.-	NA	NA
IAQ00_09720	IAQ00_09720	NarK family nitrate/nitrite MFS transporter	CP060818	2075647	2077059	Reverse	NA	COG2223	Nitrate/nitrite transporter	P	NA	NA	NA	67	N	SignalP-TM	12	K02575	MFS transporter, NNP family, nitrate/nitrite transporter	NA	NA	NA	NA
IAQ00_09725	putA	trifunctional transcriptional regulator/proline dehydrogenase/L-glutamate gamma-semialdehyde dehydrogenase	CP060818	2077623	2081567	Reverse	NA	COG4230	Delta 1-pyrroline-5-carboxylate dehydrogenase	C	NA	NA	NA	47	N	SignalP-noTM	0	K13821	RHH-type transcriptional regulator, proline utilization regulon repressor / proline dehydrogenase / delta 1-pyrroline-5-carboxylate dehydrogenase	1.5.5.2	1.2.1.88	NA	NA
IAQ00_09730	putP	sodium/proline symporter PutP	CP060818	2082011	2083495	Forward	NA	COG0591	Na+/proline symporter	ER	NA	NA	NA	28	N	SignalP-TM	12	K11928	sodium/proline symporter	NA	NA	NA	NA
IAQ00_09735	IAQ00_09735	FTR1 family protein	CP060818	2083686	2084513	Forward	NA	COG0672	High-affinity Fe2+/Pb2+ permease	P	NA	NA	NA	16	N	SignalP-TM	6	K07243	high-affinity iron transporter	NA	NA	NA	NA
IAQ00_09740	IAQ00_09740	iron uptake system protein EfeO	CP060818	2084563	2085684	Forward	NA	COG2822	Predicted periplasmic lipoprotein involved in iron transport	P	NA	NA	NA	24	Y	SignalP-noTM	0	K07224	iron uptake system component EfeO	NA	NA	NA	NA
IAQ00_09745	efeB	deferrochelatase/peroxidase EfeB	CP060818	2085684	2086973	Forward	NA	COG2837	Predicted iron-dependent peroxidase	P	NA	NA	NA	40	N	SignalP-noTM	0	K16301	deferrochelatase/peroxidase EfeB	1.11.1.-	NA	NA	NA
IAQ00_09750	phoH	phosphate starvation-inducible protein PhoH	CP060818	2087551	2088339	Forward	NA	COG1702	Phosphate starvation-inducible protein PhoH, predicted ATPase	T	NA	NA	NA	49	N	SignalP-noTM	0	K06217	phosphate starvation-inducible protein PhoH and related proteins	NA	NA	NA	NA
IAQ00_09755	IAQ00_09755	acyl-CoA dehydrogenase family protein	CP060818	2088408	2089610	Reverse	NA	COG1960	Acyl-CoA dehydrogenases	I	NA	NA	NA	57	N	SignalP-noTM	0	NA	NA	NA	NA	NA	NA
IAQ00_09760	IAQ00_09760	MFS transporter	CP060818	2089603	2091063	Reverse	NA	COG2814	Arabinose efflux permease	G	NA	NA	NA	56	N	SignalP-TM	12	NA	NA	NA	NA	NA	NA
IAQ00_09765	IAQ00_09765	LLM class flavin-dependent oxidoreductase	CP060818	2091297	2092706	Reverse	NA	COG2141	Coenzyme F420-dependent N5,N10-methylene tetrahydromethanopterin reductase and related flavin-dependent oxidoreductases	C	NA	NA	NA	27	N	SignalP-noTM	0	K20938	long-chain alkane monooxygenase	1.14.14.28	NA	NA	NA
IAQ00_09770	IAQ00_09770	FAD-dependent oxidoreductase	CP060818	2092775	2094187	Reverse	NA	COG4529	Uncharacterized protein conserved in bacteria	S	NA	NA	NA	20	N	SignalP-noTM	0	NA	NA	NA	NA	NA	NA
[truncated: 2,543 more rows]

## Sheet: secretion
Gene_ID	Gene_name	Accession	Start	End	Direction	pphage	COG	COG_category	IS_name	signalp_result	tmhmm_number	KO	KO_definition	Description	COG.protein.description	Note
[truncated: 75 more rows]

## Sheet: signalp
Gene_ID	Gene_name	Accession	Start	End	Direction	pphage	COG	COG_category	IS_name	signalp_result	tmhmm_number	KO	KO_definition	Description	COG.protein.description	Note
[truncated: 442 more rows]
