# Supplementary material for: Characterization of Pantoea ananatis from rice planthoppers reveals a clade of rice-associated P. ananatis undergoing genome reduction
Source: Microb Genom. 2022 Dec 5;8(12):mgen000907. doi: 10.1099/mgen.0.000907 (PMC9837560; doi:10.1099/mgen.0.000907)
Supplement: Supplementary material 7 [file mgen-8-907-s007.xlsx]

## Sheet: Table S6 Summary of IS families
Species	IS1	IS110	IS1380	IS1595	IS200/IS605	IS21	IS256	IS3	IS30	IS4	IS481	IS5	IS6	IS630	IS66	IS91	ISKra4	ISL3	ISNCY
Ca.P.carbekii_US	0	0	0	0	0	0	0	0	0	0	0	0	0	0	0	0	0	1	0
Ca.P.edessiphila_SoET	0	0	0	0	0	0	0	0	0	0	0	0	0	0	0	0	1	1	0
E.amylovora_CFPB1430	0	0	0	0	0	0	0	1	0	0	0	0	0	0	0	0	0	3	1
P.agglomerans_ASB05	0	0	0	0	0	0	0	4	0	0	4	1	0	0	0	0	0	3	3
P.agglomerans_C410P1	0	0	0	0	0	0	0	2	0	0	4	0	0	0	4	0	0	3	3
P.agglomerans_CFSAN047153	0	0	0	0	0	0	0	3	0	0	4	1	0	0	0	0	0	4	5
P.agglomerans_CFSAN047154	0	0	0	0	0	0	0	3	0	0	4	1	0	0	0	0	0	4	5
P.agglomerans_L15	0	0	0	0	0	0	0	2	1	0	4	0	0	0	0	0	0	3	3
P.agglomerans_TH81	0	0	0	0	0	0	0	1	0	0	4	0	0	0	0	0	0	6	5
P.ana_AJ13355	0	1	0	1	0	0	0	5	0	0	2	1	0	0	0	0	1	6	4
P.ana_FDAARGOS680	1	3	1	1	0	2	0	11	0	3	2	3	0	0	3	0	1	3	5
P.ana_LCFJ-001	0	0	0	1	0	0	0	1	0	0	2	1	0	0	0	0	1	3	3
P.ana_LMG20103	0	0	0	1	0	0	0	2	0	0	2	2	0	0	0	0	0	3	4
P.ana_LMG5342	0	1	0	1	0	0	0	1	0	0	2	1	0	0	0	0	0	6	2
P.ana_Lstri	0	0	0	2	0	0	0	11	5	1	2	0	0	0	1	0	3	4	2
P.ana_NN08200	0	1	0	1	0	0	0	5	0	0	2	1	0	0	4	0	1	3	5
P.ana_OC5a	0	0	0	1	0	0	0	4	1	0	2	1	0	0	2	0	1	4	4
P.ana_PA13	0	0	0	1	0	0	0	2	0	0	2	1	0	0	0	0	0	6	4
P.ana_PNA97-1R	0	1	0	1	0	0	0	3	0	0	2	1	0	0	1	0	1	4	4
P.ana_R100	0	0	0	2	0	2	0	4	0	0	2	1	0	0	0	0	0	7	3
P.ana_SGAir0210	0	1	0	1	0	0	1	3	0	1	2	0	0	0	0	0	1	3	3
P.ana_TZ39	0	0	0	1	0	0	0	6	2	1	2	0	0	0	0	0	5	3	3
P.ana_YJ76	0	0	0	2	0	0	0	4	0	0	2	1	0	0	0	0	1	4	3
P.dispersa_BJQ0007	0	1	0	0	0	0	0	2	0	0	6	9	1	0	0	0	0	5	0
P.eucalypti_LMG24197	0	0	0	1	0	0	0	2	0	0	3	0	1	0	0	0	0	4	1
P.stewartii_DC283	2	1	0	2	2	0	0	1	0	3	3	6	0	10	61	1	3	6	6
P.stewartii_ZJ-FGZX1	0	0	0	2	0	0	0	2	0	0	2	1	0	0	0	0	1	3	4
P.symbiont_DRS002603	0	1	0	0	2	0	0	1	0	0	2	0	0	0	0	0	5	2	0
P.vagans_FDAARGOS_160	0	4	0	0	0	0	0	1	0	0	3	0	0	0	0	0	0	3	1
P.vagans_PV989	0	0	0	0	0	0	0	1	0	0	3	0	0	0	0	0	0	5	1
