# Supplementary material for: Characterization of Pantoea ananatis from rice planthoppers reveals a clade of rice-associated P. ananatis undergoing genome reduction
Source: Microb Genom. 2022 Dec 5;8(12):mgen000907. doi: 10.1099/mgen.0.000907 (PMC9837560; doi:10.1099/mgen.0.000907)
Supplement: Supplementary material 8 [file mgen-8-907-s008.xlsx]

## Sheet: Sheet1
Genome	Species	Strain	Number of T3SS members
Ca.P.carbekii_US	Ca.P.carbekii	US	0
Ca.P.edessiphila_SoET	Ca.P.edessiphila	SoET	0
E.amylovora_CFPB1430	E.amylovora	CFPB1430	42
P.agglomerans_ASB05	P.agglomerans	ASB05	0
P.agglomerans_C410P1	P.agglomerans	C410P1	23
P.agglomerans_CFSAN047153	P.agglomerans	CFSAN047153	26
P.agglomerans_CFSAN047154	P.agglomerans	CFSAN047154	26
P.agglomerans_L15	P.agglomerans	L15	26
P.agglomerans_TH81	P.agglomerans	TH81	0
P.ana_AJ13355	P.ana	AJ13355	0
P.ana_FDAARGOS680	P.ana	FDAARGOS680	33
P.ana_LCFJ-001	P.ana	LCFJ-001	11
P.ana_LMG20103	P.ana	LMG20103	0
P.ana_LMG5342	P.ana	LMG5342	0
P.ana_Lstri	P.ana	Lstri	0
P.ana_NN08200	P.ana	NN08200	0
P.ana_OC5a	P.ana	OC5a	0
P.ana_PA13	P.ana	PA13	0
P.ana_PNA97-1R	P.ana	PNA97-1R	0
P.ana_R100	P.ana	R100	0
P.ana_SGAir0210	P.ana	SGAir0210	0
P.ana_TZ39	P.ana	TZ39	0
P.ana_YJ76	P.ana	YJ76	0
P.dispersa_BJQ0007	P.dispersa	BJQ0007	17
P.eucalypti_LMG24197	P.eucalypti	LMG24197	0
P.stewartii_DC283	P.stewartii	DC283	36
P.stewartii_ZJ-FGZX1	P.stewartii	ZJ-FGZX1	11
P.symbiont_DRS002603	P.symbiont	DRS002603	0
P.vagans_FDAARGOS_160	P.vagans	FDAARGOS160	11
P.vagans_PV989	P.vagans	PV989	0
