# Supplementary material for: Characterization of Pantoea ananatis from rice planthoppers reveals a clade of rice-associated P. ananatis undergoing genome reduction
Source: Microb Genom. 2022 Dec 5;8(12):mgen000907. doi: 10.1099/mgen.0.000907 (PMC9837560; doi:10.1099/mgen.0.000907)
Supplement: Supplementary material 9 [file mgen-8-907-s009.xlsx]

## Sheet: Orthogroups
OSG	P.ana_AJ13355	P.ana_FDAARGOS680	P.ana_LCFJ-001	P.ana_LMG20103	P.ana_LMG5342	P.ana_Lstri	P.ana_NN08200	P.ana_OC5a	P.ana_PA13	P.ana_PNA97-1R	P.ana_R100	P.ana_SGAir0210	P.ana_TZ39	P.ana_YJ76
OG0000000	P.ana_AJ13355#WP_013025163.1, P.ana_AJ13355#WP_013026537.1, P.ana_AJ13355#WP_013026933.1, P.ana_AJ13355#WP_014333167.1, P.ana_AJ13355#WP_014592994.1, P.ana_AJ13355#WP_014593170.1, P.ana_AJ13355#WP_014593302.1, P.ana_AJ13355#WP_014593924.1, P.ana_AJ13355#WP_014594601.1, P.ana_AJ13355#WP_014606242.1, P.ana_AJ13355#WP_170934925.1	P.ana_FDAARGOS680#WP_013025021.1, P.ana_FDAARGOS680#WP_013025163.1, P.ana_FDAARGOS680#WP_013026933.1, P.ana_FDAARGOS680#WP_014333167.1, P.ana_FDAARGOS680#WP_014606242.1, P.ana_FDAARGOS680#WP_170934925.1, P.ana_FDAARGOS680#WP_176017537.1, P.ana_FDAARGOS680#WP_176017950.1, P.ana_FDAARGOS680#WP_176018205.1, P.ana_FDAARGOS680#WP_176018924.1	P.ana_LCFJ-001#WP_013025021.1, P.ana_LCFJ-001#WP_013025163.1, P.ana_LCFJ-001#WP_013026537.1, P.ana_LCFJ-001#WP_013026933.1, P.ana_LCFJ-001#WP_014592994.1, P.ana_LCFJ-001#WP_014605057.1, P.ana_LCFJ-001#WP_014606209.1, P.ana_LCFJ-001#WP_014606242.1, P.ana_LCFJ-001#WP_029568923.1, P.ana_LCFJ-001#WP_170934925.1	P.ana_LMG20103#WP_013024755.1, P.ana_LMG20103#WP_013025021.1, P.ana_LMG20103#WP_013025163.1, P.ana_LMG20103#WP_013026135.1, P.ana_LMG20103#WP_013026537.1, P.ana_LMG20103#WP_013026933.1, P.ana_LMG20103#WP_014333167.1, P.ana_LMG20103#WP_014606209.1, P.ana_LMG20103#WP_015699521.1, P.ana_LMG20103#WP_170934925.1	P.ana_LMG5342#WP_013025021.1, P.ana_LMG5342#WP_013025163.1, P.ana_LMG5342#WP_013026135.1, P.ana_LMG5342#WP_013026537.1, P.ana_LMG5342#WP_013026933.1, P.ana_LMG5342#WP_014333167.1, P.ana_LMG5342#WP_014592994.1, P.ana_LMG5342#WP_014605856.1, P.ana_LMG5342#WP_014606209.1, P.ana_LMG5342#WP_014606242.1, P.ana_LMG5342#WP_015699521.1, P.ana_LMG5342#WP_170934925.1	P.ana_Lstri#IAQ00_02355, P.ana_Lstri#IAQ00_03875, P.ana_Lstri#IAQ00_05300, P.ana_Lstri#IAQ00_07555, P.ana_Lstri#IAQ00_09680, P.ana_Lstri#IAQ00_14940, P.ana_Lstri#IAQ00_15165, P.ana_Lstri#IAQ00_15920, P.ana_Lstri#IAQ00_17550	P.ana_NN08200#WP_013025021.1, P.ana_NN08200#WP_013025163.1, P.ana_NN08200#WP_013026135.1, P.ana_NN08200#WP_013026933.1, P.ana_NN08200#WP_014592994.1, P.ana_NN08200#WP_014605057.1, P.ana_NN08200#WP_014606209.1, P.ana_NN08200#WP_014606242.1, P.ana_NN08200#WP_019106010.1, P.ana_NN08200#WP_089517898.1, P.ana_NN08200#WP_105082601.1, P.ana_NN08200#WP_170934925.1	P.ana_OC5a#WP_013025163.1, P.ana_OC5a#WP_013026537.1, P.ana_OC5a#WP_013026933.1, P.ana_OC5a#WP_014333167.1, P.ana_OC5a#WP_014592994.1, P.ana_OC5a#WP_014593170.1, P.ana_OC5a#WP_014593302.1, P.ana_OC5a#WP_014606242.1, P.ana_OC5a#WP_015699521.1, P.ana_OC5a#WP_028715124.1, P.ana_OC5a#WP_029568923.1, P.ana_OC5a#WP_170934925.1	P.ana_PA13#WP_013024755.1, P.ana_PA13#WP_013025021.1, P.ana_PA13#WP_013025163.1, P.ana_PA13#WP_013026537.1, P.ana_PA13#WP_013026933.1, P.ana_PA13#WP_014333167.1, P.ana_PA13#WP_014593924.1, P.ana_PA13#WP_014605057.1, P.ana_PA13#WP_014605856.1, P.ana_PA13#WP_014606209.1, P.ana_PA13#WP_014606242.1, P.ana_PA13#WP_170934925.1	P.ana_PNA97-1R#WP_013025021.1, P.ana_PNA97-1R#WP_013025163.1, P.ana_PNA97-1R#WP_013026135.1, P.ana_PNA97-1R#WP_013026933.1, P.ana_PNA97-1R#WP_014592994.1, P.ana_PNA97-1R#WP_014606209.1, P.ana_PNA97-1R#WP_014606242.1, P.ana_PNA97-1R#WP_015699521.1, P.ana_PNA97-1R#WP_019106010.1, P.ana_PNA97-1R#WP_029569660.1, P.ana_PNA97-1R#WP_174822891.1	P.ana_R100#WP_013025163.1, P.ana_R100#WP_013026537.1, P.ana_R100#WP_013026933.1, P.ana_R100#WP_014333167.1, P.ana_R100#WP_014592994.1, P.ana_R100#WP_014593170.1, P.ana_R100#WP_014605057.1, P.ana_R100#WP_014605856.1, P.ana_R100#WP_014606209.1, P.ana_R100#WP_014606242.1, P.ana_R100#WP_029568923.1, P.ana_R100#WP_170934925.1	P.ana_SGAir0210#WP_013026135.1, P.ana_SGAir0210#WP_014333167.1, P.ana_SGAir0210#WP_014593170.1, P.ana_SGAir0210#WP_014606242.1, P.ana_SGAir0210#WP_015699521.1, P.ana_SGAir0210#WP_028724093.1, P.ana_SGAir0210#WP_028724995.1, P.ana_SGAir0210#WP_110145239.1, P.ana_SGAir0210#WP_110145865.1, P.ana_SGAir0210#WP_170934925.1	P.ana_TZ39#WP_014593170.1, P.ana_TZ39#WP_014606242.1, P.ana_TZ39#WP_015699521.1, P.ana_TZ39#WP_028723234.1, P.ana_TZ39#WP_028724093.1, P.ana_TZ39#WP_028724995.1, P.ana_TZ39#WP_110956801.1, P.ana_TZ39#WP_193373560.1, P.ana_TZ39#WP_221611844.1, P.ana_TZ39#WP_221612108.1	P.ana_YJ76#WP_013024755.1, P.ana_YJ76#WP_013025021.1, P.ana_YJ76#WP_013026135.1, P.ana_YJ76#WP_013026933.1, P.ana_YJ76#WP_014333167.1, P.ana_YJ76#WP_014605057.1, P.ana_YJ76#WP_014606209.1, P.ana_YJ76#WP_014606242.1, P.ana_YJ76#WP_019106010.1, P.ana_YJ76#WP_028714968.1, P.ana_YJ76#WP_089517898.1, P.ana_YJ76#WP_170934925.1
OG0000001	P.ana_AJ13355#WP_013026053.1, P.ana_AJ13355#WP_013027297.1, P.ana_AJ13355#WP_014593692.1, P.ana_AJ13355#WP_014593871.1, P.ana_AJ13355#WP_014595223.1, P.ana_AJ13355#WP_014598314.1, P.ana_AJ13355#WP_041930834.1	P.ana_FDAARGOS680#WP_013027297.1, P.ana_FDAARGOS680#WP_015700182.1, P.ana_FDAARGOS680#WP_176017480.1, P.ana_FDAARGOS680#WP_176019158.1	P.ana_LCFJ-001#WP_042677810.1, P.ana_LCFJ-001#WP_064372785.1, P.ana_LCFJ-001#WP_072404387.1, P.ana_LCFJ-001#WP_105076947.1	P.ana_LMG20103#WP_013025757.1, P.ana_LMG20103#WP_013026053.1, P.ana_LMG20103#WP_013027297.1, P.ana_LMG20103#WP_013027893.1, P.ana_LMG20103#WP_014605683.1, P.ana_LMG20103#WP_041457705.1	P.ana_LMG5342#WP_013027297.1, P.ana_LMG5342#WP_014333169.1, P.ana_LMG5342#WP_014605495.1, P.ana_LMG5342#WP_014605683.1, P.ana_LMG5342#WP_015700182.1, P.ana_LMG5342#WP_015701043.1	P.ana_Lstri#IAQ00_03150, P.ana_Lstri#IAQ00_08580, P.ana_Lstri#IAQ00_10410, P.ana_Lstri#IAQ00_10435, P.ana_Lstri#IAQ00_11900	P.ana_NN08200#WP_013025757.1, P.ana_NN08200#WP_013026053.1, P.ana_NN08200#WP_013027297.1, P.ana_NN08200#WP_014604643.1, P.ana_NN08200#WP_128391798.1, P.ana_NN08200#WP_128392064.1, P.ana_NN08200#WP_128392482.1	P.ana_OC5a#WP_013027297.1, P.ana_OC5a#WP_014593871.1, P.ana_OC5a#WP_014605686.1, P.ana_OC5a#WP_041930834.1, P.ana_OC5a#WP_105082599.1, P.ana_OC5a#WP_105088008.1, P.ana_OC5a#WP_207806413.1	P.ana_PA13#WP_013027297.1, P.ana_PA13#WP_014604643.1, P.ana_PA13#WP_014605495.1, P.ana_PA13#WP_014605683.1, P.ana_PA13#WP_014605686.1, P.ana_PA13#WP_014606683.1	P.ana_PNA97-1R#WP_013027297.1, P.ana_PNA97-1R#WP_028724185.1, P.ana_PNA97-1R#WP_029569999.1, P.ana_PNA97-1R#WP_104933428.1, P.ana_PNA97-1R#WP_104933430.1, P.ana_PNA97-1R#WP_104933471.1, P.ana_PNA97-1R#WP_104933793.1, P.ana_PNA97-1R#WP_104933919.1, P.ana_PNA97-1R#WP_104933922.1	P.ana_R100#WP_014604643.1, P.ana_R100#WP_014605495.1, P.ana_R100#WP_015700182.1, P.ana_R100#WP_064372644.1, P.ana_R100#WP_064372785.1, P.ana_R100#WP_064373909.1	P.ana_SGAir0210#WP_028723431.1, P.ana_SGAir0210#WP_028724532.1, P.ana_SGAir0210#WP_064366624.1, P.ana_SGAir0210#WP_110145422.1, P.ana_SGAir0210#WP_110145568.1, P.ana_SGAir0210#WP_110145652.1, P.ana_SGAir0210#WP_110146396.1	P.ana_TZ39#WP_028721996.1, P.ana_TZ39#WP_028723431.1, P.ana_TZ39#WP_089528408.1, P.ana_TZ39#WP_089528801.1, P.ana_TZ39#WP_221611002.1, P.ana_TZ39#WP_221611878.1, P.ana_TZ39#WP_221612030.1	P.ana_YJ76#WP_013027297.1, P.ana_YJ76#WP_015700182.1, P.ana_YJ76#WP_028716030.1, P.ana_YJ76#WP_089517034.1, P.ana_YJ76#WP_089517203.1, P.ana_YJ76#WP_089517304.1, P.ana_YJ76#WP_089517354.1
OG0000002	P.ana_AJ13355#WP_013027617.1, P.ana_AJ13355#WP_014593014.1, P.ana_AJ13355#WP_014594150.1, P.ana_AJ13355#WP_014594385.1, P.ana_AJ13355#WP_145031808.1, P.ana_AJ13355#WP_166504084.1	P.ana_FDAARGOS680#WP_013027617.1, P.ana_FDAARGOS680#WP_014594150.1, P.ana_FDAARGOS680#WP_014606495.1, P.ana_FDAARGOS680#WP_166504084.1, P.ana_FDAARGOS680#WP_176018805.1, P.ana_FDAARGOS680#WP_176019097.1	P.ana_LCFJ-001#WP_013027617.1, P.ana_LCFJ-001#WP_014594150.1, P.ana_LCFJ-001#WP_014605218.1, P.ana_LCFJ-001#WP_015700888.1, P.ana_LCFJ-001#WP_105091930.1, P.ana_LCFJ-001#WP_166504084.1	P.ana_LMG20103#WP_013024783.1, P.ana_LMG20103#WP_013026481.1, P.ana_LMG20103#WP_013026835.1, P.ana_LMG20103#WP_013027617.1, P.ana_LMG20103#WP_105091930.1, P.ana_LMG20103#WP_165836192.1	P.ana_LMG5342#WP_013027617.1, P.ana_LMG5342#WP_014594150.1, P.ana_LMG5342#WP_014605218.1, P.ana_LMG5342#WP_015700888.1, P.ana_LMG5342#WP_141653840.1, P.ana_LMG5342#WP_165836192.1	P.ana_Lstri#IAQ00_01335, P.ana_Lstri#IAQ00_05855, P.ana_Lstri#IAQ00_07820, P.ana_Lstri#IAQ00_12945, P.ana_Lstri#IAQ00_14710, P.ana_Lstri#IAQ00_17415	P.ana_NN08200#WP_013027617.1, P.ana_NN08200#WP_014594150.1, P.ana_NN08200#WP_128392300.1, P.ana_NN08200#WP_128392494.1, P.ana_NN08200#WP_164886587.1	P.ana_OC5a#WP_013026835.1, P.ana_OC5a#WP_013027617.1, P.ana_OC5a#WP_014594150.1, P.ana_OC5a#WP_015700888.1, P.ana_OC5a#WP_141653840.1, P.ana_OC5a#WP_166504084.1	P.ana_PA13#WP_013027617.1, P.ana_PA13#WP_014594150.1, P.ana_PA13#WP_014605218.1, P.ana_PA13#WP_014606495.1, P.ana_PA13#WP_141653840.1, P.ana_PA13#WP_166504084.1	P.ana_PNA97-1R#WP_013027617.1, P.ana_PNA97-1R#WP_014594150.1, P.ana_PNA97-1R#WP_015700888.1, P.ana_PNA97-1R#WP_104933627.1, P.ana_PNA97-1R#WP_128392494.1, P.ana_PNA97-1R#WP_166504084.1	P.ana_R100#WP_013027617.1, P.ana_R100#WP_014594150.1, P.ana_R100#WP_064373277.1, P.ana_R100#WP_064374205.1, P.ana_R100#WP_141653840.1, P.ana_R100#WP_165836192.1	P.ana_SGAir0210#WP_028724951.1, P.ana_SGAir0210#WP_033778100.1, P.ana_SGAir0210#WP_047713979.1, P.ana_SGAir0210#WP_110145984.1, P.ana_SGAir0210#WP_148667136.1, P.ana_SGAir0210#WP_199562930.1	P.ana_TZ39#WP_028724951.1, P.ana_TZ39#WP_028725273.1, P.ana_TZ39#WP_047713852.1, P.ana_TZ39#WP_105091930.1, P.ana_TZ39#WP_221611231.1, P.ana_TZ39#WP_221611947.1	P.ana_YJ76#WP_013027617.1, P.ana_YJ76#WP_014594150.1, P.ana_YJ76#WP_014605218.1, P.ana_YJ76#WP_015700888.1, P.ana_YJ76#WP_105091930.1, P.ana_YJ76#WP_181135328.1
OG0000003	P.ana_AJ13355#WP_013027859.1, P.ana_AJ13355#WP_013027894.1, P.ana_AJ13355#WP_014593938.1, P.ana_AJ13355#WP_014593940.1, P.ana_AJ13355#WP_014594627.1, P.ana_AJ13355#WP_187668454.1	P.ana_FDAARGOS680#WP_013027859.1, P.ana_FDAARGOS680#WP_015700072.1, P.ana_FDAARGOS680#WP_015700074.1, P.ana_FDAARGOS680#WP_145033084.1, P.ana_FDAARGOS680#WP_176017485.1, P.ana_FDAARGOS680#WP_176018372.1	P.ana_LCFJ-001#WP_014594627.1, P.ana_LCFJ-001#WP_200286900.1, P.ana_LCFJ-001#WP_200286901.1	P.ana_LMG20103#WP_013026157.1, P.ana_LMG20103#WP_013026160.1, P.ana_LMG20103#WP_013027226.1, P.ana_LMG20103#WP_013027859.1, P.ana_LMG20103#WP_013027894.1, P.ana_LMG20103#WP_193372326.1, P.ana_LMG20103#WP_193372327.1	P.ana_LMG5342#WP_013027859.1, P.ana_LMG5342#WP_014594627.1, P.ana_LMG5342#WP_015700072.1, P.ana_LMG5342#WP_015700074.1, P.ana_LMG5342#WP_015700075.1	P.ana_Lstri#IAQ00_03685, P.ana_Lstri#IAQ00_09555, P.ana_Lstri#IAQ00_09560, P.ana_Lstri#IAQ00_09565, P.ana_Lstri#IAQ00_22815	P.ana_NN08200#WP_013027859.1, P.ana_NN08200#WP_013027894.1, P.ana_NN08200#WP_014593938.1, P.ana_NN08200#WP_014593940.1, P.ana_NN08200#WP_014594627.1, P.ana_NN08200#WP_193553040.1, P.ana_NN08200#WP_206099798.1	P.ana_OC5a#WP_013027859.1, P.ana_OC5a#WP_013027894.1, P.ana_OC5a#WP_014593938.1, P.ana_OC5a#WP_014593940.1, P.ana_OC5a#WP_014594627.1, P.ana_OC5a#WP_187668454.1, P.ana_OC5a#WP_207806756.1	P.ana_PA13#WP_013027859.1, P.ana_PA13#WP_013027894.1, P.ana_PA13#WP_014593938.1, P.ana_PA13#WP_014594627.1, P.ana_PA13#WP_187664310.1, P.ana_PA13#WP_193372491.1, P.ana_PA13#WP_193372492.1	P.ana_PNA97-1R#WP_013027859.1, P.ana_PNA97-1R#WP_013027894.1, P.ana_PNA97-1R#WP_014593938.1, P.ana_PNA97-1R#WP_014593940.1, P.ana_PNA97-1R#WP_104933705.1, P.ana_PNA97-1R#WP_187668454.1	P.ana_R100#WP_013027859.1, P.ana_R100#WP_013027894.1, P.ana_R100#WP_014593938.1, P.ana_R100#WP_064372768.1, P.ana_R100#WP_193372491.1, P.ana_R100#WP_193372492.1, P.ana_R100#WP_196492569.1	P.ana_SGAir0210#WP_028722485.1, P.ana_SGAir0210#WP_110145169.1, P.ana_SGAir0210#WP_199562924.1, P.ana_SGAir0210#WP_199562925.1	P.ana_TZ39#WP_015700072.1, P.ana_TZ39#WP_028722485.1, P.ana_TZ39#WP_047713998.1, P.ana_TZ39#WP_047714543.1, P.ana_TZ39#WP_047715009.1	P.ana_YJ76#WP_013027859.1, P.ana_YJ76#WP_013027894.1, P.ana_YJ76#WP_014593940.1, P.ana_YJ76#WP_072138845.1, P.ana_YJ76#WP_089517016.1, P.ana_YJ76#WP_193553040.1, P.ana_YJ76#WP_193553041.1
OG0000004	P.ana_AJ13355#WP_013024255.1, P.ana_AJ13355#WP_014333091.1, P.ana_AJ13355#WP_014593586.1, P.ana_AJ13355#WP_014593754.1, P.ana_AJ13355#WP_014595180.1, P.ana_AJ13355#WP_014598288.1	P.ana_FDAARGOS680#WP_015700271.1, P.ana_FDAARGOS680#WP_176017168.1, P.ana_FDAARGOS680#WP_176017405.1, P.ana_FDAARGOS680#WP_176017813.1, P.ana_FDAARGOS680#WP_176017852.1, P.ana_FDAARGOS680#WP_176018623.1	P.ana_LCFJ-001#WP_013024255.1, P.ana_LCFJ-001#WP_015700432.1, P.ana_LCFJ-001#WP_042677353.1, P.ana_LCFJ-001#WP_200286932.1	P.ana_LMG20103#WP_013024255.1, P.ana_LMG20103#WP_013025824.1, P.ana_LMG20103#WP_013027931.1, P.ana_LMG20103#WP_014333091.1, P.ana_LMG20103#WP_014595180.1, P.ana_LMG20103#WP_041457606.1	P.ana_LMG5342#WP_013024255.1, P.ana_LMG5342#WP_014333091.1, P.ana_LMG5342#WP_014333213.1, P.ana_LMG5342#WP_015700271.1, P.ana_LMG5342#WP_015700432.1	P.ana_Lstri#IAQ00_11630, P.ana_Lstri#IAQ00_19470, P.ana_Lstri#IAQ00_20545, P.ana_Lstri#IAQ00_22975	P.ana_NN08200#WP_013024255.1, P.ana_NN08200#WP_014595180.1, P.ana_NN08200#WP_015700432.1, P.ana_NN08200#WP_128391853.1, P.ana_NN08200#WP_128392089.1, P.ana_NN08200#WP_128392640.1, P.ana_NN08200#WP_128392667.1	P.ana_OC5a#WP_013024255.1, P.ana_OC5a#WP_014333091.1, P.ana_OC5a#WP_014593754.1, P.ana_OC5a#WP_015700432.1, P.ana_OC5a#WP_104933839.1, P.ana_OC5a#WP_110286543.1	P.ana_PA13#WP_014604608.1, P.ana_PA13#WP_014604663.1, P.ana_PA13#WP_014605804.1, P.ana_PA13#WP_014605973.1, P.ana_PA13#WP_014606883.1	P.ana_PNA97-1R#WP_014333091.1, P.ana_PNA97-1R#WP_028722291.1, P.ana_PNA97-1R#WP_064373810.1, P.ana_PNA97-1R#WP_104933033.1, P.ana_PNA97-1R#WP_104933104.1, P.ana_PNA97-1R#WP_104933344.1, P.ana_PNA97-1R#WP_104933839.1	P.ana_R100#WP_014333091.1, P.ana_R100#WP_014595180.1, P.ana_R100#WP_014604663.1, P.ana_R100#WP_029570888.1, P.ana_R100#WP_064373810.1	P.ana_SGAir0210#WP_058705724.1, P.ana_SGAir0210#WP_110146101.1, P.ana_SGAir0210#WP_110146141.1, P.ana_SGAir0210#WP_110146417.1	P.ana_TZ39#WP_028724283.1, P.ana_TZ39#WP_047714809.1, P.ana_TZ39#WP_089528277.1, P.ana_TZ39#WP_221612050.1	P.ana_YJ76#WP_014333091.1, P.ana_YJ76#WP_014605804.1, P.ana_YJ76#WP_029570888.1, P.ana_YJ76#WP_089517387.1, P.ana_YJ76#WP_089517845.1
OG0000005	P.ana_AJ13355#WP_001062678.1, P.ana_AJ13355#WP_006118399.1, P.ana_AJ13355#WP_009091867.1, P.ana_AJ13355#WP_014606872.1, P.ana_AJ13355#WP_024470922.1	P.ana_FDAARGOS680#WP_001062678.1, P.ana_FDAARGOS680#WP_006118399.1, P.ana_FDAARGOS680#WP_006118603.1, P.ana_FDAARGOS680#WP_009091867.1, P.ana_FDAARGOS680#WP_014606872.1	P.ana_LCFJ-001#WP_001062678.1, P.ana_LCFJ-001#WP_006118399.1, P.ana_LCFJ-001#WP_006118603.1, P.ana_LCFJ-001#WP_009091867.1, P.ana_LCFJ-001#WP_014606872.1	P.ana_LMG20103#WP_001062678.1, P.ana_LMG20103#WP_006118399.1, P.ana_LMG20103#WP_009091867.1, P.ana_LMG20103#WP_014606872.1, P.ana_LMG20103#WP_024470922.1	P.ana_LMG5342#WP_001062678.1, P.ana_LMG5342#WP_006118399.1, P.ana_LMG5342#WP_006118603.1, P.ana_LMG5342#WP_009091867.1, P.ana_LMG5342#WP_014606872.1	P.ana_Lstri#IAQ00_10565, P.ana_Lstri#IAQ00_14900, P.ana_Lstri#IAQ00_16010, P.ana_Lstri#IAQ00_17220, P.ana_Lstri#IAQ00_20435	P.ana_NN08200#WP_001062678.1, P.ana_NN08200#WP_006118399.1, P.ana_NN08200#WP_006118603.1, P.ana_NN08200#WP_009091867.1, P.ana_NN08200#WP_014606872.1	P.ana_OC5a#WP_001062678.1, P.ana_OC5a#WP_006118399.1, P.ana_OC5a#WP_006118603.1, P.ana_OC5a#WP_009091867.1, P.ana_OC5a#WP_014606872.1	P.ana_PA13#WP_001062678.1, P.ana_PA13#WP_006118399.1, P.ana_PA13#WP_006118603.1, P.ana_PA13#WP_009091867.1, P.ana_PA13#WP_014606872.1	P.ana_PNA97-1R#WP_001062678.1, P.ana_PNA97-1R#WP_006118399.1, P.ana_PNA97-1R#WP_006118603.1, P.ana_PNA97-1R#WP_009091867.1, P.ana_PNA97-1R#WP_014606872.1	P.ana_R100#WP_001062678.1, P.ana_R100#WP_006118399.1, P.ana_R100#WP_006118603.1, P.ana_R100#WP_009091867.1, P.ana_R100#WP_014606872.1	P.ana_SGAir0210#WP_001062678.1, P.ana_SGAir0210#WP_006118399.1, P.ana_SGAir0210#WP_006118603.1, P.ana_SGAir0210#WP_009091867.1, P.ana_SGAir0210#WP_014606872.1	P.ana_TZ39#WP_001062678.1, P.ana_TZ39#WP_006118399.1, P.ana_TZ39#WP_006118603.1, P.ana_TZ39#WP_009091867.1, P.ana_TZ39#WP_014606872.1	P.ana_YJ76#WP_001062678.1, P.ana_YJ76#WP_006118399.1, P.ana_YJ76#WP_006118603.1, P.ana_YJ76#WP_009091867.1, P.ana_YJ76#WP_014606872.1
OG0000006	P.ana_AJ13355#WP_014333229.1, P.ana_AJ13355#WP_014594117.1, P.ana_AJ13355#WP_014594729.1, P.ana_AJ13355#WP_014594961.1	P.ana_FDAARGOS680#WP_013027946.1, P.ana_FDAARGOS680#WP_105079802.1, P.ana_FDAARGOS680#WP_176017455.1, P.ana_FDAARGOS680#WP_176018533.1, P.ana_FDAARGOS680#WP_176018981.1	P.ana_LCFJ-001#WP_014594117.1, P.ana_LCFJ-001#WP_014604702.1, P.ana_LCFJ-001#WP_116220085.1	P.ana_LMG20103#WP_013026434.1, P.ana_LMG20103#WP_013027946.1, P.ana_LMG20103#WP_014594729.1, P.ana_LMG20103#WP_014604702.1	P.ana_LMG5342#WP_014333229.1, P.ana_LMG5342#WP_014594117.1	P.ana_Lstri#IAQ00_02495, P.ana_Lstri#IAQ00_08005	P.ana_NN08200#WP_014594117.1, P.ana_NN08200#WP_080695309.1, P.ana_NN08200#WP_105079802.1, P.ana_NN08200#WP_110286871.1	P.ana_OC5a#WP_014333229.1, P.ana_OC5a#WP_014594729.1, P.ana_OC5a#WP_014604702.1, P.ana_OC5a#WP_207806617.1	P.ana_PA13#WP_014333229.1, P.ana_PA13#WP_014604702.1, P.ana_PA13#WP_014604892.1, P.ana_PA13#WP_014605421.1	P.ana_PNA97-1R#WP_014333229.1, P.ana_PNA97-1R#WP_014604702.1, P.ana_PNA97-1R#WP_019106549.1, P.ana_PNA97-1R#WP_104932963.1	P.ana_R100#WP_064372803.1, P.ana_R100#WP_064374078.1, P.ana_R100#WP_064374328.1	P.ana_SGAir0210#WP_013027946.1, P.ana_SGAir0210#WP_110145384.1, P.ana_SGAir0210#WP_110146296.1	P.ana_TZ39#WP_013027946.1, P.ana_TZ39#WP_221611455.1, P.ana_TZ39#WP_221611713.1	P.ana_YJ76#WP_014333229.1, P.ana_YJ76#WP_014594729.1, P.ana_YJ76#WP_014604702.1
OG0000007	P.ana_AJ13355#WP_013026243.1, P.ana_AJ13355#WP_013026325.1, P.ana_AJ13355#WP_013026326.1	P.ana_FDAARGOS680#WP_013026243.1, P.ana_FDAARGOS680#WP_019106500.1	P.ana_LCFJ-001#WP_013026325.1, P.ana_LCFJ-001#WP_015699968.1, P.ana_LCFJ-001#WP_200286895.1	P.ana_LMG20103#WP_013026243.1, P.ana_LMG20103#WP_013026325.1, P.ana_LMG20103#WP_013026326.1	P.ana_LMG5342#WP_013026243.1, P.ana_LMG5342#WP_013026325.1, P.ana_LMG5342#WP_015699968.1	P.ana_Lstri#IAQ00_07200, P.ana_Lstri#IAQ00_08530, P.ana_Lstri#IAQ00_08880	P.ana_NN08200#WP_013026243.1, P.ana_NN08200#WP_013026325.1, P.ana_NN08200#WP_013026326.1	P.ana_OC5a#WP_013026243.1, P.ana_OC5a#WP_019106500.1	P.ana_PA13#WP_013026243.1, P.ana_PA13#WP_013026325.1, P.ana_PA13#WP_013026326.1	P.ana_PNA97-1R#WP_013026243.1, P.ana_PNA97-1R#WP_013026325.1, P.ana_PNA97-1R#WP_015699968.1, P.ana_PNA97-1R#WP_104933653.1	P.ana_R100#WP_013026325.1, P.ana_R100#WP_015699968.1, P.ana_R100#WP_024471000.1	P.ana_SGAir0210#WP_019106500.1, P.ana_SGAir0210#WP_047713343.1	P.ana_TZ39#WP_013026325.1, P.ana_TZ39#WP_013026326.1, P.ana_TZ39#WP_047713343.1	P.ana_YJ76#WP_013026243.1, P.ana_YJ76#WP_013026325.1, P.ana_YJ76#WP_013026326.1
OG0000008	P.ana_AJ13355#WP_014593090.1, P.ana_AJ13355#WP_014593462.1, P.ana_AJ13355#WP_014594274.1	P.ana_FDAARGOS680#WP_014594274.1, P.ana_FDAARGOS680#WP_029568496.1, P.ana_FDAARGOS680#WP_176017887.1	P.ana_LCFJ-001#WP_014593090.1, P.ana_LCFJ-001#WP_014594274.1, P.ana_LCFJ-001#WP_072137957.1	P.ana_LMG20103#WP_013024911.1, P.ana_LMG20103#WP_013025413.1, P.ana_LMG20103#WP_041457746.1	P.ana_LMG5342#WP_014593090.1, P.ana_LMG5342#WP_014594274.1, P.ana_LMG5342#WP_015700532.1	P.ana_Lstri#IAQ00_06600, P.ana_Lstri#IAQ00_16695	P.ana_NN08200#WP_014593090.1, P.ana_NN08200#WP_014594274.1, P.ana_NN08200#WP_128392178.1	P.ana_OC5a#WP_110286650.1, P.ana_OC5a#WP_207806317.1, P.ana_OC5a#WP_207806371.1	P.ana_PA13#WP_014605301.1, P.ana_PA13#WP_014606103.1, P.ana_PA13#WP_014606426.1	P.ana_PNA97-1R#WP_014605301.1, P.ana_PNA97-1R#WP_029568496.1, P.ana_PNA97-1R#WP_104933313.1	P.ana_R100#WP_014593090.1, P.ana_R100#WP_014605301.1, P.ana_R100#WP_064373524.1	P.ana_SGAir0210#WP_110145325.1, P.ana_SGAir0210#WP_110145964.1	P.ana_TZ39#WP_028723974.1, P.ana_TZ39#WP_028725133.1	P.ana_YJ76#WP_014594274.1, P.ana_YJ76#WP_029568496.1, P.ana_YJ76#WP_089517441.1
OG0000009	P.ana_AJ13355#WP_014594876.1, P.ana_AJ13355#WP_014606060.1, P.ana_AJ13355#WP_041457888.1	P.ana_FDAARGOS680#WP_176018487.1	P.ana_LCFJ-001#WP_014594876.1	P.ana_LMG20103#WP_013027683.1, P.ana_LMG20103#WP_041457589.1, P.ana_LMG20103#WP_041457888.1	P.ana_LMG5342#WP_014333172.1, P.ana_LMG5342#WP_014594876.1, P.ana_LMG5342#WP_014606060.1	P.ana_Lstri#IAQ00_00960, P.ana_Lstri#IAQ00_04265	P.ana_NN08200#WP_072138416.1, P.ana_NN08200#WP_128391689.1, P.ana_NN08200#WP_128392166.1	P.ana_OC5a#WP_013027683.1, P.ana_OC5a#WP_014606060.1, P.ana_OC5a#WP_207806250.1	P.ana_PA13#WP_014333172.1, P.ana_PA13#WP_014594876.1, P.ana_PA13#WP_014606060.1	P.ana_PNA97-1R#WP_013027683.1, P.ana_PNA97-1R#WP_014606060.1, P.ana_PNA97-1R#WP_104933046.1, P.ana_PNA97-1R#WP_104933849.1	P.ana_R100#WP_014594876.1, P.ana_R100#WP_014606060.1, P.ana_R100#WP_041457589.1, P.ana_R100#WP_064374336.1	P.ana_SGAir0210#WP_110146245.1	P.ana_TZ39#WP_014606060.1, P.ana_TZ39#WP_028722275.1, P.ana_TZ39#WP_206116384.1	P.ana_YJ76#WP_014333172.1, P.ana_YJ76#WP_014594876.1, P.ana_YJ76#WP_014606060.1, P.ana_YJ76#WP_089517037.1
OG0000010	P.ana_AJ13355#WP_013026601.1, P.ana_AJ13355#WP_014593141.1, P.ana_AJ13355#WP_014594226.1		P.ana_LCFJ-001#WP_013026601.1, P.ana_LCFJ-001#WP_014594226.1	P.ana_LMG20103#WP_013026595.1, P.ana_LMG20103#WP_013026601.1	P.ana_LMG5342#WP_015699800.1, P.ana_LMG5342#WP_015699801.1, P.ana_LMG5342#WP_015700777.1, P.ana_LMG5342#WP_041455987.1	P.ana_Lstri#IAQ00_07050, P.ana_Lstri#IAQ00_07075, P.ana_Lstri#IAQ00_16210, P.ana_Lstri#IAQ00_16230	P.ana_NN08200#WP_014594226.1, P.ana_NN08200#WP_128391923.1	P.ana_OC5a#WP_013026601.1, P.ana_OC5a#WP_014594226.1, P.ana_OC5a#WP_015700777.1, P.ana_OC5a#WP_041455987.1	P.ana_PA13#WP_013026601.1, P.ana_PA13#WP_014594226.1		P.ana_R100#WP_013026601.1, P.ana_R100#WP_015699801.1, P.ana_R100#WP_064373386.1	P.ana_SGAir0210#WP_014594226.1, P.ana_SGAir0210#WP_028723911.1, P.ana_SGAir0210#WP_047714578.1, P.ana_SGAir0210#WP_110145350.1	P.ana_TZ39#WP_028723911.1, P.ana_TZ39#WP_047714578.1, P.ana_TZ39#WP_110982969.1, P.ana_TZ39#WP_221611927.1	P.ana_YJ76#WP_013026601.1, P.ana_YJ76#WP_014594226.1, P.ana_YJ76#WP_028714929.1
OG0000011	P.ana_AJ13355#WP_006118264.1, P.ana_AJ13355#WP_014605940.1	P.ana_FDAARGOS680#WP_014605940.1, P.ana_FDAARGOS680#WP_176018259.1	P.ana_LCFJ-001#WP_006118264.1, P.ana_LCFJ-001#WP_014605940.1	P.ana_LMG20103#WP_006118264.1, P.ana_LMG20103#WP_014605940.1	P.ana_LMG5342#WP_006118264.1, P.ana_LMG5342#WP_014605940.1	P.ana_Lstri#IAQ00_04565, P.ana_Lstri#IAQ00_12530, P.ana_Lstri#IAQ00_13380, P.ana_Lstri#IAQ00_13385	P.ana_NN08200#WP_006118264.1, P.ana_NN08200#WP_014605940.1	P.ana_OC5a#WP_006118264.1, P.ana_OC5a#WP_014605940.1	P.ana_PA13#WP_006118264.1, P.ana_PA13#WP_014605940.1	P.ana_PNA97-1R#WP_006118264.1, P.ana_PNA97-1R#WP_014605940.1	P.ana_R100#WP_006118264.1, P.ana_R100#WP_014605940.1	P.ana_SGAir0210#WP_006118264.1, P.ana_SGAir0210#WP_014605940.1	P.ana_TZ39#WP_006118264.1, P.ana_TZ39#WP_014605940.1, P.ana_TZ39#WP_028722065.1, P.ana_TZ39#WP_071994847.1, P.ana_TZ39#WP_072015821.1	P.ana_YJ76#WP_006118264.1, P.ana_YJ76#WP_014605940.1
OG0000012	P.ana_AJ13355#WP_013027077.1, P.ana_AJ13355#WP_014594258.1	P.ana_FDAARGOS680#WP_019106053.1, P.ana_FDAARGOS680#WP_176018248.1	P.ana_LCFJ-001#WP_013027077.1, P.ana_LCFJ-001#WP_019106053.1	P.ana_LMG20103#WP_013026656.1, P.ana_LMG20103#WP_013027077.1	P.ana_LMG5342#WP_014605119.1, P.ana_LMG5342#WP_015699775.1	P.ana_Lstri#IAQ00_04815, P.ana_Lstri#IAQ00_06695	P.ana_NN08200#WP_014605119.1, P.ana_NN08200#WP_019106053.1	P.ana_OC5a#WP_013027077.1, P.ana_OC5a#WP_019106053.1	P.ana_PA13#WP_013026656.1, P.ana_PA13#WP_014605119.1	P.ana_PNA97-1R#WP_013027077.1, P.ana_PNA97-1R#WP_019106053.1	P.ana_R100#WP_014605119.1, P.ana_R100#WP_019106053.1, P.ana_R100#WP_064373112.1	P.ana_SGAir0210#WP_028723315.1, P.ana_SGAir0210#WP_064366454.1	P.ana_TZ39#WP_028723315.1, P.ana_TZ39#WP_221611623.1	P.ana_YJ76#WP_019106053.1, P.ana_YJ76#WP_089517083.1, P.ana_YJ76#WP_089517644.1
OG0000013	P.ana_AJ13355#WP_172796945.1	P.ana_FDAARGOS680#WP_176017831.1, P.ana_FDAARGOS680#WP_176018065.1, P.ana_FDAARGOS680#WP_176018665.1, P.ana_FDAARGOS680#WP_176018823.1, P.ana_FDAARGOS680#WP_176018907.1, P.ana_FDAARGOS680#WP_176018968.1	P.ana_LCFJ-001#WP_200286833.1	P.ana_LMG20103#WP_013026785.1, P.ana_LMG20103#WP_041457866.1	P.ana_LMG5342#WP_015699719.1, P.ana_LMG5342#WP_015699889.1	P.ana_Lstri#IAQ00_06045, P.ana_Lstri#IAQ00_07305, P.ana_Lstri#IAQ00_13145, P.ana_Lstri#IAQ00_19305	P.ana_NN08200#WP_128392348.1	P.ana_OC5a#WP_207806430.1	P.ana_PA13#WP_014606021.1, P.ana_PA13#WP_014606705.1	P.ana_PNA97-1R#WP_104933114.1	P.ana_R100#WP_064373062.1, P.ana_R100#WP_172796945.1	P.ana_SGAir0210#WP_064366154.1, P.ana_SGAir0210#WP_096982816.1	P.ana_TZ39#WP_221611329.1, P.ana_TZ39#WP_221611609.1, P.ana_TZ39#WP_221611664.1	P.ana_YJ76#WP_089517161.1, P.ana_YJ76#WP_089517531.1
OG0000014	P.ana_AJ13355#WP_013025193.1, P.ana_AJ13355#WP_019106261.1	P.ana_FDAARGOS680#WP_019106261.1, P.ana_FDAARGOS680#WP_176017955.1	P.ana_LCFJ-001#WP_013025193.1, P.ana_LCFJ-001#WP_019106261.1	P.ana_LMG20103#WP_013025193.1, P.ana_LMG20103#WP_019106261.1	P.ana_LMG5342#WP_015700674.1, P.ana_LMG5342#WP_019106261.1	P.ana_Lstri#IAQ00_15035, P.ana_Lstri#IAQ00_15975	P.ana_NN08200#WP_019106261.1, P.ana_NN08200#WP_128392256.1	P.ana_OC5a#WP_019106175.1, P.ana_OC5a#WP_019106261.1	P.ana_PA13#WP_013025193.1, P.ana_PA13#WP_019106261.1	P.ana_PNA97-1R#WP_013025193.1, P.ana_PNA97-1R#WP_104933260.1	P.ana_R100#WP_013025193.1, P.ana_R100#WP_019106261.1	P.ana_SGAir0210#WP_019106261.1, P.ana_SGAir0210#WP_058706155.1	P.ana_TZ39#WP_047714592.1, P.ana_TZ39#WP_047715509.1	P.ana_YJ76#WP_019106261.1, P.ana_YJ76#WP_089517466.1
OG0000015	P.ana_AJ13355#WP_013025641.1, P.ana_AJ13355#WP_014593395.1, P.ana_AJ13355#WP_014594572.1	P.ana_FDAARGOS680#WP_022622456.1, P.ana_FDAARGOS680#WP_176017310.1, P.ana_FDAARGOS680#WP_176017477.1, P.ana_FDAARGOS680#WP_176018339.1	P.ana_LCFJ-001#WP_022622456.1, P.ana_LCFJ-001#WP_200286518.1	P.ana_LMG20103#WP_013025641.1	P.ana_LMG5342#WP_014606786.1, P.ana_LMG5342#WP_015700390.1, P.ana_LMG5342#WP_015700588.1	P.ana_Lstri#IAQ00_12485, P.ana_Lstri#IAQ00_19985	P.ana_NN08200#WP_022622456.1, P.ana_NN08200#WP_128391759.1, P.ana_NN08200#WP_128392612.1	P.ana_OC5a#WP_015700390.1, P.ana_OC5a#WP_207806812.1	P.ana_PA13#WP_014605932.1, P.ana_PA13#WP_014606786.1	P.ana_PNA97-1R#WP_013025641.1, P.ana_PNA97-1R#WP_104933087.1	P.ana_R100#WP_015700390.1	P.ana_SGAir0210#WP_110145710.1	P.ana_TZ39#WP_047714703.1	P.ana_YJ76#WP_022622456.1
OG0000016	P.ana_AJ13355#WP_014593723.1, P.ana_AJ13355#WP_028715881.1	P.ana_FDAARGOS680#WP_176017715.1, P.ana_FDAARGOS680#WP_176018450.1	P.ana_LCFJ-001#WP_200286757.1, P.ana_LCFJ-001#WP_200286939.1	P.ana_LMG20103#WP_014593723.1, P.ana_LMG20103#WP_041457842.1	P.ana_LMG5342#WP_014593723.1, P.ana_LMG5342#WP_014604843.1	P.ana_Lstri#IAQ00_01775, P.ana_Lstri#IAQ00_11790	P.ana_NN08200#WP_014593723.1, P.ana_NN08200#WP_105092062.1	P.ana_OC5a#WP_028715142.1, P.ana_OC5a#WP_105088818.1	P.ana_PA13#WP_014604843.1, P.ana_PA13#WP_014605827.1	P.ana_PNA97-1R#WP_104932974.1, P.ana_PNA97-1R#WP_104933381.1	P.ana_R100#WP_014604843.1, P.ana_R100#WP_064373790.1	P.ana_SGAir0210#WP_064365831.1, P.ana_SGAir0210#WP_089529039.1	P.ana_TZ39#WP_064365831.1, P.ana_TZ39#WP_221610992.1	P.ana_YJ76#WP_028715881.1, P.ana_YJ76#WP_088900277.1
OG0000017	P.ana_AJ13355#WP_014593748.1, P.ana_AJ13355#WP_014594018.1	P.ana_FDAARGOS680#WP_022623354.1, P.ana_FDAARGOS680#WP_176017706.1	P.ana_LCFJ-001#WP_022623354.1, P.ana_LCFJ-001#WP_072403947.1	P.ana_LMG20103#WP_013025816.1, P.ana_LMG20103#WP_041457703.1	P.ana_LMG5342#WP_015699996.1, P.ana_LMG5342#WP_015700277.1	P.ana_Lstri#IAQ00_08655, P.ana_Lstri#IAQ00_11665	P.ana_NN08200#WP_015700277.1, P.ana_NN08200#WP_128391973.1	P.ana_OC5a#WP_029568956.1, P.ana_OC5a#WP_207806273.1	P.ana_PA13#WP_014605503.1, P.ana_PA13#WP_014605810.1	P.ana_PNA97-1R#WP_015699996.1, P.ana_PNA97-1R#WP_019105196.1	P.ana_R100#WP_015699996.1, P.ana_R100#WP_064373802.1	P.ana_SGAir0210#WP_089527892.1, P.ana_SGAir0210#WP_110145429.1	P.ana_TZ39#WP_110145429.1, P.ana_TZ39#WP_110982877.1	P.ana_YJ76#WP_029568956.1, P.ana_YJ76#WP_089517341.1
OG0000018	P.ana_AJ13355#WP_014593841.1, P.ana_AJ13355#WP_022622536.1	P.ana_FDAARGOS680#WP_013025998.1, P.ana_FDAARGOS680#WP_176018464.1	P.ana_LCFJ-001#WP_022622536.1, P.ana_LCFJ-001#WP_116219760.1	P.ana_LMG20103#WP_013025998.1, P.ana_LMG20103#WP_022622536.1	P.ana_LMG5342#WP_015699360.1, P.ana_LMG5342#WP_015700200.1	P.ana_Lstri#IAQ00_01425, P.ana_Lstri#IAQ00_10705	P.ana_NN08200#WP_013025998.1, P.ana_NN08200#WP_072404724.1	P.ana_OC5a#WP_072404724.1, P.ana_OC5a#WP_116219760.1	P.ana_PA13#WP_013025998.1, P.ana_PA13#WP_014604811.1	P.ana_PNA97-1R#WP_028715897.1, P.ana_PNA97-1R#WP_104933417.1	P.ana_R100#WP_029569249.1, P.ana_R100#WP_064373891.1	P.ana_SGAir0210#WP_047713845.1, P.ana_SGAir0210#WP_058705669.1	P.ana_TZ39#WP_028723474.1, P.ana_TZ39#WP_047713845.1	P.ana_YJ76#WP_029570084.1, P.ana_YJ76#WP_089517753.1
OG0000019	P.ana_AJ13355#WP_014593941.1, P.ana_AJ13355#WP_014598337.1	P.ana_FDAARGOS680#WP_013026161.1, P.ana_FDAARGOS680#WP_014333136.1	P.ana_LCFJ-001#WP_013026161.1	P.ana_LMG20103#WP_013026161.1, P.ana_LMG20103#WP_014333136.1	P.ana_LMG5342#WP_014333136.1, P.ana_LMG5342#WP_015700070.1	P.ana_Lstri#IAQ00_09550, P.ana_Lstri#IAQ00_22810	P.ana_NN08200#WP_013026161.1, P.ana_NN08200#WP_128392654.1	P.ana_OC5a#WP_014333136.1, P.ana_OC5a#WP_014593941.1, P.ana_OC5a#WP_207806754.1	P.ana_PA13#WP_014604629.1, P.ana_PA13#WP_014605570.1	P.ana_PNA97-1R#WP_013026161.1, P.ana_PNA97-1R#WP_014604629.1	P.ana_R100#WP_014333136.1, P.ana_R100#WP_014605570.1	P.ana_SGAir0210#WP_089529199.1, P.ana_SGAir0210#WP_110146403.1	P.ana_TZ39#WP_028722484.1, P.ana_TZ39#WP_047715011.1	P.ana_YJ76#WP_014333136.1, P.ana_YJ76#WP_014605570.1
OG0000020	P.ana_AJ13355#WP_013024874.1, P.ana_AJ13355#WP_014593484.1	P.ana_FDAARGOS680#WP_013024874.1, P.ana_FDAARGOS680#WP_014606082.1	P.ana_LCFJ-001#WP_013024874.1, P.ana_LCFJ-001#WP_022623575.1	P.ana_LMG20103#WP_013024874.1, P.ana_LMG20103#WP_013025445.1	P.ana_LMG5342#WP_014606082.1, P.ana_LMG5342#WP_015700840.1	P.ana_Lstri#IAQ00_13545, P.ana_Lstri#IAQ00_16885	P.ana_NN08200#WP_014606082.1	P.ana_OC5a#WP_013024874.1, P.ana_OC5a#WP_105079209.1	P.ana_PA13#WP_013024874.1, P.ana_PA13#WP_014606082.1	P.ana_PNA97-1R#WP_013024874.1, P.ana_PNA97-1R#WP_022623575.1	P.ana_R100#WP_064373319.1, P.ana_R100#WP_064373553.1	P.ana_SGAir0210#WP_028723999.1, P.ana_SGAir0210#WP_110145794.1	P.ana_TZ39#WP_028722871.1, P.ana_TZ39#WP_028723999.1	P.ana_YJ76#WP_013024874.1, P.ana_YJ76#WP_089517434.1
OG0000021	P.ana_AJ13355#WP_085980269.1, P.ana_AJ13355#WP_152552422.1	P.ana_FDAARGOS680#WP_176017355.1, P.ana_FDAARGOS680#WP_176017377.1, P.ana_FDAARGOS680#WP_176017416.1, P.ana_FDAARGOS680#WP_176017845.1, P.ana_FDAARGOS680#WP_176018906.1		P.ana_LMG20103#WP_085980269.1		P.ana_Lstri#IAQ00_05990, P.ana_Lstri#IAQ00_09195, P.ana_Lstri#IAQ00_09490, P.ana_Lstri#IAQ00_13430, P.ana_Lstri#IAQ00_16485	P.ana_NN08200#WP_085980269.1, P.ana_NN08200#WP_105079020.1	P.ana_OC5a#WP_085980274.1, P.ana_OC5a#WP_089517152.1, P.ana_OC5a#WP_207806275.1		P.ana_PNA97-1R#WP_085980269.1, P.ana_PNA97-1R#WP_104933243.1	P.ana_R100#WP_155644236.1	P.ana_SGAir0210#WP_110145462.1	P.ana_TZ39#WP_088901177.1, P.ana_TZ39#WP_221611188.1, P.ana_TZ39#WP_221611987.1	P.ana_YJ76#WP_089517042.1, P.ana_YJ76#WP_089517152.1
OG0000022	P.ana_AJ13355#WP_014593360.1, P.ana_AJ13355#WP_014598333.1	P.ana_FDAARGOS680#WP_014598333.1, P.ana_FDAARGOS680#WP_176017923.1	P.ana_LCFJ-001#WP_042677723.1	P.ana_LMG20103#WP_014593360.1, P.ana_LMG20103#WP_014598333.1	P.ana_LMG5342#WP_014593360.1, P.ana_LMG5342#WP_014598333.1	P.ana_Lstri#IAQ00_14485, P.ana_Lstri#IAQ00_22785	P.ana_NN08200#WP_014593360.1, P.ana_NN08200#WP_014598333.1	P.ana_OC5a#WP_014593360.1, P.ana_OC5a#WP_014598333.1	P.ana_PA13#WP_014593360.1, P.ana_PA13#WP_014598333.1	P.ana_PNA97-1R#WP_014593360.1, P.ana_PNA97-1R#WP_014598333.1	P.ana_R100#WP_014593360.1, P.ana_R100#WP_019105825.1	P.ana_SGAir0210#WP_028723654.1, P.ana_SGAir0210#WP_047713812.1	P.ana_TZ39#WP_014598333.1	P.ana_YJ76#WP_014593360.1, P.ana_YJ76#WP_014598333.1
OG0000023	P.ana_AJ13355#WP_014594509.1	P.ana_FDAARGOS680#WP_176017194.1, P.ana_FDAARGOS680#WP_176018249.1	P.ana_LCFJ-001#WP_013027083.1	P.ana_LMG20103#WP_013027083.1, P.ana_LMG20103#WP_014333058.1	P.ana_LMG5342#WP_014333058.1, P.ana_LMG5342#WP_015699579.1	P.ana_Lstri#IAQ00_04785, P.ana_Lstri#IAQ00_23150	P.ana_NN08200#WP_014594509.1, P.ana_NN08200#WP_072138391.1	P.ana_OC5a#WP_207806242.1, P.ana_OC5a#WP_207806523.1	P.ana_PA13#WP_014604594.1, P.ana_PA13#WP_014605117.1	P.ana_PNA97-1R#WP_072137162.1, P.ana_PNA97-1R#WP_104933813.1	P.ana_R100#WP_013027083.1, P.ana_R100#WP_064374295.1	P.ana_SGAir0210#WP_089528363.1, P.ana_SGAir0210#WP_110145210.1	P.ana_TZ39#WP_028723321.1, P.ana_TZ39#WP_221612063.1	P.ana_YJ76#WP_014333058.1, P.ana_YJ76#WP_089517082.1
OG0000024	P.ana_AJ13355#WP_014594653.1, P.ana_AJ13355#WP_081098036.1	P.ana_FDAARGOS680#WP_176018389.1, P.ana_FDAARGOS680#WP_176019128.1	P.ana_LCFJ-001#WP_105078896.1, P.ana_LCFJ-001#WP_200286782.1	P.ana_LMG20103#WP_013027011.1, P.ana_LMG20103#WP_013027275.1	P.ana_LMG5342#WP_015699484.1	P.ana_Lstri#IAQ00_03255, P.ana_Lstri#IAQ00_03265	P.ana_NN08200#WP_105088577.1	P.ana_OC5a#WP_110286688.1, P.ana_OC5a#WP_110286691.1	P.ana_PA13#WP_014605012.1	P.ana_PNA97-1R#WP_105082456.1, P.ana_PNA97-1R#WP_148239979.1		P.ana_SGAir0210#WP_110145137.1, P.ana_SGAir0210#WP_110145138.1, P.ana_SGAir0210#WP_110146327.1	P.ana_TZ39#WP_221611490.1, P.ana_TZ39#WP_221611919.1	P.ana_YJ76#WP_089517005.1, P.ana_YJ76#WP_089517787.1, P.ana_YJ76#WP_227008679.1, P.ana_YJ76#WP_227008685.1
OG0000025	P.ana_AJ13355#WP_014595176.1, P.ana_AJ13355#WP_028715330.1	P.ana_FDAARGOS680#WP_013026396.1, P.ana_FDAARGOS680#WP_176018652.1	P.ana_LCFJ-001#WP_014595176.1, P.ana_LCFJ-001#WP_200286861.1	P.ana_LMG20103#WP_013024376.1, P.ana_LMG20103#WP_013026396.1	P.ana_LMG5342#WP_013026396.1, P.ana_LMG5342#WP_014595176.1	P.ana_Lstri#IAQ00_08195	P.ana_NN08200#WP_014595176.1, P.ana_NN08200#WP_105082780.1	P.ana_OC5a#WP_013026396.1, P.ana_OC5a#WP_014595176.1	P.ana_PA13#WP_013026396.1, P.ana_PA13#WP_014606733.1	P.ana_PNA97-1R#WP_014595176.1, P.ana_PNA97-1R#WP_104933497.1	P.ana_R100#WP_028715330.1, P.ana_R100#WP_029569508.1	P.ana_SGAir0210#WP_110145396.1, P.ana_SGAir0210#WP_110146102.1	P.ana_TZ39#WP_221611731.1	P.ana_YJ76#WP_013026396.1, P.ana_YJ76#WP_014595176.1
OG0000026	P.ana_AJ13355#WP_014598167.1, P.ana_AJ13355#WP_041930839.1	P.ana_FDAARGOS680#WP_176017173.1, P.ana_FDAARGOS680#WP_176019151.1	P.ana_LCFJ-001#WP_105087433.1	P.ana_LMG20103#WP_019105846.1, P.ana_LMG20103#WP_029570279.1	P.ana_LMG5342#WP_014333082.1	P.ana_Lstri#IAQ00_08165, P.ana_Lstri#IAQ00_23000	P.ana_NN08200#WP_014605438.1, P.ana_NN08200#WP_128392669.1	P.ana_OC5a#WP_207806243.1, P.ana_OC5a#WP_207806684.1	P.ana_PA13#WP_014604604.1, P.ana_PA13#WP_014605438.1	P.ana_PNA97-1R#WP_104933499.1, P.ana_PNA97-1R#WP_104933808.1	P.ana_R100#WP_064374068.1, P.ana_R100#WP_064374355.1	P.ana_SGAir0210#WP_089528716.1, P.ana_SGAir0210#WP_110146420.1	P.ana_TZ39#WP_058706328.1, P.ana_TZ39#WP_206115205.1	P.ana_YJ76#WP_014598167.1, P.ana_YJ76#WP_089517187.1
OG0000027	P.ana_AJ13355#WP_041930890.1	P.ana_FDAARGOS680#WP_028722304.1, P.ana_FDAARGOS680#WP_176018317.1	P.ana_LCFJ-001#WP_029570646.1, P.ana_LCFJ-001#WP_200286725.1	P.ana_LMG20103#WP_013024429.1, P.ana_LMG20103#WP_013027031.1	P.ana_LMG5342#WP_041456049.1, P.ana_LMG5342#WP_041456182.1	P.ana_Lstri#IAQ00_06910	P.ana_NN08200#WP_042678073.1, P.ana_NN08200#WP_128392402.1, P.ana_NN08200#WP_128392457.1	P.ana_OC5a#WP_105083320.1, P.ana_OC5a#WP_207806736.1	P.ana_PA13#WP_014606687.1, P.ana_PA13#WP_014606835.1	P.ana_PNA97-1R#WP_013024429.1, P.ana_PNA97-1R#WP_028724161.1, P.ana_PNA97-1R#WP_104933728.1, P.ana_PNA97-1R#WP_104933893.1	P.ana_R100#WP_042678073.1, P.ana_R100#WP_064373100.1	P.ana_SGAir0210#WP_028725092.1, P.ana_SGAir0210#WP_047714997.1		P.ana_YJ76#WP_227008693.1
OG0000028	P.ana_AJ13355#WP_013024057.1, P.ana_AJ13355#WP_022623282.1	P.ana_FDAARGOS680#WP_176019001.1	P.ana_LCFJ-001#WP_013024057.1, P.ana_LCFJ-001#WP_022623282.1	P.ana_LMG20103#WP_013024057.1, P.ana_LMG20103#WP_022623282.1	P.ana_LMG5342#WP_015699945.1	P.ana_Lstri#IAQ00_09645, P.ana_Lstri#IAQ00_21675	P.ana_NN08200#WP_022623282.1, P.ana_NN08200#WP_104933491.1	P.ana_OC5a#WP_013024057.1, P.ana_OC5a#WP_022623282.1, P.ana_OC5a#WP_104933491.1	P.ana_PA13#WP_014605457.1	P.ana_PNA97-1R#WP_013024057.1, P.ana_PNA97-1R#WP_019105009.1, P.ana_PNA97-1R#WP_104933491.1	P.ana_R100#WP_064374051.1	P.ana_SGAir0210#WP_089528733.1	P.ana_TZ39#WP_028724868.1, P.ana_TZ39#WP_064366940.1	P.ana_YJ76#WP_013024057.1, P.ana_YJ76#WP_019105009.1
OG0000029	P.ana_AJ13355#WP_014594700.1, P.ana_AJ13355#WP_014594701.1		P.ana_LCFJ-001#WP_014594701.1, P.ana_LCFJ-001#WP_200286778.1	P.ana_LMG20103#WP_014594701.1, P.ana_LMG20103#WP_014604920.1	P.ana_LMG5342#WP_014594700.1, P.ana_LMG5342#WP_015699441.1	P.ana_Lstri#IAQ00_02815, P.ana_Lstri#IAQ00_02820	P.ana_NN08200#WP_014594701.1	P.ana_OC5a#WP_014604920.1, P.ana_OC5a#WP_028715844.1	P.ana_PA13#WP_014594701.1, P.ana_PA13#WP_014604920.1	P.ana_PNA97-1R#WP_014594700.1, P.ana_PNA97-1R#WP_014594701.1	P.ana_R100#WP_014594700.1, P.ana_R100#WP_014594701.1	P.ana_SGAir0210#WP_047715086.1, P.ana_SGAir0210#WP_110146311.1	P.ana_TZ39#WP_047715086.1, P.ana_TZ39#WP_221611475.1	P.ana_YJ76#WP_014594701.1, P.ana_YJ76#WP_089517775.1
OG0000030	P.ana_AJ13355#WP_014594668.1	P.ana_FDAARGOS680#WP_176017861.1, P.ana_FDAARGOS680#WP_176018397.1	P.ana_LCFJ-001#WP_015700497.1, P.ana_LCFJ-001#WP_105077173.1	P.ana_LMG20103#WP_013027299.1	P.ana_LMG5342#WP_014594668.1, P.ana_LMG5342#WP_015700497.1, P.ana_LMG5342#WP_015701125.1	P.ana_Lstri#IAQ00_03140	P.ana_NN08200#WP_014604953.1, P.ana_NN08200#WP_014606782.1	P.ana_OC5a#WP_014594668.1, P.ana_OC5a#WP_014606782.1, P.ana_OC5a#WP_015700497.1	P.ana_PA13#WP_014604953.1, P.ana_PA13#WP_014606782.1	P.ana_PNA97-1R#WP_014604953.1, P.ana_PNA97-1R#WP_014606782.1	P.ana_R100#WP_014604953.1	P.ana_SGAir0210#WP_015700497.1, P.ana_SGAir0210#WP_089528935.1	P.ana_TZ39#WP_089528935.1	P.ana_YJ76#WP_022622442.1
OG0000031	P.ana_AJ13355#WP_014333162.1, P.ana_AJ13355#WP_041930774.1	P.ana_FDAARGOS680#WP_176017146.1, P.ana_FDAARGOS680#WP_176019093.1	P.ana_LCFJ-001#WP_024471205.1	P.ana_LMG20103#WP_013027885.1, P.ana_LMG20103#WP_041457597.1	P.ana_LMG5342#WP_014333162.1, P.ana_LMG5342#WP_015700471.1		P.ana_NN08200#WP_024471205.1, P.ana_NN08200#WP_024472086.1	P.ana_OC5a#WP_207806249.1, P.ana_OC5a#WP_207806308.1	P.ana_PA13#WP_014604640.1, P.ana_PA13#WP_014606027.1	P.ana_PNA97-1R#WP_019105788.1, P.ana_PNA97-1R#WP_024472086.1	P.ana_R100#WP_014606027.1, P.ana_R100#WP_064374338.1	P.ana_SGAir0210#WP_089528405.1	P.ana_TZ39#WP_089528405.1	P.ana_YJ76#WP_024472086.1, P.ana_YJ76#WP_072403897.1
OG0000032	P.ana_AJ13355#WP_010260804.1, P.ana_AJ13355#WP_015699341.1	P.ana_FDAARGOS680#WP_015699341.1	P.ana_LCFJ-001#WP_015699341.1	P.ana_LMG20103#WP_015699341.1	P.ana_LMG5342#WP_014606794.1, P.ana_LMG5342#WP_015699341.1	P.ana_Lstri#IAQ00_01250, P.ana_Lstri#IAQ00_20025	P.ana_NN08200#WP_010260804.1, P.ana_NN08200#WP_015699341.1	P.ana_OC5a#WP_015699341.1	P.ana_PA13#WP_014606794.1, P.ana_PA13#WP_015699341.1	P.ana_PNA97-1R#WP_015699341.1	P.ana_R100#WP_015699341.1	P.ana_SGAir0210#WP_028724498.1, P.ana_SGAir0210#WP_199562916.1	P.ana_TZ39#WP_014606794.1, P.ana_TZ39#WP_028724498.1	P.ana_YJ76#WP_010260804.1, P.ana_YJ76#WP_015699341.1
OG0000033	P.ana_AJ13355#WP_014594075.1	P.ana_FDAARGOS680#WP_176019000.1	P.ana_LCFJ-001#WP_022623396.1	P.ana_LMG20103#WP_013026372.1	P.ana_LMG5342#WP_014604748.1, P.ana_LMG5342#WP_015699941.1	P.ana_Lstri#IAQ00_00725, P.ana_Lstri#IAQ00_08310	P.ana_NN08200#WP_019106525.1	P.ana_OC5a#WP_019106525.1	P.ana_PA13#WP_014604748.1, P.ana_PA13#WP_014605453.1	P.ana_PNA97-1R#WP_019106525.1, P.ana_PNA97-1R#WP_104933868.1	P.ana_R100#WP_014604748.1, P.ana_R100#WP_015699941.1	P.ana_SGAir0210#WP_089529069.1, P.ana_SGAir0210#WP_110145403.1	P.ana_TZ39#WP_022623396.1, P.ana_TZ39#WP_028723182.1, P.ana_TZ39#WP_028724860.1	P.ana_YJ76#WP_089517192.1
OG0000034	P.ana_AJ13355#WP_014598321.1, P.ana_AJ13355#WP_041930773.1	P.ana_FDAARGOS680#WP_176017147.1, P.ana_FDAARGOS680#WP_176017853.1	P.ana_LCFJ-001#WP_015700472.1	P.ana_LMG20103#WP_041457596.1	P.ana_LMG5342#WP_014333161.1, P.ana_LMG5342#WP_015700472.1		P.ana_NN08200#WP_015700472.1, P.ana_NN08200#WP_128392648.1	P.ana_OC5a#WP_014604639.1, P.ana_OC5a#WP_015700472.1	P.ana_PA13#WP_014604639.1, P.ana_PA13#WP_014606028.1	P.ana_PNA97-1R#WP_104933331.1, P.ana_PNA97-1R#WP_104933794.1	P.ana_R100#WP_014604639.1, P.ana_R100#WP_064373629.1	P.ana_SGAir0210#WP_024472087.1	P.ana_TZ39#WP_024472087.1	P.ana_YJ76#WP_014604639.1, P.ana_YJ76#WP_015700472.1
OG0000035	P.ana_AJ13355#WP_014604972.1	P.ana_FDAARGOS680#WP_014604972.1	P.ana_LCFJ-001#WP_014604972.1	P.ana_LMG20103#WP_014604972.1, P.ana_LMG20103#WP_071822009.1	P.ana_LMG5342#WP_014604972.1	P.ana_Lstri#IAQ00_03310	P.ana_NN08200#WP_014604972.1	P.ana_OC5a#WP_014604972.1, P.ana_OC5a#WP_105088564.1	P.ana_PA13#WP_014604972.1, P.ana_PA13#WP_014605020.1, P.ana_PA13#WP_014605245.1	P.ana_PNA97-1R#WP_014604972.1, P.ana_PNA97-1R#WP_104933617.1, P.ana_PNA97-1R#WP_104933711.1	P.ana_R100#WP_014604972.1	P.ana_SGAir0210#WP_013510553.1, P.ana_SGAir0210#WP_014604972.1	P.ana_TZ39#WP_014604972.1, P.ana_TZ39#WP_072208313.1	P.ana_YJ76#WP_014604972.1
OG0000036	P.ana_AJ13355#WP_024472495.1		P.ana_LCFJ-001#WP_026021005.1, P.ana_LCFJ-001#WP_029570858.1	P.ana_LMG20103#WP_024472495.1	P.ana_LMG5342#WP_024472495.1	P.ana_Lstri#IAQ00_13290, P.ana_Lstri#IAQ00_21120	P.ana_NN08200#WP_024472495.1, P.ana_NN08200#WP_181899120.1	P.ana_OC5a#WP_024472495.1, P.ana_OC5a#WP_026021005.1	P.ana_PA13#WP_044042553.1, P.ana_PA13#WP_193372499.1	P.ana_PNA97-1R#WP_024472495.1	P.ana_R100#WP_024472495.1, P.ana_R100#WP_196492564.1	P.ana_SGAir0210#WP_058706493.1, P.ana_SGAir0210#WP_173647319.1	P.ana_TZ39#WP_058706493.1, P.ana_TZ39#WP_173647319.1	P.ana_YJ76#WP_024472495.1, P.ana_YJ76#WP_042677364.1
OG0000037	P.ana_AJ13355#WP_013024903.1	P.ana_FDAARGOS680#WP_013024903.1, P.ana_FDAARGOS680#WP_176017259.1, P.ana_FDAARGOS680#WP_176017385.1	P.ana_LCFJ-001#WP_013024903.1	P.ana_LMG20103#WP_013024903.1	P.ana_LMG5342#WP_013024903.1	P.ana_Lstri#IAQ00_16735	P.ana_NN08200#WP_013024903.1, P.ana_NN08200#WP_128392574.1	P.ana_OC5a#WP_013024903.1, P.ana_OC5a#WP_028722260.1	P.ana_PA13#WP_013024903.1	P.ana_PNA97-1R#WP_013024903.1, P.ana_PNA97-1R#WP_104933949.1	P.ana_R100#WP_013024903.1	P.ana_SGAir0210#WP_028723979.1	P.ana_TZ39#WP_028723979.1, P.ana_TZ39#WP_221612000.1	P.ana_YJ76#WP_013024903.1, P.ana_YJ76#WP_089517910.1
OG0000038	P.ana_AJ13355#WP_013026604.1, P.ana_AJ13355#WP_014593138.1		P.ana_LCFJ-001#WP_013026604.1	P.ana_LMG20103#WP_013026604.1	P.ana_LMG5342#WP_013026604.1, P.ana_LMG5342#WP_015700780.1	P.ana_Lstri#IAQ00_07035, P.ana_Lstri#IAQ00_16245	P.ana_NN08200#WP_013026604.1	P.ana_OC5a#WP_013026604.1, P.ana_OC5a#WP_015700780.1	P.ana_PA13#WP_013026604.1		P.ana_R100#WP_013026604.1, P.ana_R100#WP_014593138.1	P.ana_SGAir0210#WP_110145347.1, P.ana_SGAir0210#WP_110145919.1	P.ana_TZ39#WP_028723914.1, P.ana_TZ39#WP_221611631.1, P.ana_TZ39#WP_221612040.1	P.ana_YJ76#WP_013026604.1, P.ana_YJ76#WP_014593138.1
OG0000039	P.ana_AJ13355#WP_013027863.1	P.ana_FDAARGOS680#WP_013027863.1, P.ana_FDAARGOS680#WP_105077404.1	P.ana_LCFJ-001#WP_105077404.1	P.ana_LMG20103#WP_013027863.1	P.ana_LMG5342#WP_013027863.1	P.ana_Lstri#IAQ00_22795	P.ana_NN08200#WP_013027863.1, P.ana_NN08200#WP_128392550.1, P.ana_NN08200#WP_128392564.1	P.ana_OC5a#WP_013027863.1	P.ana_PA13#WP_013027863.1	P.ana_PNA97-1R#WP_013027863.1, P.ana_PNA97-1R#WP_104933615.1	P.ana_R100#WP_013027863.1	P.ana_SGAir0210#WP_013027863.1	P.ana_TZ39#WP_221612001.1, P.ana_TZ39#WP_221612113.1	P.ana_YJ76#WP_013027863.1, P.ana_YJ76#WP_019104929.1
OG0000040	P.ana_AJ13355#WP_014593140.1, P.ana_AJ13355#WP_014594229.1		P.ana_LCFJ-001#WP_151243569.1	P.ana_LMG20103#WP_013026602.1	P.ana_LMG5342#WP_015699799.1, P.ana_LMG5342#WP_015700778.1	P.ana_Lstri#IAQ00_07045, P.ana_Lstri#IAQ00_16235	P.ana_NN08200#WP_164886559.1	P.ana_OC5a#WP_072404239.1, P.ana_OC5a#WP_151243569.1	P.ana_PA13#WP_151243569.1		P.ana_R100#WP_064373384.1, P.ana_R100#WP_155644238.1	P.ana_SGAir0210#WP_064367411.1, P.ana_SGAir0210#WP_148667119.1	P.ana_TZ39#WP_221611171.1, P.ana_TZ39#WP_221611632.1	P.ana_YJ76#WP_151243569.1, P.ana_YJ76#WP_227008657.1
OG0000041	P.ana_AJ13355#WP_014593488.1, P.ana_AJ13355#WP_014598191.1	P.ana_FDAARGOS680#WP_176017202.1		P.ana_LMG20103#WP_013025450.1, P.ana_LMG20103#WP_013028055.1	P.ana_LMG5342#WP_014333039.1	P.ana_Lstri#IAQ00_13520, P.ana_Lstri#IAQ00_22035	P.ana_NN08200#WP_014593488.1, P.ana_NN08200#WP_128392679.1	P.ana_OC5a#WP_014598191.1	P.ana_PA13#WP_014593488.1, P.ana_PA13#WP_014604583.1	P.ana_PNA97-1R#WP_014598191.1, P.ana_PNA97-1R#WP_022622906.1	P.ana_R100#WP_013028055.1	P.ana_SGAir0210#WP_014593488.1, P.ana_SGAir0210#WP_199562939.1	P.ana_TZ39#WP_064366768.1	P.ana_YJ76#WP_013028055.1
OG0000042	P.ana_AJ13355#WP_014606795.1, P.ana_AJ13355#WP_029990737.1			P.ana_LMG20103#WP_013025495.1	P.ana_LMG5342#WP_013025495.1, P.ana_LMG5342#WP_014606795.1	P.ana_Lstri#IAQ00_13260, P.ana_Lstri#IAQ00_20030	P.ana_NN08200#WP_014606795.1	P.ana_OC5a#WP_013025495.1, P.ana_OC5a#WP_029990737.1	P.ana_PA13#WP_014606035.1, P.ana_PA13#WP_014606795.1	P.ana_PNA97-1R#WP_013025495.1, P.ana_PNA97-1R#WP_019105469.1	P.ana_R100#WP_064373097.1	P.ana_SGAir0210#WP_014606795.1	P.ana_TZ39#WP_014606795.1, P.ana_TZ39#WP_029990737.1	P.ana_YJ76#WP_013025495.1, P.ana_YJ76#WP_014606795.1
OG0000043	P.ana_AJ13355#WP_041930891.1	P.ana_FDAARGOS680#WP_058707895.1, P.ana_FDAARGOS680#WP_176018682.1	P.ana_LCFJ-001#WP_029570647.1	P.ana_LMG20103#WP_041457783.1	P.ana_LMG5342#WP_015701165.1	P.ana_Lstri#IAQ00_06905	P.ana_NN08200#WP_042678074.1, P.ana_NN08200#WP_128391790.1, P.ana_NN08200#WP_128392401.1	P.ana_OC5a#WP_207806737.1	P.ana_PA13#WP_014606834.1	P.ana_PNA97-1R#WP_028724160.1, P.ana_PNA97-1R#WP_104933790.1, P.ana_PNA97-1R#WP_104933892.1	P.ana_R100#WP_042678074.1, P.ana_R100#WP_064373099.1	P.ana_SGAir0210#WP_028725093.1, P.ana_SGAir0210#WP_196247075.1		P.ana_YJ76#WP_019105577.1
OG0000044		P.ana_FDAARGOS680#WP_105082766.1, P.ana_FDAARGOS680#WP_176017506.1	P.ana_LCFJ-001#WP_200286896.1	P.ana_LMG20103#WP_041457696.1	P.ana_LMG5342#WP_015700024.1, P.ana_LMG5342#WP_015700027.1	P.ana_Lstri#IAQ00_08960, P.ana_Lstri#IAQ00_09015, P.ana_Lstri#IAQ00_09285	P.ana_NN08200#WP_072138857.1	P.ana_OC5a#WP_110286598.1, P.ana_OC5a#WP_207806640.1	P.ana_PA13#WP_014605536.1	P.ana_PNA97-1R#WP_104933457.1	P.ana_R100#WP_064373983.1	P.ana_SGAir0210#WP_110145442.1, P.ana_SGAir0210#WP_110145450.1, P.ana_SGAir0210#WP_110145472.1	P.ana_TZ39#WP_194761356.1	P.ana_YJ76#WP_089517221.1
OG0000045	P.ana_AJ13355#WP_014595000.1	P.ana_FDAARGOS680#WP_014607002.1, P.ana_FDAARGOS680#WP_096010810.1	P.ana_LCFJ-001#WP_014595000.1	P.ana_LMG20103#WP_014595000.1	P.ana_LMG5342#WP_014607002.1, P.ana_LMG5342#WP_015699942.1	P.ana_Lstri#IAQ00_21700	P.ana_NN08200#WP_014595000.1	P.ana_OC5a#WP_014595000.1	P.ana_PA13#WP_014605454.1, P.ana_PA13#WP_014607002.1	P.ana_PNA97-1R#WP_014595000.1	P.ana_R100#WP_014607002.1, P.ana_R100#WP_064374057.1	P.ana_SGAir0210#WP_089528820.1	P.ana_TZ39#WP_028725424.1, P.ana_TZ39#WP_221611736.1	P.ana_YJ76#WP_014595000.1
OG0000046	P.ana_AJ13355#WP_010370213.1	P.ana_FDAARGOS680#WP_061062976.1, P.ana_FDAARGOS680#WP_127833770.1, P.ana_FDAARGOS680#WP_176018670.1	P.ana_LCFJ-001#WP_200286828.1	P.ana_LMG20103#WP_013026789.1, P.ana_LMG20103#WP_013027749.1	P.ana_LMG5342#WP_044035421.1, P.ana_LMG5342#WP_052310178.1	P.ana_Lstri#IAQ00_03365, P.ana_Lstri#IAQ00_07145		P.ana_OC5a#WP_207806563.1	P.ana_PA13#WP_014606020.1		P.ana_R100#WP_064373074.1	P.ana_SGAir0210#WP_110146074.1	P.ana_TZ39#WP_221611604.1, P.ana_TZ39#WP_221611640.1	P.ana_YJ76#WP_089517519.1
OG0000047	P.ana_AJ13355#WP_014333261.1	P.ana_FDAARGOS680#WP_176017227.1	P.ana_LCFJ-001#WP_015701119.1	P.ana_LMG20103#WP_014333261.1	P.ana_LMG5342#WP_014333261.1, P.ana_LMG5342#WP_015701119.1	P.ana_Lstri#IAQ00_22295	P.ana_NN08200#WP_042676316.1	P.ana_OC5a#WP_015701119.1, P.ana_OC5a#WP_019105889.1	P.ana_PA13#WP_014333261.1	P.ana_PNA97-1R#WP_014333261.1, P.ana_PNA97-1R#WP_015701119.1	P.ana_R100#WP_014333261.1	P.ana_SGAir0210#WP_015701119.1, P.ana_SGAir0210#WP_028722634.1	P.ana_TZ39#WP_028722634.1	P.ana_YJ76#WP_014333261.1
OG0000048	P.ana_AJ13355#WP_014593499.1	P.ana_FDAARGOS680#WP_176017414.1	P.ana_LCFJ-001#WP_200286965.1	P.ana_LMG20103#WP_013025466.1	P.ana_LMG5342#WP_013025466.1, P.ana_LMG5342#WP_014333112.1, P.ana_LMG5342#WP_014333121.1	P.ana_Lstri#IAQ00_13415	P.ana_NN08200#WP_029568680.1	P.ana_OC5a#WP_110287063.1	P.ana_PA13#WP_014606065.1	P.ana_PNA97-1R#WP_013025466.1	P.ana_R100#WP_029568680.1	P.ana_SGAir0210#WP_110145784.1	P.ana_TZ39#WP_047714414.1, P.ana_TZ39#WP_088900466.1	P.ana_YJ76#WP_014333112.1, P.ana_YJ76#WP_089517422.1
OG0000049	P.ana_AJ13355#WP_014594023.1	P.ana_FDAARGOS680#WP_176019070.1	P.ana_LCFJ-001#WP_029570234.1	P.ana_LMG20103#WP_013026295.1	P.ana_LMG5342#WP_015699990.1	P.ana_Lstri#IAQ00_04280, P.ana_Lstri#IAQ00_08615	P.ana_NN08200#WP_128391972.1	P.ana_OC5a#WP_207806627.1	P.ana_PA13#WP_014605497.1	P.ana_PNA97-1R#WP_104933470.1	P.ana_R100#WP_064366685.1, P.ana_R100#WP_064373997.1	P.ana_SGAir0210#WP_110145424.1	P.ana_TZ39#WP_029570234.1, P.ana_TZ39#WP_210456325.1	P.ana_YJ76#WP_029570234.1, P.ana_YJ76#WP_064366685.1
OG0000050	P.ana_AJ13355#WP_014594257.1	P.ana_FDAARGOS680#WP_176018866.1	P.ana_LCFJ-001#WP_014594257.1	P.ana_LMG20103#WP_014594257.1	P.ana_LMG5342#WP_014594257.1	P.ana_Lstri#IAQ00_06700, P.ana_Lstri#IAQ00_16145	P.ana_NN08200#WP_014594257.1	P.ana_OC5a#WP_014594257.1	P.ana_PA13#WP_014594257.1	P.ana_PNA97-1R#WP_014594257.1	P.ana_R100#WP_014594257.1, P.ana_R100#WP_196492560.1	P.ana_SGAir0210#WP_028725115.1	P.ana_TZ39#WP_028723899.1, P.ana_TZ39#WP_028725115.1	P.ana_YJ76#WP_014594257.1, P.ana_YJ76#WP_089517647.1
OG0000051	P.ana_AJ13355#WP_014594660.1	P.ana_FDAARGOS680#WP_014594660.1	P.ana_LCFJ-001#WP_013027288.1	P.ana_LMG20103#WP_013027041.1, P.ana_LMG20103#WP_013027288.1	P.ana_LMG5342#WP_014594660.1	P.ana_Lstri#IAQ00_03195	P.ana_NN08200#WP_014594660.1	P.ana_OC5a#WP_014594660.1, P.ana_OC5a#WP_105088565.1	P.ana_PA13#WP_014594660.1, P.ana_PA13#WP_014604984.1	P.ana_PNA97-1R#WP_014594660.1, P.ana_PNA97-1R#WP_104933734.1	P.ana_R100#WP_013027288.1	P.ana_SGAir0210#WP_028722004.1	P.ana_TZ39#WP_028722004.1	P.ana_YJ76#WP_013027288.1
OG0000052	P.ana_AJ13355#WP_014594674.1	P.ana_FDAARGOS680#WP_176018402.1	P.ana_LCFJ-001#WP_105077170.1	P.ana_LMG20103#WP_041457817.1	P.ana_LMG5342#WP_014604944.1	P.ana_Lstri#IAQ00_03080, P.ana_Lstri#IAQ00_19160	P.ana_NN08200#WP_014604944.1	P.ana_OC5a#WP_105077170.1	P.ana_PA13#WP_014604944.1	P.ana_PNA97-1R#WP_019104879.1	P.ana_R100#WP_014604944.1, P.ana_R100#WP_064374346.1	P.ana_SGAir0210#WP_089528212.1, P.ana_SGAir0210#WP_110146325.1	P.ana_TZ39#WP_047713741.1, P.ana_TZ39#WP_047715113.1	P.ana_YJ76#WP_014604944.1
OG0000053	P.ana_AJ13355#WP_014595123.1	P.ana_FDAARGOS680#WP_014595123.1, P.ana_FDAARGOS680#WP_176017184.1	P.ana_LCFJ-001#WP_014595123.1	P.ana_LMG20103#WP_014595123.1	P.ana_LMG5342#WP_014595123.1	P.ana_Lstri#IAQ00_20525, P.ana_Lstri#IAQ00_23060	P.ana_NN08200#WP_014595123.1	P.ana_OC5a#WP_014595123.1	P.ana_PA13#WP_014595123.1	P.ana_PNA97-1R#WP_014595123.1	P.ana_R100#WP_014595123.1	P.ana_SGAir0210#WP_028723111.1, P.ana_SGAir0210#WP_110146425.1	P.ana_TZ39#WP_028722526.1, P.ana_TZ39#WP_028723111.1	P.ana_YJ76#WP_089517680.1
OG0000054	P.ana_AJ13355#WP_014595124.1	P.ana_FDAARGOS680#WP_176017185.1, P.ana_FDAARGOS680#WP_176018625.1	P.ana_LCFJ-001#WP_116219985.1	P.ana_LMG20103#WP_013024260.1	P.ana_LMG5342#WP_015701213.1	P.ana_Lstri#IAQ00_20520, P.ana_Lstri#IAQ00_23065	P.ana_NN08200#WP_013024260.1	P.ana_OC5a#WP_015701213.1	P.ana_PA13#WP_014606880.1	P.ana_PNA97-1R#WP_014595124.1	P.ana_R100#WP_064372993.1	P.ana_SGAir0210#WP_047713727.1, P.ana_SGAir0210#WP_110146139.1	P.ana_TZ39#WP_047715314.1, P.ana_TZ39#WP_064366784.1	P.ana_YJ76#WP_014595124.1
OG0000055	P.ana_AJ13355#WP_014604958.1	P.ana_FDAARGOS680#WP_014604958.1	P.ana_LCFJ-001#WP_014604958.1	P.ana_LMG20103#WP_013027044.1, P.ana_LMG20103#WP_014604958.1	P.ana_LMG5342#WP_014604958.1	P.ana_Lstri#IAQ00_03185	P.ana_NN08200#WP_024471110.1	P.ana_OC5a#WP_014604958.1	P.ana_PA13#WP_014604958.1, P.ana_PA13#WP_014604982.1	P.ana_PNA97-1R#WP_104932945.1, P.ana_PNA97-1R#WP_104933735.1	P.ana_R100#WP_014604958.1	P.ana_SGAir0210#WP_028722002.1, P.ana_SGAir0210#WP_110145153.1	P.ana_TZ39#WP_058707220.1	P.ana_YJ76#WP_014604958.1
OG0000056	P.ana_AJ13355#WP_013024967.1	P.ana_FDAARGOS680#WP_013024967.1, P.ana_FDAARGOS680#WP_176017841.1	P.ana_LCFJ-001#WP_013024967.1	P.ana_LMG20103#WP_013024967.1	P.ana_LMG5342#WP_013024967.1	P.ana_Lstri#IAQ00_16300, P.ana_Lstri#IAQ00_22710	P.ana_NN08200#WP_013024967.1	P.ana_OC5a#WP_105077378.1	P.ana_PA13#WP_013024967.1	P.ana_PNA97-1R#WP_013024967.1	P.ana_R100#WP_013024967.1	P.ana_SGAir0210#WP_110145927.1	P.ana_TZ39#WP_058707121.1, P.ana_TZ39#WP_221611043.1	P.ana_YJ76#WP_013024967.1
OG0000057	P.ana_AJ13355#WP_013025673.1	P.ana_FDAARGOS680#WP_176017771.1	P.ana_LCFJ-001#WP_015700378.1	P.ana_LMG20103#WP_013025673.1	P.ana_LMG5342#WP_015700378.1	P.ana_Lstri#IAQ00_05970, P.ana_Lstri#IAQ00_12325	P.ana_NN08200#WP_015700378.1	P.ana_OC5a#WP_013025673.1	P.ana_PA13#WP_014605913.1	P.ana_PNA97-1R#WP_013025673.1	P.ana_R100#WP_015700378.1	P.ana_SGAir0210#WP_028725247.1, P.ana_SGAir0210#WP_110145693.1	P.ana_TZ39#WP_028725247.1, P.ana_TZ39#WP_221611942.1	P.ana_YJ76#WP_013025673.1
OG0000058	P.ana_AJ13355#WP_013025675.1	P.ana_FDAARGOS680#WP_176017769.1	P.ana_LCFJ-001#WP_015700376.1	P.ana_LMG20103#WP_013025675.1	P.ana_LMG5342#WP_015700376.1	P.ana_Lstri#IAQ00_05980, P.ana_Lstri#IAQ00_12315	P.ana_NN08200#WP_013025675.1	P.ana_OC5a#WP_013025675.1	P.ana_PA13#WP_014605911.1	P.ana_PNA97-1R#WP_013025675.1	P.ana_R100#WP_015700376.1	P.ana_SGAir0210#WP_033778153.1, P.ana_SGAir0210#WP_089528673.1	P.ana_TZ39#WP_033778153.1, P.ana_TZ39#WP_047713668.1	P.ana_YJ76#WP_013025675.1
OG0000059	P.ana_AJ13355#WP_013025689.1	P.ana_FDAARGOS680#WP_176017762.1	P.ana_LCFJ-001#WP_019105027.1, P.ana_LCFJ-001#WP_078828655.1	P.ana_LMG20103#WP_013025689.1	P.ana_LMG5342#WP_015700367.1	P.ana_Lstri#IAQ00_12255	P.ana_NN08200#WP_128391856.1, P.ana_NN08200#WP_128392122.1	P.ana_OC5a#WP_207806289.1	P.ana_PA13#WP_014605902.1	P.ana_PNA97-1R#WP_029569972.1	P.ana_R100#WP_015700367.1	P.ana_SGAir0210#WP_047715128.1, P.ana_SGAir0210#WP_110145781.1	P.ana_TZ39#WP_047715128.1	P.ana_YJ76#WP_072138737.1
OG0000060	P.ana_AJ13355#WP_013025769.1	P.ana_FDAARGOS680#WP_013025769.1	P.ana_LCFJ-001#WP_013025769.1	P.ana_LMG20103#WP_013025769.1, P.ana_LMG20103#WP_013026943.1	P.ana_LMG5342#WP_013025769.1, P.ana_LMG5342#WP_014605162.1		P.ana_NN08200#WP_013025769.1	P.ana_OC5a#WP_013025769.1, P.ana_OC5a#WP_072138258.1	P.ana_PA13#WP_013025769.1, P.ana_PA13#WP_014605162.1	P.ana_PNA97-1R#WP_013025769.1	P.ana_R100#WP_013025769.1, P.ana_R100#WP_014605162.1	P.ana_SGAir0210#WP_013025769.1		P.ana_YJ76#WP_013025769.1
OG0000061	P.ana_AJ13355#WP_013025773.1	P.ana_FDAARGOS680#WP_176017424.1, P.ana_FDAARGOS680#WP_176017479.1	P.ana_LCFJ-001#WP_013025773.1	P.ana_LMG20103#WP_013025773.1	P.ana_LMG5342#WP_013025773.1	P.ana_Lstri#IAQ00_11885	P.ana_NN08200#WP_013025773.1	P.ana_OC5a#WP_028715132.1	P.ana_PA13#WP_013025773.1, P.ana_PA13#WP_014606050.1	P.ana_PNA97-1R#WP_042676344.1	P.ana_R100#WP_013025773.1	P.ana_SGAir0210#WP_028724332.1	P.ana_TZ39#WP_028724332.1	P.ana_YJ76#WP_013025773.1, P.ana_YJ76#WP_019106252.1
OG0000062	P.ana_AJ13355#WP_013025871.1	P.ana_FDAARGOS680#WP_013025871.1	P.ana_LCFJ-001#WP_013025871.1	P.ana_LMG20103#WP_013025871.1	P.ana_LMG5342#WP_013025871.1	P.ana_Lstri#IAQ00_11385	P.ana_NN08200#WP_013025871.1, P.ana_NN08200#WP_105080465.1	P.ana_OC5a#WP_019105164.1	P.ana_PA13#WP_013025871.1	P.ana_PNA97-1R#WP_013025871.1	P.ana_R100#WP_019105164.1, P.ana_R100#WP_064373142.1	P.ana_SGAir0210#WP_064367032.1	P.ana_TZ39#WP_221610970.1	P.ana_YJ76#WP_013025871.1, P.ana_YJ76#WP_089517633.1
OG0000063	P.ana_AJ13355#WP_013026293.1	P.ana_FDAARGOS680#WP_089517205.1	P.ana_LCFJ-001#WP_013026293.1, P.ana_LCFJ-001#WP_058702432.1	P.ana_LMG20103#WP_013026293.1	P.ana_LMG5342#WP_013026293.1	P.ana_Lstri#IAQ00_08625	P.ana_NN08200#WP_013026293.1, P.ana_NN08200#WP_128391857.1	P.ana_OC5a#WP_013026293.1	P.ana_PA13#WP_013026293.1	P.ana_PNA97-1R#WP_013026293.1	P.ana_R100#WP_013026293.1	P.ana_SGAir0210#WP_047713912.1, P.ana_SGAir0210#WP_058702432.1	P.ana_TZ39#WP_047713912.1	P.ana_YJ76#WP_089517205.1
OG0000064	P.ana_AJ13355#WP_013027266.1	P.ana_FDAARGOS680#WP_047713362.1	P.ana_LCFJ-001#WP_200286784.1	P.ana_LMG20103#WP_013027004.1, P.ana_LMG20103#WP_013027266.1	P.ana_LMG5342#WP_013027266.1	P.ana_Lstri#IAQ00_03300	P.ana_NN08200#WP_024471095.1	P.ana_OC5a#WP_110286697.1	P.ana_PA13#WP_014604970.1, P.ana_PA13#WP_014605018.1	P.ana_PNA97-1R#WP_013027266.1, P.ana_PNA97-1R#WP_104933713.1	P.ana_R100#WP_014604970.1	P.ana_SGAir0210#WP_110145142.1	P.ana_TZ39#WP_047713362.1	P.ana_YJ76#WP_024471095.1
OG0000065	P.ana_AJ13355#WP_013027271.1	P.ana_FDAARGOS680#WP_013027271.1	P.ana_LCFJ-001#WP_013027271.1	P.ana_LMG20103#WP_013027008.1, P.ana_LMG20103#WP_013027271.1	P.ana_LMG5342#WP_013027271.1, P.ana_LMG5342#WP_022623256.1	P.ana_Lstri#IAQ00_03280	P.ana_NN08200#WP_013027271.1	P.ana_OC5a#WP_013027271.1	P.ana_PA13#WP_013027271.1, P.ana_PA13#WP_014605015.1	P.ana_PNA97-1R#WP_013027271.1	P.ana_R100#WP_013027271.1	P.ana_SGAir0210#WP_013027271.1	P.ana_TZ39#WP_028722818.1	P.ana_YJ76#WP_013027271.1
OG0000066	P.ana_AJ13355#WP_013027278.1	P.ana_FDAARGOS680#WP_013027278.1	P.ana_LCFJ-001#WP_013027278.1	P.ana_LMG20103#WP_013027278.1, P.ana_LMG20103#WP_039342076.1	P.ana_LMG5342#WP_015699482.1	P.ana_Lstri#IAQ00_03240	P.ana_NN08200#WP_013027278.1	P.ana_OC5a#WP_013027278.1	P.ana_PA13#WP_013027278.1, P.ana_PA13#WP_014605009.1	P.ana_PNA97-1R#WP_013027278.1, P.ana_PNA97-1R#WP_104933716.1	P.ana_R100#WP_013027278.1	P.ana_SGAir0210#WP_013027278.1	P.ana_TZ39#WP_013027278.1	P.ana_YJ76#WP_015699482.1
OG0000067	P.ana_AJ13355#WP_013028020.1	P.ana_FDAARGOS680#WP_013028020.1, P.ana_FDAARGOS680#WP_104933885.1		P.ana_LMG20103#WP_013028020.1	P.ana_LMG5342#WP_013028020.1	P.ana_Lstri#IAQ00_22200	P.ana_NN08200#WP_013028020.1	P.ana_OC5a#WP_013028020.1, P.ana_OC5a#WP_104933885.1	P.ana_PA13#WP_013028020.1	P.ana_PNA97-1R#WP_013028020.1, P.ana_PNA97-1R#WP_104933885.1	P.ana_R100#WP_013028020.1	P.ana_SGAir0210#WP_047713639.1	P.ana_TZ39#WP_047713539.1, P.ana_TZ39#WP_047713639.1	P.ana_YJ76#WP_013028020.1
OG0000068	P.ana_AJ13355#WP_014593631.1	P.ana_FDAARGOS680#WP_176017770.1	P.ana_LCFJ-001#WP_019105275.1	P.ana_LMG20103#WP_041457619.1	P.ana_LMG5342#WP_015700377.1	P.ana_Lstri#IAQ00_05975, P.ana_Lstri#IAQ00_12320	P.ana_NN08200#WP_019105275.1	P.ana_OC5a#WP_041457619.1	P.ana_PA13#WP_014605912.1	P.ana_PNA97-1R#WP_041457619.1	P.ana_R100#WP_019105275.1	P.ana_SGAir0210#WP_110145282.1, P.ana_SGAir0210#WP_110145692.1	P.ana_TZ39#WP_221611025.1, P.ana_TZ39#WP_221611596.1	P.ana_YJ76#WP_041457619.1
OG0000069	P.ana_AJ13355#WP_014593632.1	P.ana_FDAARGOS680#WP_176017768.1	P.ana_LCFJ-001#WP_015700375.1	P.ana_LMG20103#WP_013025678.1	P.ana_LMG5342#WP_015700375.1	P.ana_Lstri#IAQ00_04060, P.ana_Lstri#IAQ00_12300	P.ana_NN08200#WP_015700375.1, P.ana_NN08200#WP_128392537.1	P.ana_OC5a#WP_105088132.1	P.ana_PA13#WP_014605909.1	P.ana_PNA97-1R#WP_014593632.1	P.ana_R100#WP_064373717.1	P.ana_SGAir0210#WP_110145690.1	P.ana_TZ39#WP_047715122.1, P.ana_TZ39#WP_221611349.1	P.ana_YJ76#WP_013025678.1
OG0000070	P.ana_AJ13355#WP_014593704.1	P.ana_FDAARGOS680#WP_176017422.1, P.ana_FDAARGOS680#WP_176017726.1	P.ana_LCFJ-001#WP_088900272.1	P.ana_LMG20103#WP_014605845.1	P.ana_LMG5342#WP_015700315.1	P.ana_Lstri#IAQ00_11895	P.ana_NN08200#WP_014605845.1	P.ana_OC5a#WP_028715130.1	P.ana_PA13#WP_014605845.1, P.ana_PA13#WP_014606052.1	P.ana_PNA97-1R#WP_024471606.1	P.ana_R100#WP_024471606.1	P.ana_SGAir0210#WP_110145646.1	P.ana_TZ39#WP_047715172.1	P.ana_YJ76#WP_014606052.1, P.ana_YJ76#WP_089517350.1
OG0000071	P.ana_AJ13355#WP_014593801.1	P.ana_FDAARGOS680#WP_176017666.1	P.ana_LCFJ-001#WP_015700217.1	P.ana_LMG20103#WP_029570067.1	P.ana_LMG5342#WP_015700217.1	P.ana_Lstri#IAQ00_11140, P.ana_Lstri#IAQ00_23055	P.ana_NN08200#WP_022623210.1	P.ana_OC5a#WP_028715215.1	P.ana_PA13#WP_014593801.1	P.ana_PNA97-1R#WP_029570067.1	P.ana_R100#WP_015700217.1	P.ana_SGAir0210#WP_015700217.1, P.ana_SGAir0210#WP_110146424.1	P.ana_TZ39#WP_047715262.1, P.ana_TZ39#WP_221612057.1	P.ana_YJ76#WP_015700217.1
OG0000072	P.ana_AJ13355#WP_014594558.1	P.ana_FDAARGOS680#WP_176017291.1, P.ana_FDAARGOS680#WP_176018338.1	P.ana_LCFJ-001#WP_019104797.1		P.ana_LMG5342#WP_015701134.1	P.ana_Lstri#IAQ00_04435, P.ana_Lstri#IAQ00_20060	P.ana_NN08200#WP_128391761.1, P.ana_NN08200#WP_128391842.1, P.ana_NN08200#WP_128392377.1	P.ana_OC5a#WP_207806792.1	P.ana_PA13#WP_014606805.1	P.ana_PNA97-1R#WP_104933085.1	P.ana_R100#WP_064372713.1		P.ana_TZ39#WP_028722929.1	P.ana_YJ76#WP_024472295.1, P.ana_YJ76#WP_089517943.1
OG0000073	P.ana_AJ13355#WP_014594654.1	P.ana_FDAARGOS680#WP_104932941.1	P.ana_LCFJ-001#WP_014594654.1	P.ana_LMG20103#WP_013027276.1, P.ana_LMG20103#WP_041457775.1	P.ana_LMG5342#WP_015699483.1	P.ana_Lstri#IAQ00_03250	P.ana_NN08200#WP_014594654.1	P.ana_OC5a#WP_014594654.1	P.ana_PA13#WP_014604966.1, P.ana_PA13#WP_014605011.1	P.ana_PNA97-1R#WP_104932941.1, P.ana_PNA97-1R#WP_174822892.1	P.ana_R100#WP_014604966.1	P.ana_SGAir0210#WP_089528926.1	P.ana_TZ39#WP_221611489.1	P.ana_YJ76#WP_014594654.1
OG0000074	P.ana_AJ13355#WP_014594655.1	P.ana_FDAARGOS680#WP_176018390.1	P.ana_LCFJ-001#WP_014594655.1	P.ana_LMG20103#WP_013027013.1, P.ana_LMG20103#WP_013027277.1	P.ana_LMG5342#WP_014604965.1	P.ana_Lstri#IAQ00_03245	P.ana_NN08200#WP_126843382.1	P.ana_OC5a#WP_089528927.1	P.ana_PA13#WP_014604965.1, P.ana_PA13#WP_014605010.1	P.ana_PNA97-1R#WP_104932942.1, P.ana_PNA97-1R#WP_104933715.1	P.ana_R100#WP_013027277.1	P.ana_SGAir0210#WP_089528927.1	P.ana_TZ39#WP_028722009.1	P.ana_YJ76#WP_014604965.1
OG0000075	P.ana_AJ13355#WP_014594657.1	P.ana_FDAARGOS680#WP_176018391.1	P.ana_LCFJ-001#WP_014594657.1	P.ana_LMG20103#WP_013027022.1, P.ana_LMG20103#WP_013027283.1	P.ana_LMG5342#WP_015699479.1	P.ana_Lstri#IAQ00_03220	P.ana_NN08200#WP_128391734.1	P.ana_OC5a#WP_015699479.1	P.ana_PA13#WP_014604963.1, P.ana_PA13#WP_014605002.1	P.ana_PNA97-1R#WP_014605002.1, P.ana_PNA97-1R#WP_024471098.1	P.ana_R100#WP_014604963.1	P.ana_SGAir0210#WP_110145136.1	P.ana_TZ39#WP_047714303.1	P.ana_YJ76#WP_014604963.1
OG0000076	P.ana_AJ13355#WP_014594659.1	P.ana_FDAARGOS680#WP_176018393.1	P.ana_LCFJ-001#WP_116220065.1	P.ana_LMG20103#WP_013027287.1, P.ana_LMG20103#WP_041457784.1	P.ana_LMG5342#WP_015699477.1	P.ana_Lstri#IAQ00_03200	P.ana_NN08200#WP_128391733.1	P.ana_OC5a#WP_207806505.1	P.ana_PA13#WP_014604960.1, P.ana_PA13#WP_151243577.1	P.ana_PNA97-1R#WP_104932944.1, P.ana_PNA97-1R#WP_104933732.1	P.ana_R100#WP_064372782.1	P.ana_SGAir0210#WP_110145135.1	P.ana_TZ39#WP_221611487.1	P.ana_YJ76#WP_089517002.1
OG0000077	P.ana_AJ13355#WP_014594673.1	P.ana_FDAARGOS680#WP_176018401.1	P.ana_LCFJ-001#WP_089517784.1	P.ana_LMG20103#WP_014604945.1	P.ana_LMG5342#WP_014594673.1	P.ana_Lstri#IAQ00_03085, P.ana_Lstri#IAQ00_19165	P.ana_NN08200#WP_014604945.1	P.ana_OC5a#WP_110286683.1	P.ana_PA13#WP_014604945.1	P.ana_PNA97-1R#WP_014594673.1	P.ana_R100#WP_014604945.1	P.ana_SGAir0210#WP_028721985.1, P.ana_SGAir0210#WP_089528213.1	P.ana_TZ39#WP_047713740.1, P.ana_TZ39#WP_058706831.1	P.ana_YJ76#WP_089517784.1
OG0000078	P.ana_AJ13355#WP_014604961.1	P.ana_FDAARGOS680#WP_014604961.1	P.ana_LCFJ-001#WP_014604961.1	P.ana_LMG20103#WP_013027024.1, P.ana_LMG20103#WP_014604961.1	P.ana_LMG5342#WP_014604961.1	P.ana_Lstri#IAQ00_03210	P.ana_NN08200#WP_014604961.1	P.ana_OC5a#WP_014604961.1	P.ana_PA13#WP_014604961.1, P.ana_PA13#WP_014605000.1	P.ana_PNA97-1R#WP_013027024.1, P.ana_PNA97-1R#WP_104932943.1	P.ana_R100#WP_014604961.1	P.ana_SGAir0210#WP_014604961.1	P.ana_TZ39#WP_014604961.1	P.ana_YJ76#WP_014604961.1
OG0000079	P.ana_AJ13355#WP_022622305.1	P.ana_FDAARGOS680#WP_022622305.1, P.ana_FDAARGOS680#WP_176017571.1, P.ana_FDAARGOS680#WP_176017659.1	P.ana_LCFJ-001#WP_024472337.1	P.ana_LMG20103#WP_024472337.1	P.ana_LMG5342#WP_071822328.1	P.ana_Lstri#IAQ00_13740, P.ana_Lstri#IAQ00_18985	P.ana_NN08200#WP_022622305.1	P.ana_OC5a#WP_022622305.1, P.ana_OC5a#WP_047695181.1	P.ana_PA13#WP_014606680.1, P.ana_PA13#WP_014606684.1			P.ana_SGAir0210#WP_110146056.1	P.ana_TZ39#WP_064366366.1	P.ana_YJ76#WP_071822328.1
OG0000080	P.ana_AJ13355#WP_041930805.1	P.ana_FDAARGOS680#WP_028715180.1	P.ana_LCFJ-001#WP_028715180.1	P.ana_LMG20103#WP_041457656.1	P.ana_LMG5342#WP_015700239.1	P.ana_Lstri#IAQ00_11380	P.ana_NN08200#WP_028715180.1, P.ana_NN08200#WP_128392341.1	P.ana_OC5a#WP_207806263.1	P.ana_PA13#WP_029568811.1	P.ana_PNA97-1R#WP_104933404.1	P.ana_R100#WP_029568811.1, P.ana_R100#WP_064374268.1	P.ana_SGAir0210#WP_047715235.1	P.ana_TZ39#WP_047715235.1	P.ana_YJ76#WP_029568811.1, P.ana_YJ76#WP_089517634.1
OG0000081	P.ana_AJ13355#WP_041930884.1	P.ana_FDAARGOS680#WP_128391893.1	P.ana_LCFJ-001#WP_028715726.1	P.ana_LMG20103#WP_013026938.1, P.ana_LMG20103#WP_049791813.1	P.ana_LMG5342#WP_015699627.1	P.ana_Lstri#IAQ00_05275	P.ana_NN08200#WP_049791813.1, P.ana_NN08200#WP_128391893.1	P.ana_OC5a#WP_105087651.1	P.ana_PA13#WP_014605165.1	P.ana_PNA97-1R#WP_022623101.1	P.ana_R100#WP_015699627.1	P.ana_SGAir0210#WP_089527760.1	P.ana_TZ39#WP_221611522.1, P.ana_TZ39#WP_221611563.1	P.ana_YJ76#WP_089517101.1
OG0000082	P.ana_AJ13355#WP_013024788.1	P.ana_FDAARGOS680#WP_013024788.1, P.ana_FDAARGOS680#WP_176018122.1	P.ana_LCFJ-001#WP_064373283.1	P.ana_LMG20103#WP_013024788.1	P.ana_LMG5342#WP_013024788.1	P.ana_Lstri#IAQ00_17390	P.ana_NN08200#WP_013024788.1	P.ana_OC5a#WP_064373283.1	P.ana_PA13#WP_013024788.1	P.ana_PNA97-1R#WP_104933193.1, P.ana_PNA97-1R#WP_104933230.1	P.ana_R100#WP_064373283.1	P.ana_SGAir0210#WP_089528569.1	P.ana_TZ39#WP_047713990.1	P.ana_YJ76#WP_013024788.1
OG0000083	P.ana_AJ13355#WP_013024816.1, P.ana_AJ13355#WP_014593513.1	P.ana_FDAARGOS680#WP_176017870.1, P.ana_FDAARGOS680#WP_176018177.1	P.ana_LCFJ-001#WP_013024816.1	P.ana_LMG20103#WP_013024816.1	P.ana_LMG5342#WP_015700868.1	P.ana_Lstri#IAQ00_17170	P.ana_NN08200#WP_013024816.1	P.ana_OC5a#WP_013024816.1	P.ana_PA13#WP_013024816.1	P.ana_PNA97-1R#WP_013024816.1	P.ana_R100#WP_015700868.1	P.ana_SGAir0210#WP_089528557.1	P.ana_TZ39#WP_047714425.1	P.ana_YJ76#WP_013024816.1
OG0000084	P.ana_AJ13355#WP_013026397.1	P.ana_FDAARGOS680#WP_013026397.1, P.ana_FDAARGOS680#WP_176018690.1	P.ana_LCFJ-001#WP_013026397.1	P.ana_LMG20103#WP_013026397.1	P.ana_LMG5342#WP_015699929.1	P.ana_Lstri#IAQ00_08190	P.ana_NN08200#WP_013026397.1	P.ana_OC5a#WP_088900567.1	P.ana_PA13#WP_013026397.1	P.ana_PNA97-1R#WP_104933498.1	P.ana_R100#WP_013026397.1	P.ana_SGAir0210#WP_089528465.1, P.ana_SGAir0210#WP_089528719.1	P.ana_TZ39#WP_058706228.1	P.ana_YJ76#WP_078828794.1
OG0000085	P.ana_AJ13355#WP_013026518.1	P.ana_FDAARGOS680#WP_176018930.1	P.ana_LCFJ-001#WP_013026518.1	P.ana_LMG20103#WP_013026518.1	P.ana_LMG5342#WP_013026518.1	P.ana_Lstri#IAQ00_07645	P.ana_NN08200#WP_028715404.1	P.ana_OC5a#WP_028715404.1	P.ana_PA13#WP_013026518.1	P.ana_PNA97-1R#WP_028715404.1	P.ana_R100#WP_028715404.1, P.ana_R100#WP_064373111.1	P.ana_SGAir0210#WP_047714200.1	P.ana_TZ39#WP_047714200.1	P.ana_YJ76#WP_028715404.1, P.ana_YJ76#WP_064373111.1
OG0000086	P.ana_AJ13355#WP_013027268.1	P.ana_FDAARGOS680#WP_013027268.1	P.ana_LCFJ-001#WP_013027268.1	P.ana_LMG20103#WP_013027006.1, P.ana_LMG20103#WP_013027268.1	P.ana_LMG5342#WP_013027268.1	P.ana_Lstri#IAQ00_03290	P.ana_NN08200#WP_013027268.1	P.ana_OC5a#WP_013027268.1	P.ana_PA13#WP_013027006.1, P.ana_PA13#WP_013027268.1	P.ana_PNA97-1R#WP_013027268.1	P.ana_R100#WP_013027268.1	P.ana_SGAir0210#WP_013027268.1	P.ana_TZ39#WP_013027268.1	P.ana_YJ76#WP_013027268.1
OG0000087	P.ana_AJ13355#WP_013027270.1	P.ana_FDAARGOS680#WP_013027270.1	P.ana_LCFJ-001#WP_013027270.1	P.ana_LMG20103#WP_013027007.1, P.ana_LMG20103#WP_013027270.1	P.ana_LMG5342#WP_013027270.1	P.ana_Lstri#IAQ00_03285	P.ana_NN08200#WP_013027270.1	P.ana_OC5a#WP_013027270.1	P.ana_PA13#WP_013027270.1, P.ana_PA13#WP_014605016.1	P.ana_PNA97-1R#WP_013027270.1	P.ana_R100#WP_013027270.1	P.ana_SGAir0210#WP_013027270.1	P.ana_TZ39#WP_221611493.1	P.ana_YJ76#WP_013027270.1
OG0000088	P.ana_AJ13355#WP_013027711.1	P.ana_FDAARGOS680#WP_013027711.1	P.ana_LCFJ-001#WP_013027711.1	P.ana_LMG20103#WP_013024418.1, P.ana_LMG20103#WP_013027711.1	P.ana_LMG5342#WP_013027711.1	P.ana_Lstri#IAQ00_00820	P.ana_NN08200#WP_013027711.1	P.ana_OC5a#WP_013027711.1	P.ana_PA13#WP_013027711.1	P.ana_PNA97-1R#WP_013027711.1	P.ana_R100#WP_013027711.1	P.ana_SGAir0210#WP_028723169.1	P.ana_TZ39#WP_028723169.1	P.ana_YJ76#WP_013027711.1, P.ana_YJ76#WP_089517402.1
OG0000089	P.ana_AJ13355#WP_014333068.1, P.ana_AJ13355#WP_049800801.1	P.ana_FDAARGOS680#WP_014333068.1	P.ana_LCFJ-001#WP_200286552.1	P.ana_LMG20103#WP_013027807.1	P.ana_LMG5342#WP_014333068.1, P.ana_LMG5342#WP_015700616.1	P.ana_Lstri#IAQ00_23105	P.ana_NN08200#WP_128392672.1	P.ana_OC5a#WP_014333068.1	P.ana_PA13#WP_014604598.1	P.ana_PNA97-1R#WP_014333068.1	P.ana_R100#WP_014333068.1	P.ana_SGAir0210#WP_110146427.1	P.ana_TZ39#WP_110982724.1	P.ana_YJ76#WP_089517867.1
OG0000090	P.ana_AJ13355#WP_014593135.1	P.ana_FDAARGOS680#WP_176017316.1	P.ana_LCFJ-001#WP_200286621.1	P.ana_LMG20103#WP_013024979.1	P.ana_LMG5342#WP_015700786.1	P.ana_Lstri#IAQ00_04165, P.ana_Lstri#IAQ00_16265	P.ana_NN08200#WP_019105972.1, P.ana_NN08200#WP_128392555.1	P.ana_OC5a#WP_110286433.1	P.ana_PA13#WP_014606338.1	P.ana_PNA97-1R#WP_104933255.1	P.ana_R100#WP_064373380.1	P.ana_SGAir0210#WP_110145920.1	P.ana_TZ39#WP_221611174.1	P.ana_YJ76#WP_089517501.1
OG0000091	P.ana_AJ13355#WP_014593478.1	P.ana_FDAARGOS680#WP_176017877.1	P.ana_LCFJ-001#WP_064352640.1	P.ana_LMG20103#WP_014593478.1	P.ana_LMG5342#WP_015700521.1	P.ana_Lstri#IAQ00_13575	P.ana_NN08200#WP_128392172.1	P.ana_OC5a#WP_014593478.1	P.ana_PA13#WP_014593478.1	P.ana_PNA97-1R#WP_014593478.1	P.ana_R100#WP_014593478.1, P.ana_R100#WP_064373113.1	P.ana_SGAir0210#WP_014593478.1	P.ana_TZ39#WP_014593478.1	P.ana_YJ76#WP_064352640.1, P.ana_YJ76#WP_064373113.1
OG0000092	P.ana_AJ13355#WP_014593727.1	P.ana_FDAARGOS680#WP_176017712.1	P.ana_LCFJ-001#WP_200286935.1	P.ana_LMG20103#WP_041457641.1	P.ana_LMG5342#WP_015700291.1	P.ana_Lstri#IAQ00_11760, P.ana_Lstri#IAQ00_13390	P.ana_NN08200#WP_128392098.1	P.ana_OC5a#WP_105078648.1	P.ana_PA13#WP_014605822.1	P.ana_PNA97-1R#WP_104933383.1	P.ana_R100#WP_014593727.1	P.ana_SGAir0210#WP_110145629.1	P.ana_TZ39#WP_221610989.1, P.ana_TZ39#WP_221611065.1	P.ana_YJ76#WP_014593727.1
OG0000093	P.ana_AJ13355#WP_014594186.1	P.ana_FDAARGOS680#WP_014594186.1	P.ana_LCFJ-001#WP_014594186.1	P.ana_LMG20103#WP_013026540.1	P.ana_LMG5342#WP_014594186.1	P.ana_Lstri#IAQ00_07540	P.ana_NN08200#WP_014594186.1	P.ana_OC5a#WP_014594186.1, P.ana_OC5a#WP_019105516.1	P.ana_PA13#WP_014594186.1	P.ana_PNA97-1R#WP_014594186.1, P.ana_PNA97-1R#WP_019105516.1	P.ana_R100#WP_014594186.1	P.ana_SGAir0210#WP_058706936.1	P.ana_TZ39#WP_058706936.1	P.ana_YJ76#WP_014594186.1
OG0000094	P.ana_AJ13355#WP_014594224.1		P.ana_LCFJ-001#WP_014594224.1		P.ana_LMG5342#WP_015699803.1, P.ana_LMG5342#WP_015700774.1	P.ana_Lstri#IAQ00_07085, P.ana_Lstri#IAQ00_16200	P.ana_NN08200#WP_014594224.1	P.ana_OC5a#WP_014594224.1, P.ana_OC5a#WP_015700774.1	P.ana_PA13#WP_014594224.1		P.ana_R100#WP_028715430.1	P.ana_SGAir0210#WP_014594224.1, P.ana_SGAir0210#WP_064367409.1	P.ana_TZ39#WP_028725061.1, P.ana_TZ39#WP_064367409.1	P.ana_YJ76#WP_014594224.1
OG0000095	P.ana_AJ13355#WP_014594243.1	P.ana_FDAARGOS680#WP_176018881.1	P.ana_LCFJ-001#WP_019105809.1, P.ana_LCFJ-001#WP_200286849.1	P.ana_LMG20103#WP_013026626.1	P.ana_LMG5342#WP_015699784.1	P.ana_Lstri#IAQ00_06925	P.ana_NN08200#WP_019106046.1	P.ana_OC5a#WP_014594243.1	P.ana_PA13#WP_014594243.1	P.ana_PNA97-1R#WP_019106046.1	P.ana_R100#WP_019106046.1	P.ana_SGAir0210#WP_019105809.1, P.ana_SGAir0210#WP_047715332.1	P.ana_TZ39#WP_110956514.1	P.ana_YJ76#WP_015699784.1
OG0000096	P.ana_AJ13355#WP_014594535.1	P.ana_FDAARGOS680#WP_019104778.1	P.ana_LCFJ-001#WP_019104778.1	P.ana_LMG20103#WP_014594535.1	P.ana_LMG5342#WP_015699565.1	P.ana_Lstri#IAQ00_04570, P.ana_Lstri#IAQ00_13375	P.ana_NN08200#WP_019104778.1	P.ana_OC5a#WP_014594535.1	P.ana_PA13#WP_014594535.1	P.ana_PNA97-1R#WP_014594535.1	P.ana_R100#WP_019104778.1	P.ana_SGAir0210#WP_110145199.1	P.ana_TZ39#WP_028722066.1, P.ana_TZ39#WP_221611535.1	P.ana_YJ76#WP_019104778.1
OG0000097	P.ana_AJ13355#WP_014594581.1	P.ana_FDAARGOS680#WP_014594581.1, P.ana_FDAARGOS680#WP_176018272.1	P.ana_LCFJ-001#WP_200286691.1		P.ana_LMG5342#WP_014606766.1	P.ana_Lstri#IAQ00_04015, P.ana_Lstri#IAQ00_19930	P.ana_NN08200#WP_028723608.1, P.ana_NN08200#WP_104933092.1, P.ana_NN08200#WP_128391824.1		P.ana_PA13#WP_014606766.1	P.ana_PNA97-1R#WP_104933092.1	P.ana_R100#WP_014594581.1		P.ana_TZ39#WP_028723503.1, P.ana_TZ39#WP_221611343.1	P.ana_YJ76#WP_028723608.1
OG0000098	P.ana_AJ13355#WP_014594650.1	P.ana_FDAARGOS680#WP_014594650.1	P.ana_LCFJ-001#WP_014594650.1	P.ana_LMG20103#WP_013027009.1, P.ana_LMG20103#WP_014594650.1	P.ana_LMG5342#WP_014594650.1	P.ana_Lstri#IAQ00_03275	P.ana_NN08200#WP_014594650.1	P.ana_OC5a#WP_014594650.1	P.ana_PA13#WP_014594650.1, P.ana_PA13#WP_014605014.1	P.ana_PNA97-1R#WP_014594650.1	P.ana_R100#WP_014594650.1	P.ana_SGAir0210#WP_014594650.1	P.ana_TZ39#WP_221611492.1	P.ana_YJ76#WP_089517006.1
OG0000099	P.ana_AJ13355#WP_014594652.1	P.ana_FDAARGOS680#WP_176018386.1, P.ana_FDAARGOS680#WP_176018387.1, P.ana_FDAARGOS680#WP_176018388.1	P.ana_LCFJ-001#WP_014594652.1	P.ana_LMG20103#WP_013027010.1		P.ana_Lstri#IAQ00_03260	P.ana_NN08200#WP_105088576.1	P.ana_OC5a#WP_110286689.1, P.ana_OC5a#WP_110286690.1	P.ana_PA13#WP_151243580.1	P.ana_PNA97-1R#WP_014594652.1		P.ana_SGAir0210#WP_028722775.1, P.ana_SGAir0210#WP_110145549.1	P.ana_TZ39#WP_221611491.1	P.ana_YJ76#WP_014594652.1
OG0000100	P.ana_AJ13355#WP_014594830.1	P.ana_FDAARGOS680#WP_176018466.1	P.ana_LCFJ-001#WP_116220162.1	P.ana_LMG20103#WP_013027609.1	P.ana_LMG5342#WP_015699355.1	P.ana_Lstri#IAQ00_01375	P.ana_NN08200#WP_014594830.1	P.ana_OC5a#WP_013027609.1, P.ana_OC5a#WP_207806740.1	P.ana_PA13#WP_014594830.1	P.ana_PNA97-1R#WP_013027609.1, P.ana_PNA97-1R#WP_019105532.1	P.ana_R100#WP_022622539.1	P.ana_SGAir0210#WP_058705895.1	P.ana_TZ39#WP_058705895.1	P.ana_YJ76#WP_015699355.1
OG0000101	P.ana_AJ13355#WP_014595002.1	P.ana_FDAARGOS680#WP_145394133.1	P.ana_LCFJ-001#WP_116220146.1	P.ana_LMG20103#WP_014595002.1	P.ana_LMG5342#WP_041455858.1	P.ana_Lstri#IAQ00_21680	P.ana_NN08200#WP_128391956.1	P.ana_OC5a#WP_014595002.1, P.ana_OC5a#WP_104933492.1	P.ana_PA13#WP_014605455.1	P.ana_PNA97-1R#WP_014595002.1, P.ana_PNA97-1R#WP_104933492.1	P.ana_R100#WP_064374055.1	P.ana_SGAir0210#WP_089528731.1	P.ana_TZ39#WP_028724869.1	P.ana_YJ76#WP_089517711.1
OG0000102	P.ana_AJ13355#WP_014595256.1			P.ana_LMG20103#WP_013024479.1, P.ana_LMG20103#WP_049791779.1	P.ana_LMG5342#WP_015701023.1, P.ana_LMG5342#WP_015701024.1	P.ana_Lstri#IAQ00_18905	P.ana_NN08200#WP_014606662.1	P.ana_OC5a#WP_013024479.1, P.ana_OC5a#WP_064373173.1	P.ana_PA13#WP_014606662.1	P.ana_PNA97-1R#WP_014606662.1	P.ana_R100#WP_064373170.1, P.ana_R100#WP_064373173.1	P.ana_SGAir0210#WP_110146049.1	P.ana_TZ39#WP_064366375.1	P.ana_YJ76#WP_014606662.1
OG0000103	P.ana_AJ13355#WP_014604946.1	P.ana_FDAARGOS680#WP_014604946.1, P.ana_FDAARGOS680#WP_181134498.1	P.ana_LCFJ-001#WP_014604946.1, P.ana_LCFJ-001#WP_181134498.1	P.ana_LMG20103#WP_014604946.1	P.ana_LMG5342#WP_014604946.1	P.ana_Lstri#IAQ00_03095	P.ana_NN08200#WP_014604946.1	P.ana_OC5a#WP_014604946.1	P.ana_PA13#WP_014604946.1	P.ana_PNA97-1R#WP_014604946.1	P.ana_R100#WP_014604946.1	P.ana_SGAir0210#WP_028721987.1	P.ana_TZ39#WP_028721987.1	P.ana_YJ76#WP_014604946.1
OG0000104	P.ana_AJ13355#WP_015700314.1	P.ana_FDAARGOS680#WP_176017423.1	P.ana_LCFJ-001#WP_089517349.1	P.ana_LMG20103#WP_041457633.1	P.ana_LMG5342#WP_015700314.1	P.ana_Lstri#IAQ00_11890	P.ana_NN08200#WP_128392111.1	P.ana_OC5a#WP_028715131.1	P.ana_PA13#WP_014605844.1, P.ana_PA13#WP_014606051.1	P.ana_PNA97-1R#WP_028715131.1	P.ana_R100#WP_064373768.1	P.ana_SGAir0210#WP_110145645.1	P.ana_TZ39#WP_221611001.1	P.ana_YJ76#WP_019106253.1, P.ana_YJ76#WP_089517349.1
OG0000105	P.ana_AJ13355#WP_022622822.1	P.ana_FDAARGOS680#WP_176017685.1, P.ana_FDAARGOS680#WP_176017850.1	P.ana_LCFJ-001#WP_105076984.1, P.ana_LCFJ-001#WP_200286948.1	P.ana_LMG20103#WP_028715178.1	P.ana_LMG5342#WP_014605776.1	P.ana_Lstri#IAQ00_11420	P.ana_NN08200#WP_014605776.1	P.ana_OC5a#WP_207806265.1	P.ana_PA13#WP_014605776.1	P.ana_PNA97-1R#WP_014605776.1	P.ana_R100#WP_014605776.1	P.ana_SGAir0210#WP_014605776.1	P.ana_TZ39#WP_221610971.1	P.ana_YJ76#WP_014605776.1
OG0000106	P.ana_AJ13355#WP_031283310.1	P.ana_FDAARGOS680#WP_031283310.1	P.ana_LCFJ-001#WP_024471391.1	P.ana_LMG20103#WP_024471391.1	P.ana_LMG5342#WP_024471391.1	P.ana_Lstri#IAQ00_20470	P.ana_NN08200#WP_024471391.1	P.ana_OC5a#WP_031283310.1	P.ana_PA13#WP_014606056.1, P.ana_PA13#WP_044042585.1	P.ana_PNA97-1R#WP_031283310.1	P.ana_R100#WP_031283310.1	P.ana_SGAir0210#WP_047715317.1	P.ana_TZ39#WP_047715317.1	P.ana_YJ76#WP_014606056.1, P.ana_YJ76#WP_031283310.1
OG0000107	P.ana_AJ13355#WP_041930789.1	P.ana_FDAARGOS680#WP_029568750.1, P.ana_FDAARGOS680#WP_176017457.1	P.ana_LCFJ-001#WP_019105273.1	P.ana_LMG20103#WP_029568750.1	P.ana_LMG5342#WP_019105273.1	P.ana_Lstri#IAQ00_12305	P.ana_NN08200#WP_022622731.1, P.ana_NN08200#WP_128392614.1	P.ana_OC5a#WP_029568750.1	P.ana_PA13#WP_029568750.1	P.ana_PNA97-1R#WP_104933353.1	P.ana_R100#WP_019105273.1	P.ana_SGAir0210#WP_028722358.1	P.ana_TZ39#WP_028722358.1	P.ana_YJ76#WP_029568750.1
OG0000108	P.ana_AJ13355#WP_128574369.1	P.ana_FDAARGOS680#WP_013027987.1, P.ana_FDAARGOS680#WP_041457460.1		P.ana_LMG20103#WP_013027987.1, P.ana_LMG20103#WP_041457460.1	P.ana_LMG5342#WP_014333249.1	P.ana_Lstri#IAQ00_22365	P.ana_NN08200#WP_013027987.1	P.ana_OC5a#WP_013027987.1	P.ana_PA13#WP_013027987.1	P.ana_PNA97-1R#WP_028716069.1, P.ana_PNA97-1R#WP_104933136.1	P.ana_R100#WP_013027987.1	P.ana_SGAir0210#WP_028722647.1	P.ana_TZ39#WP_028722647.1	P.ana_YJ76#WP_028716069.1
OG0000109		P.ana_FDAARGOS680#WP_022622231.1, P.ana_FDAARGOS680#WP_176017275.1			P.ana_LMG5342#WP_015701133.1	P.ana_Lstri#IAQ00_04430, P.ana_Lstri#IAQ00_20050	P.ana_NN08200#WP_022622231.1, P.ana_NN08200#WP_128392526.1	P.ana_OC5a#WP_176438612.1	P.ana_PA13#WP_014606797.1	P.ana_PNA97-1R#WP_104933086.1, P.ana_PNA97-1R#WP_168203647.1	P.ana_R100#WP_064372714.1		P.ana_TZ39#WP_064372714.1, P.ana_TZ39#WP_221612027.1	P.ana_YJ76#WP_014606797.1, P.ana_YJ76#WP_080740482.1
OG0000110		P.ana_FDAARGOS680#WP_176017842.1, P.ana_FDAARGOS680#WP_176019092.1, P.ana_FDAARGOS680#WP_176019103.1	P.ana_LCFJ-001#WP_200286628.1	P.ana_LMG20103#WP_013024966.1	P.ana_LMG5342#WP_015700798.1	P.ana_Lstri#IAQ00_16305	P.ana_NN08200#WP_128392279.1	P.ana_OC5a#WP_207806364.1	P.ana_PA13#WP_014606346.1	P.ana_PNA97-1R#WP_104933250.1	P.ana_R100#WP_064373364.1	P.ana_SGAir0210#WP_110145928.1	P.ana_TZ39#WP_221611044.1, P.ana_TZ39#WP_221611178.1	P.ana_YJ76#WP_028714915.1
OG0000111	P.ana_AJ13355#WP_013024132.1	P.ana_FDAARGOS680#WP_013024132.1, P.ana_FDAARGOS680#WP_176018281.1	P.ana_LCFJ-001#WP_013024132.1	P.ana_LMG20103#WP_013024132.1	P.ana_LMG5342#WP_013024132.1	P.ana_Lstri#IAQ00_21145	P.ana_NN08200#WP_013024132.1	P.ana_OC5a#WP_013024132.1	P.ana_PA13#WP_013024132.1	P.ana_PNA97-1R#WP_013024132.1	P.ana_R100#WP_013024132.1	P.ana_SGAir0210#WP_013024132.1	P.ana_TZ39#WP_013024132.1	P.ana_YJ76#WP_013024132.1
OG0000112	P.ana_AJ13355#WP_013024173.1	P.ana_FDAARGOS680#WP_013024173.1, P.ana_FDAARGOS680#WP_176018155.1	P.ana_LCFJ-001#WP_013024173.1	P.ana_LMG20103#WP_013024173.1	P.ana_LMG5342#WP_013024173.1	P.ana_Lstri#IAQ00_20945	P.ana_NN08200#WP_013024173.1	P.ana_OC5a#WP_013024173.1	P.ana_PA13#WP_013024173.1	P.ana_PNA97-1R#WP_013024173.1	P.ana_R100#WP_013024173.1	P.ana_SGAir0210#WP_013024173.1	P.ana_TZ39#WP_013024173.1	P.ana_YJ76#WP_013024173.1
OG0000113	P.ana_AJ13355#WP_013024197.1	P.ana_FDAARGOS680#WP_013024197.1	P.ana_LCFJ-001#WP_013024197.1	P.ana_LMG20103#WP_013024197.1	P.ana_LMG5342#WP_014606923.1	P.ana_Lstri#IAQ00_20820	P.ana_NN08200#WP_013024197.1	P.ana_OC5a#WP_014606923.1	P.ana_PA13#WP_014606923.1	P.ana_PNA97-1R#WP_013024197.1, P.ana_PNA97-1R#WP_104933927.1	P.ana_R100#WP_014606923.1	P.ana_SGAir0210#WP_047715282.1	P.ana_TZ39#WP_110957728.1	P.ana_YJ76#WP_013024197.1
OG0000114	P.ana_AJ13355#WP_013024272.1	P.ana_FDAARGOS680#WP_110015212.1, P.ana_FDAARGOS680#WP_176017406.1	P.ana_LCFJ-001#WP_013024272.1	P.ana_LMG20103#WP_013024272.1	P.ana_LMG5342#WP_013024272.1, P.ana_LMG5342#WP_014333119.1		P.ana_NN08200#WP_013024272.1	P.ana_OC5a#WP_014606876.1	P.ana_PA13#WP_014606876.1	P.ana_PNA97-1R#WP_013024272.1	P.ana_R100#WP_064373004.1	P.ana_SGAir0210#WP_110146132.1	P.ana_TZ39#WP_221611360.1	P.ana_YJ76#WP_022622156.1
OG0000115	P.ana_AJ13355#WP_013024641.1	P.ana_FDAARGOS680#WP_176018758.1	P.ana_LCFJ-001#WP_013024641.1	P.ana_LMG20103#WP_013024641.1	P.ana_LMG5342#WP_015700947.1	P.ana_Lstri#IAQ00_18110	P.ana_NN08200#WP_015700947.1	P.ana_OC5a#WP_015700947.1, P.ana_OC5a#WP_207806745.1	P.ana_PA13#WP_014606573.1	P.ana_PNA97-1R#WP_013024641.1	P.ana_R100#WP_064373223.1	P.ana_SGAir0210#WP_058706004.1	P.ana_TZ39#WP_028724709.1	P.ana_YJ76#WP_089517588.1
OG0000116	P.ana_AJ13355#WP_013025349.1	P.ana_FDAARGOS680#WP_013025349.1	P.ana_LCFJ-001#WP_200287006.1	P.ana_LMG20103#WP_013025349.1	P.ana_LMG5342#WP_013025349.1	P.ana_Lstri#IAQ00_14190	P.ana_NN08200#WP_013025349.1	P.ana_OC5a#WP_013025349.1, P.ana_OC5a#WP_207806753.1	P.ana_PA13#WP_014606135.1	P.ana_PNA97-1R#WP_013025349.1	P.ana_R100#WP_013025349.1	P.ana_SGAir0210#WP_028722415.1	P.ana_TZ39#WP_028722415.1	P.ana_YJ76#WP_013025349.1
OG0000117	P.ana_AJ13355#WP_013025612.1	P.ana_FDAARGOS680#WP_013025612.1, P.ana_FDAARGOS680#WP_176019119.1	P.ana_LCFJ-001#WP_013025612.1	P.ana_LMG20103#WP_013025612.1	P.ana_LMG5342#WP_013025612.1	P.ana_Lstri#IAQ00_12630	P.ana_NN08200#WP_013025612.1	P.ana_OC5a#WP_013025612.1	P.ana_PA13#WP_013025612.1	P.ana_PNA97-1R#WP_013025612.1	P.ana_R100#WP_013025612.1	P.ana_SGAir0210#WP_013025612.1	P.ana_TZ39#WP_013025612.1	P.ana_YJ76#WP_089517378.1
OG0000118	P.ana_AJ13355#WP_013026585.1	P.ana_FDAARGOS680#WP_176018055.1, P.ana_FDAARGOS680#WP_176018898.1	P.ana_LCFJ-001#WP_013026585.1	P.ana_LMG20103#WP_013026585.1	P.ana_LMG5342#WP_013026585.1, P.ana_LMG5342#WP_015699883.1	P.ana_Lstri#IAQ00_07135, P.ana_Lstri#IAQ00_07205		P.ana_OC5a#WP_207806585.1		P.ana_PNA97-1R#WP_104933536.1, P.ana_PNA97-1R#WP_104933786.1		P.ana_SGAir0210#WP_058706953.1	P.ana_TZ39#WP_058706953.1	P.ana_YJ76#WP_029569045.1
OG0000119	P.ana_AJ13355#WP_013026586.1	P.ana_FDAARGOS680#WP_176018056.1, P.ana_FDAARGOS680#WP_176018889.1, P.ana_FDAARGOS680#WP_176018890.1	P.ana_LCFJ-001#WP_013026586.1	P.ana_LMG20103#WP_013026586.1	P.ana_LMG5342#WP_013026586.1, P.ana_LMG5342#WP_041455851.1	P.ana_Lstri#IAQ00_07130	P.ana_NN08200#WP_110015571.1	P.ana_OC5a#WP_013026586.1		P.ana_PNA97-1R#WP_013026586.1		P.ana_SGAir0210#WP_089528048.1	P.ana_TZ39#WP_058706954.1	P.ana_YJ76#WP_013026586.1
OG0000120	P.ana_AJ13355#WP_013026627.1	P.ana_FDAARGOS680#WP_013026627.1	P.ana_LCFJ-001#WP_013026627.1	P.ana_LMG20103#WP_013026627.1, P.ana_LMG20103#WP_080561345.1	P.ana_LMG5342#WP_013026627.1	P.ana_Lstri#IAQ00_06920	P.ana_NN08200#WP_013026627.1	P.ana_OC5a#WP_013026627.1	P.ana_PA13#WP_013026627.1	P.ana_PNA97-1R#WP_013026627.1	P.ana_R100#WP_013026627.1	P.ana_SGAir0210#WP_013026627.1	P.ana_TZ39#WP_028725091.1	P.ana_YJ76#WP_089517149.1
OG0000121	P.ana_AJ13355#WP_013027115.1	P.ana_FDAARGOS680#WP_013027115.1	P.ana_LCFJ-001#WP_013027115.1	P.ana_LMG20103#WP_013027115.1	P.ana_LMG5342#WP_013027115.1	P.ana_Lstri#IAQ00_04625	P.ana_NN08200#WP_013027115.1	P.ana_OC5a#WP_013027115.1	P.ana_PA13#WP_013027115.1	P.ana_PNA97-1R#WP_013027115.1	P.ana_R100#WP_013027115.1, P.ana_R100#WP_071887048.1	P.ana_SGAir0210#WP_013027115.1	P.ana_TZ39#WP_013027115.1	P.ana_YJ76#WP_013027115.1
OG0000122	P.ana_AJ13355#WP_013027125.1	P.ana_FDAARGOS680#WP_013027125.1	P.ana_LCFJ-001#WP_013027125.1	P.ana_LMG20103#WP_013027125.1	P.ana_LMG5342#WP_013027125.1	P.ana_Lstri#IAQ00_04575	P.ana_NN08200#WP_013027125.1	P.ana_OC5a#WP_105078915.1	P.ana_PA13#WP_013027125.1	P.ana_PNA97-1R#WP_013027125.1	P.ana_R100#WP_013027125.1	P.ana_SGAir0210#WP_058707103.1	P.ana_TZ39#WP_047714793.1, P.ana_TZ39#WP_058707103.1	P.ana_YJ76#WP_013027125.1
OG0000123	P.ana_AJ13355#WP_013027140.1	P.ana_FDAARGOS680#WP_013027140.1	P.ana_LCFJ-001#WP_013027140.1	P.ana_LMG20103#WP_013027140.1	P.ana_LMG5342#WP_013027140.1	P.ana_Lstri#IAQ00_04510	P.ana_NN08200#WP_013027140.1, P.ana_NN08200#WP_128392431.1	P.ana_OC5a#WP_014605086.1	P.ana_PA13#WP_014605086.1	P.ana_PNA97-1R#WP_013027140.1	P.ana_R100#WP_013027140.1	P.ana_SGAir0210#WP_047713939.1	P.ana_TZ39#WP_047713939.1	P.ana_YJ76#WP_013027140.1
OG0000124	P.ana_AJ13355#WP_013027222.1	P.ana_FDAARGOS680#WP_042676737.1	P.ana_LCFJ-001#WP_013027222.1	P.ana_LMG20103#WP_013027222.1	P.ana_LMG5342#WP_013027222.1	P.ana_Lstri#IAQ00_03705, P.ana_Lstri#IAQ00_06825	P.ana_NN08200#WP_013027222.1	P.ana_OC5a#WP_013027222.1	P.ana_PA13#WP_013027222.1	P.ana_PNA97-1R#WP_013027222.1	P.ana_R100#WP_064372767.1	P.ana_SGAir0210#WP_028723560.1	P.ana_TZ39#WP_028723560.1	P.ana_YJ76#WP_013027222.1
OG0000125	P.ana_AJ13355#WP_013027471.1	P.ana_FDAARGOS680#WP_013027471.1	P.ana_LCFJ-001#WP_013027471.1	P.ana_LMG20103#WP_013027471.1	P.ana_LMG5342#WP_013027471.1	P.ana_Lstri#IAQ00_02095, P.ana_Lstri#IAQ00_21290	P.ana_NN08200#WP_013027471.1	P.ana_OC5a#WP_013027471.1	P.ana_PA13#WP_013027471.1	P.ana_PNA97-1R#WP_013027471.1	P.ana_R100#WP_013027471.1	P.ana_SGAir0210#WP_013027471.1	P.ana_TZ39#WP_013027471.1	P.ana_YJ76#WP_013027471.1
OG0000126	P.ana_AJ13355#WP_013028019.1	P.ana_FDAARGOS680#WP_014604568.1, P.ana_FDAARGOS680#WP_176017472.1		P.ana_LMG20103#WP_013028019.1	P.ana_LMG5342#WP_013028019.1	P.ana_Lstri#IAQ00_22205	P.ana_NN08200#WP_014604568.1	P.ana_OC5a#WP_013028019.1	P.ana_PA13#WP_014604568.1	P.ana_PNA97-1R#WP_013028019.1	P.ana_R100#WP_013028019.1	P.ana_SGAir0210#WP_013028019.1	P.ana_TZ39#WP_013028019.1	P.ana_YJ76#WP_013028019.1, P.ana_YJ76#WP_089517909.1
OG0000127	P.ana_AJ13355#WP_014333006.1	P.ana_FDAARGOS680#WP_014333006.1	P.ana_LCFJ-001#WP_014333006.1	P.ana_LMG20103#WP_014333006.1	P.ana_LMG5342#WP_014333006.1	P.ana_Lstri#IAQ00_00635	P.ana_NN08200#WP_014333006.1	P.ana_OC5a#WP_014333006.1	P.ana_PA13#WP_014604739.1	P.ana_PNA97-1R#WP_014333006.1	P.ana_R100#WP_014333006.1	P.ana_SGAir0210#WP_064366086.1	P.ana_TZ39#WP_028722284.1, P.ana_TZ39#WP_064366086.1	P.ana_YJ76#WP_014333006.1
OG0000128	P.ana_AJ13355#WP_014593168.1	P.ana_FDAARGOS680#WP_014593168.1, P.ana_FDAARGOS680#WP_176018285.1	P.ana_LCFJ-001#WP_200286613.1	P.ana_LMG20103#WP_013025019.1	P.ana_LMG5342#WP_014593168.1	P.ana_Lstri#IAQ00_15930	P.ana_NN08200#WP_014593168.1	P.ana_OC5a#WP_014593168.1	P.ana_PA13#WP_014593168.1	P.ana_PNA97-1R#WP_014593168.1	P.ana_R100#WP_014593168.1	P.ana_SGAir0210#WP_110145903.1	P.ana_TZ39#WP_221611150.1	P.ana_YJ76#WP_014593168.1
OG0000129	P.ana_AJ13355#WP_014593272.1	P.ana_FDAARGOS680#WP_014593272.1	P.ana_LCFJ-001#WP_014593272.1		P.ana_LMG5342#WP_014593272.1	P.ana_Lstri#IAQ00_15160	P.ana_NN08200#WP_014593272.1, P.ana_NN08200#WP_105078551.1	P.ana_OC5a#WP_014593272.1	P.ana_PA13#WP_014593272.1	P.ana_PNA97-1R#WP_014593272.1	P.ana_R100#WP_014593272.1	P.ana_SGAir0210#WP_014593272.1	P.ana_TZ39#WP_014593272.1	P.ana_YJ76#WP_014593272.1, P.ana_YJ76#WP_089517886.1
OG0000130	P.ana_AJ13355#WP_014593273.1	P.ana_FDAARGOS680#WP_104933279.1	P.ana_LCFJ-001#WP_014593273.1		P.ana_LMG5342#WP_014593273.1	P.ana_Lstri#IAQ00_15155	P.ana_NN08200#WP_014606241.1, P.ana_NN08200#WP_116197847.1	P.ana_OC5a#WP_207806343.1	P.ana_PA13#WP_014606241.1	P.ana_PNA97-1R#WP_104933279.1	P.ana_R100#WP_014606241.1	P.ana_SGAir0210#WP_028723753.1	P.ana_TZ39#WP_028723753.1	P.ana_YJ76#WP_014593273.1, P.ana_YJ76#WP_089517887.1
OG0000131	P.ana_AJ13355#WP_014593422.1	P.ana_FDAARGOS680#WP_072136625.1	P.ana_LCFJ-001#WP_014593422.1	P.ana_LMG20103#WP_013025356.1	P.ana_LMG5342#WP_013025356.1	P.ana_Lstri#IAQ00_14155	P.ana_NN08200#WP_072136625.1	P.ana_OC5a#WP_013025356.1, P.ana_OC5a#WP_207806752.1	P.ana_PA13#WP_014593422.1	P.ana_PNA97-1R#WP_104933305.1	P.ana_R100#WP_014593422.1	P.ana_SGAir0210#WP_110145826.1	P.ana_TZ39#WP_110982977.1	P.ana_YJ76#WP_013025356.1
OG0000132	P.ana_AJ13355#WP_014593523.1	P.ana_FDAARGOS680#WP_176018270.1				P.ana_Lstri#IAQ00_04075, P.ana_Lstri#IAQ00_04385, P.ana_Lstri#IAQ00_19060	P.ana_NN08200#WP_128391835.1, P.ana_NN08200#WP_128392538.1, P.ana_NN08200#WP_128392554.1, P.ana_NN08200#WP_128392615.1				P.ana_R100#WP_064372726.1		P.ana_TZ39#WP_028722922.1, P.ana_TZ39#WP_047713563.1, P.ana_TZ39#WP_221611350.1, P.ana_TZ39#WP_221612039.1	P.ana_YJ76#WP_014593523.1
OG0000133	P.ana_AJ13355#WP_014594576.1	P.ana_FDAARGOS680#WP_176018343.1			P.ana_LMG5342#WP_014606771.1	P.ana_Lstri#IAQ00_04040, P.ana_Lstri#IAQ00_04260, P.ana_Lstri#IAQ00_19955	P.ana_NN08200#WP_128391754.1, P.ana_NN08200#WP_128391829.1, P.ana_NN08200#WP_128392371.1		P.ana_PA13#WP_014606771.1	P.ana_PNA97-1R#WP_104933752.1	P.ana_R100#WP_064374255.1		P.ana_TZ39#WP_221611347.1, P.ana_TZ39#WP_221611520.1	P.ana_YJ76#WP_089517790.1
OG0000134	P.ana_AJ13355#WP_014594577.1	P.ana_FDAARGOS680#WP_176018344.1			P.ana_LMG5342#WP_015701118.1	P.ana_Lstri#IAQ00_04035, P.ana_Lstri#IAQ00_04255, P.ana_Lstri#IAQ00_19950	P.ana_NN08200#WP_128391753.1, P.ana_NN08200#WP_128391828.1, P.ana_NN08200#WP_164886578.1		P.ana_PA13#WP_014606770.1	P.ana_PNA97-1R#WP_168203634.1	P.ana_R100#WP_081046452.1		P.ana_TZ39#WP_081046452.1, P.ana_TZ39#WP_221611346.1	P.ana_YJ76#WP_089517030.1
OG0000135	P.ana_AJ13355#WP_014594580.1	P.ana_FDAARGOS680#WP_176018346.1	P.ana_LCFJ-001#WP_200286692.1		P.ana_LMG5342#WP_033770458.1	P.ana_Lstri#IAQ00_04020, P.ana_Lstri#IAQ00_19935	P.ana_NN08200#WP_128391751.1, P.ana_NN08200#WP_128391825.1, P.ana_NN08200#WP_128392367.1		P.ana_PA13#WP_014606767.1	P.ana_PNA97-1R#WP_104933091.1	P.ana_R100#WP_064372741.1		P.ana_TZ39#WP_221611344.1, P.ana_TZ39#WP_221611517.1	P.ana_YJ76#WP_227008727.1
OG0000136	P.ana_AJ13355#WP_014595080.1	P.ana_FDAARGOS680#WP_014595080.1	P.ana_LCFJ-001#WP_014595080.1	P.ana_LMG20103#WP_014595080.1	P.ana_LMG5342#WP_014606924.1	P.ana_Lstri#IAQ00_20825	P.ana_NN08200#WP_128392437.1	P.ana_OC5a#WP_014595080.1	P.ana_PA13#WP_014606924.1	P.ana_PNA97-1R#WP_014595080.1, P.ana_PNA97-1R#WP_168203646.1	P.ana_R100#WP_014606924.1	P.ana_SGAir0210#WP_110146158.1	P.ana_TZ39#WP_221611368.1	P.ana_YJ76#WP_014595080.1
OG0000137	P.ana_AJ13355#WP_014595120.1	P.ana_FDAARGOS680#WP_176018624.1	P.ana_LCFJ-001#WP_014606882.1	P.ana_LMG20103#WP_013024256.1	P.ana_LMG5342#WP_015701215.1	P.ana_Lstri#IAQ00_20540	P.ana_NN08200#WP_128392434.1, P.ana_NN08200#WP_128392556.1	P.ana_OC5a#WP_014606882.1	P.ana_PA13#WP_014606882.1	P.ana_PNA97-1R#WP_014606882.1	P.ana_R100#WP_014606882.1	P.ana_SGAir0210#WP_028723108.1	P.ana_TZ39#WP_028723108.1	P.ana_YJ76#WP_089517682.1
OG0000138	P.ana_AJ13355#WP_014595122.1	P.ana_FDAARGOS680#WP_013024258.1, P.ana_FDAARGOS680#WP_176017183.1	P.ana_LCFJ-001#WP_072136317.1	P.ana_LMG20103#WP_013024258.1	P.ana_LMG5342#WP_015701214.1	P.ana_Lstri#IAQ00_20530	P.ana_NN08200#WP_013024258.1	P.ana_OC5a#WP_013024258.1	P.ana_PA13#WP_014606881.1	P.ana_PNA97-1R#WP_028715954.1	P.ana_R100#WP_013024258.1	P.ana_SGAir0210#WP_029570889.1	P.ana_TZ39#WP_013024258.1	P.ana_YJ76#WP_089517681.1
OG0000139	P.ana_AJ13355#WP_014595257.1	P.ana_FDAARGOS680#WP_116584773.1	P.ana_LCFJ-001#WP_200286679.1	P.ana_LMG20103#WP_013024482.1	P.ana_LMG5342#WP_013024482.1	P.ana_Lstri#IAQ00_18900	P.ana_NN08200#WP_014595257.1	P.ana_OC5a#WP_013024482.1	P.ana_PA13#WP_014595257.1	P.ana_PNA97-1R#WP_104933139.1	P.ana_R100#WP_064373175.1	P.ana_SGAir0210#WP_110145464.1, P.ana_SGAir0210#WP_110146048.1	P.ana_TZ39#WP_064366376.1	P.ana_YJ76#WP_014595257.1
OG0000140	P.ana_AJ13355#WP_014595287.1	P.ana_FDAARGOS680#WP_176018721.1	P.ana_LCFJ-001#WP_078828894.1	P.ana_LMG20103#WP_013024520.1	P.ana_LMG5342#WP_015701003.1	P.ana_Lstri#IAQ00_18710	P.ana_NN08200#WP_112900241.1, P.ana_NN08200#WP_128392540.1	P.ana_OC5a#WP_112900241.1	P.ana_PA13#WP_014606639.1	P.ana_PNA97-1R#WP_104933152.1	P.ana_R100#WP_064373180.1	P.ana_SGAir0210#WP_110146036.1	P.ana_TZ39#WP_221611295.1	P.ana_YJ76#WP_089517611.1
OG0000141	P.ana_AJ13355#WP_014598206.1	P.ana_FDAARGOS680#WP_176017218.1, P.ana_FDAARGOS680#WP_176017849.1	P.ana_LCFJ-001#WP_105077407.1	P.ana_LMG20103#WP_014598206.1	P.ana_LMG5342#WP_013028027.1	P.ana_Lstri#IAQ00_22165	P.ana_NN08200#WP_014598206.1	P.ana_OC5a#WP_014598206.1	P.ana_PA13#WP_014598206.1	P.ana_PNA97-1R#WP_104933824.1	P.ana_R100#WP_014598206.1	P.ana_SGAir0210#WP_028722614.1	P.ana_TZ39#WP_028722614.1	P.ana_YJ76#WP_014598206.1
OG0000142	P.ana_AJ13355#WP_014598315.1	P.ana_FDAARGOS680#WP_176017436.1		P.ana_LMG20103#WP_013027892.1	P.ana_LMG5342#WP_014333168.1		P.ana_NN08200#WP_024472083.1	P.ana_OC5a#WP_013027892.1, P.ana_OC5a#WP_207806806.1	P.ana_PA13#WP_013027892.1	P.ana_PNA97-1R#WP_024472083.1, P.ana_PNA97-1R#WP_104933918.1	P.ana_R100#WP_013027892.1	P.ana_SGAir0210#WP_110146397.1	P.ana_TZ39#WP_089528407.1, P.ana_TZ39#WP_110268909.1	P.ana_YJ76#WP_024472083.1
OG0000143	P.ana_AJ13355#WP_014605664.1	P.ana_FDAARGOS680#WP_014605664.1	P.ana_LCFJ-001#WP_013026095.1, P.ana_LCFJ-001#WP_200286695.1	P.ana_LMG20103#WP_013026095.1	P.ana_LMG5342#WP_014605664.1	P.ana_Lstri#IAQ00_10235	P.ana_NN08200#WP_014605664.1	P.ana_OC5a#WP_014605664.1	P.ana_PA13#WP_014605664.1	P.ana_PNA97-1R#WP_014605664.1	P.ana_R100#WP_014605664.1	P.ana_SGAir0210#WP_110145553.1	P.ana_TZ39#WP_221611864.1	P.ana_YJ76#WP_014605664.1
OG0000144	P.ana_AJ13355#WP_014605914.1	P.ana_FDAARGOS680#WP_176017772.1	P.ana_LCFJ-001#WP_014605914.1	P.ana_LMG20103#WP_014605914.1	P.ana_LMG5342#WP_014605914.1	P.ana_Lstri#IAQ00_12330	P.ana_NN08200#WP_112900486.1, P.ana_NN08200#WP_128392542.1	P.ana_OC5a#WP_014605914.1	P.ana_PA13#WP_014605914.1	P.ana_PNA97-1R#WP_014605914.1	P.ana_R100#WP_014605914.1	P.ana_SGAir0210#WP_110145694.1	P.ana_TZ39#WP_221611026.1	P.ana_YJ76#WP_014605914.1
OG0000145	P.ana_AJ13355#WP_019105965.1	P.ana_FDAARGOS680#WP_019105965.1, P.ana_FDAARGOS680#WP_110015849.1		P.ana_LMG20103#WP_014606343.1	P.ana_LMG5342#WP_015700793.1	P.ana_Lstri#IAQ00_16285	P.ana_NN08200#WP_072404230.1	P.ana_OC5a#WP_019105965.1	P.ana_PA13#WP_014606343.1	P.ana_PNA97-1R#WP_019105965.1	P.ana_R100#WP_064373370.1	P.ana_SGAir0210#WP_064367415.1	P.ana_TZ39#WP_024472397.1, P.ana_TZ39#WP_221611175.1	P.ana_YJ76#WP_019105965.1
OG0000146	P.ana_AJ13355#WP_019106470.1	P.ana_FDAARGOS680#WP_176017500.1		P.ana_LMG20103#WP_013026241.1	P.ana_LMG5342#WP_015700019.1	P.ana_Lstri#IAQ00_08890, P.ana_Lstri#IAQ00_08910	P.ana_NN08200#WP_015700019.1	P.ana_OC5a#WP_015700019.1, P.ana_OC5a#WP_207806636.1		P.ana_PNA97-1R#WP_104933460.1		P.ana_SGAir0210#WP_064365859.1, P.ana_SGAir0210#WP_064365863.1	P.ana_TZ39#WP_221611798.1, P.ana_TZ39#WP_221611801.1	P.ana_YJ76#WP_019106470.1
OG0000147	P.ana_AJ13355#WP_024471835.1	P.ana_FDAARGOS680#WP_176017359.1, P.ana_FDAARGOS680#WP_176017799.1	P.ana_LCFJ-001#WP_024471835.1	P.ana_LMG20103#WP_041457616.1	P.ana_LMG5342#WP_014605956.1	P.ana_Lstri#IAQ00_12670	P.ana_NN08200#WP_024471835.1	P.ana_OC5a#WP_024471835.1	P.ana_PA13#WP_014605956.1	P.ana_PNA97-1R#WP_024471835.1	P.ana_R100#WP_022622471.1	P.ana_SGAir0210#WP_064367151.1	P.ana_TZ39#WP_047714681.1	P.ana_YJ76#WP_014605956.1
OG0000148	P.ana_AJ13355#WP_026021085.1	P.ana_FDAARGOS680#WP_176017322.1, P.ana_FDAARGOS680#WP_176018088.1	P.ana_LCFJ-001#WP_026021085.1	P.ana_LMG20103#WP_015700832.1	P.ana_LMG5342#WP_015700832.1	P.ana_Lstri#IAQ00_16780	P.ana_NN08200#WP_026021085.1	P.ana_OC5a#WP_015700832.1	P.ana_PA13#WP_026021085.1	P.ana_PNA97-1R#WP_015700832.1	P.ana_R100#WP_015700832.1	P.ana_SGAir0210#WP_028723985.1	P.ana_TZ39#WP_028723985.1	P.ana_YJ76#WP_026021085.1
OG0000149	P.ana_AJ13355#WP_041930742.1	P.ana_FDAARGOS680#WP_176017320.1, P.ana_FDAARGOS680#WP_176017363.1, P.ana_FDAARGOS680#WP_176019081.1	P.ana_LCFJ-001#WP_200286547.1		P.ana_LMG5342#WP_015700612.1, P.ana_LMG5342#WP_167320547.1	P.ana_Lstri#IAQ00_09935	P.ana_NN08200#WP_206099799.1, P.ana_NN08200#WP_206099802.1		P.ana_PA13#WP_014606381.1, P.ana_PA13#WP_193372493.1	P.ana_PNA97-1R#WP_168203638.1		P.ana_SGAir0210#WP_110145517.1		P.ana_YJ76#WP_193553042.1
OG0000150	P.ana_AJ13355#WP_041930795.1	P.ana_FDAARGOS680#WP_176017725.1	P.ana_LCFJ-001#WP_072403940.1	P.ana_LMG20103#WP_013025778.1	P.ana_LMG5342#WP_014605842.1	P.ana_Lstri#IAQ00_11875	P.ana_NN08200#WP_064373769.1	P.ana_OC5a#WP_022622780.1	P.ana_PA13#WP_014605842.1	P.ana_PNA97-1R#WP_014605842.1, P.ana_PNA97-1R#WP_019105470.1	P.ana_R100#WP_064373769.1	P.ana_SGAir0210#WP_028724330.1	P.ana_TZ39#WP_221611000.1	P.ana_YJ76#WP_089517348.1
OG0000151	P.ana_AJ13355#WP_041930882.1	P.ana_FDAARGOS680#WP_013026925.1, P.ana_FDAARGOS680#WP_176017438.1	P.ana_LCFJ-001#WP_013026925.1	P.ana_LMG20103#WP_013026925.1	P.ana_LMG5342#WP_015699631.1	P.ana_Lstri#IAQ00_05340	P.ana_NN08200#WP_013026925.1	P.ana_OC5a#WP_013026925.1	P.ana_PA13#WP_013026925.1	P.ana_PNA97-1R#WP_041930882.1	P.ana_R100#WP_013026925.1	P.ana_SGAir0210#WP_028723227.1	P.ana_TZ39#WP_064366819.1	P.ana_YJ76#WP_041930882.1
OG0000152	P.ana_AJ13355#WP_041931039.1	P.ana_FDAARGOS680#WP_019105837.1		P.ana_LMG20103#WP_013027842.1	P.ana_LMG5342#WP_014333106.1	P.ana_Lstri#IAQ00_22895	P.ana_NN08200#WP_128392661.1	P.ana_OC5a#WP_207806245.1	P.ana_PA13#WP_014604618.1	P.ana_PNA97-1R#WP_041931039.1	P.ana_R100#WP_064374347.1, P.ana_R100#WP_064374348.1	P.ana_SGAir0210#WP_110146412.1	P.ana_TZ39#WP_221612034.1, P.ana_TZ39#WP_221612116.1	P.ana_YJ76#WP_028716038.1
OG0000153	P.ana_AJ13355#WP_044035388.1	P.ana_FDAARGOS680#WP_176018395.1	P.ana_LCFJ-001#WP_176018395.1	P.ana_LMG20103#WP_071822013.1	P.ana_LMG5342#WP_044035388.1	P.ana_Lstri#IAQ00_03160	P.ana_NN08200#WP_019104872.1	P.ana_OC5a#WP_019104872.1	P.ana_PA13#WP_014604955.1	P.ana_PNA97-1R#WP_174822870.1	P.ana_R100#WP_022622445.1	P.ana_SGAir0210#WP_199562905.1		P.ana_YJ76#WP_022622445.1, P.ana_YJ76#WP_227008683.1, P.ana_YJ76#WP_227008684.1
OG0000154	P.ana_AJ13355#WP_049800814.1	P.ana_FDAARGOS680#WP_176018271.1, P.ana_FDAARGOS680#WP_176018345.1	P.ana_LCFJ-001#WP_200286693.1		P.ana_LMG5342#WP_015701116.1	P.ana_Lstri#IAQ00_04025, P.ana_Lstri#IAQ00_19940	P.ana_NN08200#WP_206099789.1, P.ana_NN08200#WP_206099793.1		P.ana_PA13#WP_015701116.1	P.ana_PNA97-1R#WP_168203633.1	P.ana_R100#WP_071887050.1		P.ana_TZ39#WP_047713407.1, P.ana_TZ39#WP_221611518.1	P.ana_YJ76#WP_193553028.1
OG0000155	P.ana_AJ13355#WP_081098027.1	P.ana_FDAARGOS680#WP_176017440.1, P.ana_FDAARGOS680#WP_176017823.1	P.ana_LCFJ-001#WP_116219695.1	P.ana_LMG20103#WP_080561335.1	P.ana_LMG5342#WP_015700443.1	P.ana_Lstri#IAQ00_13000	P.ana_NN08200#WP_128392144.1	P.ana_OC5a#WP_207806302.1	P.ana_PA13#WP_014605986.1	P.ana_PNA97-1R#WP_104933337.1	P.ana_R100#WP_081091681.1	P.ana_SGAir0210#WP_110145741.1	P.ana_TZ39#WP_221611035.1	P.ana_YJ76#WP_089517395.1
OG0000156		P.ana_FDAARGOS680#WP_176018641.1	P.ana_LCFJ-001#WP_013024337.1	P.ana_LMG20103#WP_013024337.1	P.ana_LMG5342#WP_013024337.1	P.ana_Lstri#IAQ00_19695	P.ana_NN08200#WP_022622359.1	P.ana_OC5a#WP_022622359.1, P.ana_OC5a#WP_207806597.1	P.ana_PA13#WP_013024337.1	P.ana_PNA97-1R#WP_022622359.1	P.ana_R100#WP_013024337.1	P.ana_SGAir0210#WP_013024337.1	P.ana_TZ39#WP_013024337.1	P.ana_YJ76#WP_022622359.1, P.ana_YJ76#WP_029570199.1
OG0000157	P.ana_AJ13355#WP_000135199.1	P.ana_FDAARGOS680#WP_000135199.1	P.ana_LCFJ-001#WP_000135199.1	P.ana_LMG20103#WP_000135199.1	P.ana_LMG5342#WP_000135199.1	P.ana_Lstri#IAQ00_02665	P.ana_NN08200#WP_000135199.1	P.ana_OC5a#WP_000135199.1	P.ana_PA13#WP_000135199.1	P.ana_PNA97-1R#WP_000135199.1	P.ana_R100#WP_000135199.1	P.ana_SGAir0210#WP_000135199.1	P.ana_TZ39#WP_000135199.1	P.ana_YJ76#WP_000135199.1
OG0000158	P.ana_AJ13355#WP_000242758.1	P.ana_FDAARGOS680#WP_000242758.1	P.ana_LCFJ-001#WP_000242758.1	P.ana_LMG20103#WP_000242758.1	P.ana_LMG5342#WP_000242758.1	P.ana_Lstri#IAQ00_01970	P.ana_NN08200#WP_000242758.1	P.ana_OC5a#WP_000242758.1	P.ana_PA13#WP_000242758.1	P.ana_PNA97-1R#WP_000242758.1	P.ana_R100#WP_000242758.1	P.ana_SGAir0210#WP_000242758.1	P.ana_TZ39#WP_000242758.1	P.ana_YJ76#WP_000242758.1
OG0000159	P.ana_AJ13355#WP_001051798.1	P.ana_FDAARGOS680#WP_001051798.1	P.ana_LCFJ-001#WP_001051798.1	P.ana_LMG20103#WP_001051798.1	P.ana_LMG5342#WP_001051798.1	P.ana_Lstri#IAQ00_00680	P.ana_NN08200#WP_001051798.1	P.ana_OC5a#WP_001051798.1	P.ana_PA13#WP_001051798.1	P.ana_PNA97-1R#WP_001051798.1	P.ana_R100#WP_001051798.1	P.ana_SGAir0210#WP_001051798.1	P.ana_TZ39#WP_001051798.1	P.ana_YJ76#WP_001051798.1
OG0000160	P.ana_AJ13355#WP_001138115.1	P.ana_FDAARGOS680#WP_001138115.1	P.ana_LCFJ-001#WP_001138115.1	P.ana_LMG20103#WP_001138115.1	P.ana_LMG5342#WP_001138115.1	P.ana_Lstri#IAQ00_02140	P.ana_NN08200#WP_001138115.1	P.ana_OC5a#WP_001138115.1	P.ana_PA13#WP_001138115.1	P.ana_PNA97-1R#WP_001138115.1	P.ana_R100#WP_001138115.1	P.ana_SGAir0210#WP_001138115.1	P.ana_TZ39#WP_001138115.1	P.ana_YJ76#WP_001138115.1
OG0000161	P.ana_AJ13355#WP_001144069.1	P.ana_FDAARGOS680#WP_001144069.1	P.ana_LCFJ-001#WP_001144069.1	P.ana_LMG20103#WP_001144069.1	P.ana_LMG5342#WP_001144069.1	P.ana_Lstri#IAQ00_03520	P.ana_NN08200#WP_001144069.1	P.ana_OC5a#WP_001144069.1	P.ana_PA13#WP_001144069.1	P.ana_PNA97-1R#WP_001144069.1	P.ana_R100#WP_001144069.1	P.ana_SGAir0210#WP_001144069.1	P.ana_TZ39#WP_001144069.1	P.ana_YJ76#WP_001144069.1
OG0000162	P.ana_AJ13355#WP_001157751.1	P.ana_FDAARGOS680#WP_001157751.1	P.ana_LCFJ-001#WP_001157751.1	P.ana_LMG20103#WP_001157751.1	P.ana_LMG5342#WP_001157751.1	P.ana_Lstri#IAQ00_01825	P.ana_NN08200#WP_001157751.1	P.ana_OC5a#WP_001157751.1	P.ana_PA13#WP_001157751.1	P.ana_PNA97-1R#WP_001157751.1	P.ana_R100#WP_001157751.1	P.ana_SGAir0210#WP_001157751.1	P.ana_TZ39#WP_001157751.1	P.ana_YJ76#WP_001157751.1
OG0000163	P.ana_AJ13355#WP_002438716.1	P.ana_FDAARGOS680#WP_002438716.1	P.ana_LCFJ-001#WP_002438716.1	P.ana_LMG20103#WP_002438716.1	P.ana_LMG5342#WP_002438716.1	P.ana_Lstri#IAQ00_02155	P.ana_NN08200#WP_002438716.1	P.ana_OC5a#WP_002438716.1	P.ana_PA13#WP_002438716.1	P.ana_PNA97-1R#WP_002438716.1	P.ana_R100#WP_002438716.1	P.ana_SGAir0210#WP_002438716.1	P.ana_TZ39#WP_002438716.1	P.ana_YJ76#WP_002438716.1
OG0000164	P.ana_AJ13355#WP_002919773.1	P.ana_FDAARGOS680#WP_002919773.1	P.ana_LCFJ-001#WP_002919773.1	P.ana_LMG20103#WP_002919773.1	P.ana_LMG5342#WP_002919773.1	P.ana_Lstri#IAQ00_02145	P.ana_NN08200#WP_002919773.1	P.ana_OC5a#WP_002919773.1	P.ana_PA13#WP_002919773.1	P.ana_PNA97-1R#WP_002919773.1	P.ana_R100#WP_002919773.1	P.ana_SGAir0210#WP_002919773.1	P.ana_TZ39#WP_002919773.1	P.ana_YJ76#WP_002919773.1
OG0000165	P.ana_AJ13355#WP_003848088.1	P.ana_FDAARGOS680#WP_003848088.1	P.ana_LCFJ-001#WP_003848088.1	P.ana_LMG20103#WP_003848088.1	P.ana_LMG5342#WP_003848088.1	P.ana_Lstri#IAQ00_21280	P.ana_NN08200#WP_003848088.1	P.ana_OC5a#WP_003848088.1	P.ana_PA13#WP_003848088.1	P.ana_PNA97-1R#WP_003848088.1	P.ana_R100#WP_003848088.1	P.ana_SGAir0210#WP_003848088.1	P.ana_TZ39#WP_003848088.1	P.ana_YJ76#WP_003848088.1
OG0000166	P.ana_AJ13355#WP_003848098.1	P.ana_FDAARGOS680#WP_003848098.1	P.ana_LCFJ-001#WP_003848098.1	P.ana_LMG20103#WP_003848098.1	P.ana_LMG5342#WP_003848098.1	P.ana_Lstri#IAQ00_21265	P.ana_NN08200#WP_003848098.1	P.ana_OC5a#WP_003848098.1	P.ana_PA13#WP_003848098.1	P.ana_PNA97-1R#WP_003848098.1	P.ana_R100#WP_003848098.1	P.ana_SGAir0210#WP_028722878.1	P.ana_TZ39#WP_028722878.1	P.ana_YJ76#WP_003848098.1
OG0000167	P.ana_AJ13355#WP_003848537.1	P.ana_FDAARGOS680#WP_003848537.1	P.ana_LCFJ-001#WP_003848537.1	P.ana_LMG20103#WP_003848537.1	P.ana_LMG5342#WP_003848537.1	P.ana_Lstri#IAQ00_03950	P.ana_NN08200#WP_003848537.1	P.ana_OC5a#WP_003848537.1	P.ana_PA13#WP_003848537.1	P.ana_PNA97-1R#WP_003848537.1	P.ana_R100#WP_003848537.1	P.ana_SGAir0210#WP_004389381.1	P.ana_TZ39#WP_004389381.1	P.ana_YJ76#WP_003848537.1
OG0000168	P.ana_AJ13355#WP_003848647.1	P.ana_FDAARGOS680#WP_003848647.1	P.ana_LCFJ-001#WP_003848647.1	P.ana_LMG20103#WP_003848647.1	P.ana_LMG5342#WP_003848647.1	P.ana_Lstri#IAQ00_06215	P.ana_NN08200#WP_003848647.1	P.ana_OC5a#WP_003848647.1	P.ana_PA13#WP_003848647.1	P.ana_PNA97-1R#WP_003848647.1	P.ana_R100#WP_003848647.1	P.ana_SGAir0210#WP_003848647.1	P.ana_TZ39#WP_003848647.1	P.ana_YJ76#WP_003848647.1
OG0000169	P.ana_AJ13355#WP_003848684.1	P.ana_FDAARGOS680#WP_003848684.1	P.ana_LCFJ-001#WP_003848684.1	P.ana_LMG20103#WP_003848684.1	P.ana_LMG5342#WP_003848684.1	P.ana_Lstri#IAQ00_06300	P.ana_NN08200#WP_003848684.1	P.ana_OC5a#WP_003848684.1	P.ana_PA13#WP_003848684.1	P.ana_PNA97-1R#WP_003848684.1	P.ana_R100#WP_003848684.1	P.ana_SGAir0210#WP_003848684.1	P.ana_TZ39#WP_003848684.1	P.ana_YJ76#WP_003848684.1
OG0000170	P.ana_AJ13355#WP_003848868.1	P.ana_FDAARGOS680#WP_003848868.1	P.ana_LCFJ-001#WP_003848868.1	P.ana_LMG20103#WP_003848868.1	P.ana_LMG5342#WP_003848868.1	P.ana_Lstri#IAQ00_06780	P.ana_NN08200#WP_003848868.1	P.ana_OC5a#WP_003848868.1	P.ana_PA13#WP_003848868.1	P.ana_PNA97-1R#WP_003848868.1	P.ana_R100#WP_003848868.1	P.ana_SGAir0210#WP_003848868.1	P.ana_TZ39#WP_003848868.1	P.ana_YJ76#WP_003848868.1
OG0000171	P.ana_AJ13355#WP_003849360.1	P.ana_FDAARGOS680#WP_003849360.1	P.ana_LCFJ-001#WP_003849360.1	P.ana_LMG20103#WP_003849360.1	P.ana_LMG5342#WP_003849360.1	P.ana_Lstri#IAQ00_14790	P.ana_NN08200#WP_003849360.1	P.ana_OC5a#WP_003849360.1	P.ana_PA13#WP_003849360.1	P.ana_PNA97-1R#WP_003849360.1	P.ana_R100#WP_003849360.1	P.ana_SGAir0210#WP_003849360.1	P.ana_TZ39#WP_003849360.1	P.ana_YJ76#WP_003849360.1
OG0000172	P.ana_AJ13355#WP_003849523.1	P.ana_FDAARGOS680#WP_003849523.1	P.ana_LCFJ-001#WP_003849523.1	P.ana_LMG20103#WP_003849523.1	P.ana_LMG5342#WP_003849523.1	P.ana_Lstri#IAQ00_00340	P.ana_NN08200#WP_003849523.1	P.ana_OC5a#WP_003849523.1	P.ana_PA13#WP_003849523.1	P.ana_PNA97-1R#WP_003849523.1	P.ana_R100#WP_003849523.1	P.ana_SGAir0210#WP_003849523.1	P.ana_TZ39#WP_003849523.1	P.ana_YJ76#WP_003849523.1
OG0000173	P.ana_AJ13355#WP_003849865.1	P.ana_FDAARGOS680#WP_003849865.1	P.ana_LCFJ-001#WP_003849865.1	P.ana_LMG20103#WP_003849865.1	P.ana_LMG5342#WP_003849865.1	P.ana_Lstri#IAQ00_14100	P.ana_NN08200#WP_003849865.1	P.ana_OC5a#WP_003849865.1	P.ana_PA13#WP_003849865.1	P.ana_PNA97-1R#WP_003849865.1	P.ana_R100#WP_003849865.1	P.ana_SGAir0210#WP_003849865.1	P.ana_TZ39#WP_003849865.1	P.ana_YJ76#WP_003849865.1
OG0000174	P.ana_AJ13355#WP_003850150.1	P.ana_FDAARGOS680#WP_003850150.1	P.ana_LCFJ-001#WP_003850150.1	P.ana_LMG20103#WP_003850150.1	P.ana_LMG5342#WP_003850150.1	P.ana_Lstri#IAQ00_02175	P.ana_NN08200#WP_003850150.1	P.ana_OC5a#WP_003850150.1	P.ana_PA13#WP_003850150.1	P.ana_PNA97-1R#WP_003850150.1	P.ana_R100#WP_003850150.1	P.ana_SGAir0210#WP_003850150.1	P.ana_TZ39#WP_003850150.1	P.ana_YJ76#WP_003850150.1
OG0000175	P.ana_AJ13355#WP_003850176.1	P.ana_FDAARGOS680#WP_003850176.1	P.ana_LCFJ-001#WP_003850176.1	P.ana_LMG20103#WP_003850176.1	P.ana_LMG5342#WP_003850176.1	P.ana_Lstri#IAQ00_02230	P.ana_NN08200#WP_003850176.1	P.ana_OC5a#WP_003850176.1	P.ana_PA13#WP_003850176.1	P.ana_PNA97-1R#WP_003850176.1	P.ana_R100#WP_003850176.1	P.ana_SGAir0210#WP_003850176.1	P.ana_TZ39#WP_003850176.1	P.ana_YJ76#WP_003850176.1
OG0000176	P.ana_AJ13355#WP_003850180.1	P.ana_FDAARGOS680#WP_003850180.1	P.ana_LCFJ-001#WP_003850180.1	P.ana_LMG20103#WP_003850180.1	P.ana_LMG5342#WP_003850180.1	P.ana_Lstri#IAQ00_02250	P.ana_NN08200#WP_003850180.1	P.ana_OC5a#WP_003850180.1	P.ana_PA13#WP_003850180.1	P.ana_PNA97-1R#WP_003850180.1	P.ana_R100#WP_003850180.1	P.ana_SGAir0210#WP_003850180.1	P.ana_TZ39#WP_003850180.1	P.ana_YJ76#WP_003850180.1
OG0000177	P.ana_AJ13355#WP_003851346.1	P.ana_FDAARGOS680#WP_003851346.1	P.ana_LCFJ-001#WP_003851346.1	P.ana_LMG20103#WP_003851346.1	P.ana_LMG5342#WP_003851346.1	P.ana_Lstri#IAQ00_00585	P.ana_NN08200#WP_003851346.1	P.ana_OC5a#WP_003851346.1	P.ana_PA13#WP_003851346.1	P.ana_PNA97-1R#WP_003851346.1	P.ana_R100#WP_003851346.1	P.ana_SGAir0210#WP_003851346.1	P.ana_TZ39#WP_003851346.1	P.ana_YJ76#WP_003851346.1
OG0000178	P.ana_AJ13355#WP_003855228.1	P.ana_FDAARGOS680#WP_003855228.1	P.ana_LCFJ-001#WP_003855228.1	P.ana_LMG20103#WP_003855228.1	P.ana_LMG5342#WP_003855228.1	P.ana_Lstri#IAQ00_02375	P.ana_NN08200#WP_003855228.1	P.ana_OC5a#WP_003855228.1	P.ana_PA13#WP_003855228.1	P.ana_PNA97-1R#WP_003855228.1	P.ana_R100#WP_003855228.1	P.ana_SGAir0210#WP_003855228.1	P.ana_TZ39#WP_003855228.1	P.ana_YJ76#WP_003855228.1
OG0000179	P.ana_AJ13355#WP_003855260.1	P.ana_FDAARGOS680#WP_003855260.1	P.ana_LCFJ-001#WP_003855260.1	P.ana_LMG20103#WP_003855260.1	P.ana_LMG5342#WP_003855260.1	P.ana_Lstri#IAQ00_02430	P.ana_NN08200#WP_003855260.1	P.ana_OC5a#WP_003855260.1	P.ana_PA13#WP_003855260.1	P.ana_PNA97-1R#WP_003855260.1	P.ana_R100#WP_003855260.1	P.ana_SGAir0210#WP_003855260.1	P.ana_TZ39#WP_003855260.1	P.ana_YJ76#WP_003855260.1
OG0000180	P.ana_AJ13355#WP_003855513.1	P.ana_FDAARGOS680#WP_003855513.1	P.ana_LCFJ-001#WP_003855513.1	P.ana_LMG20103#WP_003855513.1	P.ana_LMG5342#WP_003855513.1	P.ana_Lstri#IAQ00_02700	P.ana_NN08200#WP_003855513.1	P.ana_OC5a#WP_003855513.1	P.ana_PA13#WP_003855513.1	P.ana_PNA97-1R#WP_003855513.1	P.ana_R100#WP_003855513.1	P.ana_SGAir0210#WP_003855513.1	P.ana_TZ39#WP_003855513.1	P.ana_YJ76#WP_003855513.1
OG0000181	P.ana_AJ13355#WP_004157374.1	P.ana_FDAARGOS680#WP_004157374.1	P.ana_LCFJ-001#WP_004157374.1	P.ana_LMG20103#WP_004157374.1	P.ana_LMG5342#WP_004157374.1	P.ana_Lstri#IAQ00_12830	P.ana_NN08200#WP_004157374.1	P.ana_OC5a#WP_004157374.1	P.ana_PA13#WP_004157374.1	P.ana_PNA97-1R#WP_004157374.1	P.ana_R100#WP_004157374.1	P.ana_SGAir0210#WP_004157374.1	P.ana_TZ39#WP_004157374.1	P.ana_YJ76#WP_004157374.1
OG0000182	P.ana_AJ13355#WP_004160563.1	P.ana_FDAARGOS680#WP_004160563.1	P.ana_LCFJ-001#WP_004160563.1	P.ana_LMG20103#WP_004160563.1	P.ana_LMG5342#WP_004160563.1	P.ana_Lstri#IAQ00_02235	P.ana_NN08200#WP_004160563.1	P.ana_OC5a#WP_004160563.1	P.ana_PA13#WP_004160563.1	P.ana_PNA97-1R#WP_004160563.1	P.ana_R100#WP_004160563.1	P.ana_SGAir0210#WP_004160563.1	P.ana_TZ39#WP_004160563.1	P.ana_YJ76#WP_004160563.1
OG0000183	P.ana_AJ13355#WP_004160566.1	P.ana_FDAARGOS680#WP_004160566.1	P.ana_LCFJ-001#WP_004160566.1	P.ana_LMG20103#WP_004160566.1	P.ana_LMG5342#WP_004160566.1	P.ana_Lstri#IAQ00_02225	P.ana_NN08200#WP_004160566.1	P.ana_OC5a#WP_004160566.1	P.ana_PA13#WP_004160566.1	P.ana_PNA97-1R#WP_004160566.1	P.ana_R100#WP_004160566.1	P.ana_SGAir0210#WP_004160566.1	P.ana_TZ39#WP_004160566.1	P.ana_YJ76#WP_004160566.1
OG0000184	P.ana_AJ13355#WP_006117633.1	P.ana_FDAARGOS680#WP_006117633.1	P.ana_LCFJ-001#WP_006117633.1	P.ana_LMG20103#WP_006117633.1	P.ana_LMG5342#WP_006117633.1	P.ana_Lstri#IAQ00_18500	P.ana_NN08200#WP_006117633.1	P.ana_OC5a#WP_006117633.1	P.ana_PA13#WP_006117633.1	P.ana_PNA97-1R#WP_006117633.1	P.ana_R100#WP_006117633.1	P.ana_SGAir0210#WP_006117633.1	P.ana_TZ39#WP_006117633.1	P.ana_YJ76#WP_006117633.1
OG0000185	P.ana_AJ13355#WP_006117681.1	P.ana_FDAARGOS680#WP_006117681.1	P.ana_LCFJ-001#WP_006117681.1	P.ana_LMG20103#WP_013024617.1	P.ana_LMG5342#WP_006117681.1	P.ana_Lstri#IAQ00_18230	P.ana_NN08200#WP_006117681.1	P.ana_OC5a#WP_006117681.1	P.ana_PA13#WP_006117681.1	P.ana_PNA97-1R#WP_006117681.1	P.ana_R100#WP_006117681.1	P.ana_SGAir0210#WP_006117681.1	P.ana_TZ39#WP_221611270.1	P.ana_YJ76#WP_006117681.1
OG0000186	P.ana_AJ13355#WP_006117731.1	P.ana_FDAARGOS680#WP_006117731.1	P.ana_LCFJ-001#WP_006117731.1	P.ana_LMG20103#WP_006117731.1	P.ana_LMG5342#WP_006117731.1	P.ana_Lstri#IAQ00_17995	P.ana_NN08200#WP_006117731.1	P.ana_OC5a#WP_006117731.1	P.ana_PA13#WP_006117731.1	P.ana_PNA97-1R#WP_006117731.1	P.ana_R100#WP_006117731.1	P.ana_SGAir0210#WP_006117731.1	P.ana_TZ39#WP_006117731.1	P.ana_YJ76#WP_006117731.1
OG0000187	P.ana_AJ13355#WP_006117754.1	P.ana_FDAARGOS680#WP_006117754.1	P.ana_LCFJ-001#WP_006117754.1	P.ana_LMG20103#WP_006117754.1	P.ana_LMG5342#WP_006117754.1	P.ana_Lstri#IAQ00_17905	P.ana_NN08200#WP_006117754.1	P.ana_OC5a#WP_006117754.1	P.ana_PA13#WP_006117754.1	P.ana_PNA97-1R#WP_006117754.1	P.ana_R100#WP_006117754.1	P.ana_SGAir0210#WP_006117754.1	P.ana_TZ39#WP_006117754.1	P.ana_YJ76#WP_006117754.1
OG0000188	P.ana_AJ13355#WP_006117760.1	P.ana_FDAARGOS680#WP_006117760.1	P.ana_LCFJ-001#WP_006117760.1	P.ana_LMG20103#WP_006117760.1	P.ana_LMG5342#WP_006117760.1	P.ana_Lstri#IAQ00_17875	P.ana_NN08200#WP_006117760.1	P.ana_OC5a#WP_006117760.1	P.ana_PA13#WP_006117760.1	P.ana_PNA97-1R#WP_006117760.1	P.ana_R100#WP_006117760.1	P.ana_SGAir0210#WP_006117760.1	P.ana_TZ39#WP_006117760.1	P.ana_YJ76#WP_006117760.1
OG0000189	P.ana_AJ13355#WP_006117769.1	P.ana_FDAARGOS680#WP_006117769.1	P.ana_LCFJ-001#WP_006117769.1	P.ana_LMG20103#WP_006117769.1	P.ana_LMG5342#WP_006117769.1	P.ana_Lstri#IAQ00_17830	P.ana_NN08200#WP_006117769.1	P.ana_OC5a#WP_006117769.1	P.ana_PA13#WP_006117769.1	P.ana_PNA97-1R#WP_006117769.1	P.ana_R100#WP_006117769.1	P.ana_SGAir0210#WP_006117769.1	P.ana_TZ39#WP_006117769.1	P.ana_YJ76#WP_006117769.1
OG0000190	P.ana_AJ13355#WP_006117810.1	P.ana_FDAARGOS680#WP_006117810.1	P.ana_LCFJ-001#WP_006117810.1	P.ana_LMG20103#WP_006117810.1	P.ana_LMG5342#WP_006117810.1	P.ana_Lstri#IAQ00_06720	P.ana_NN08200#WP_006117810.1	P.ana_OC5a#WP_006117810.1	P.ana_PA13#WP_006117810.1	P.ana_PNA97-1R#WP_006117810.1	P.ana_R100#WP_006117810.1	P.ana_SGAir0210#WP_006117810.1	P.ana_TZ39#WP_006117810.1	P.ana_YJ76#WP_006117810.1
OG0000191	P.ana_AJ13355#WP_006117959.1	P.ana_FDAARGOS680#WP_006117959.1	P.ana_LCFJ-001#WP_028723991.1	P.ana_LMG20103#WP_006117959.1	P.ana_LMG5342#WP_006117959.1	P.ana_Lstri#IAQ00_16825	P.ana_NN08200#WP_006117959.1	P.ana_OC5a#WP_006117959.1	P.ana_PA13#WP_006117959.1	P.ana_PNA97-1R#WP_006117959.1	P.ana_R100#WP_006117959.1	P.ana_SGAir0210#WP_028723991.1	P.ana_TZ39#WP_028723991.1	P.ana_YJ76#WP_006117959.1
OG0000192	P.ana_AJ13355#WP_006117986.1	P.ana_FDAARGOS680#WP_006117986.1	P.ana_LCFJ-001#WP_006117986.1	P.ana_LMG20103#WP_006117986.1	P.ana_LMG5342#WP_006117986.1	P.ana_Lstri#IAQ00_16960	P.ana_NN08200#WP_006117986.1	P.ana_OC5a#WP_006117986.1	P.ana_PA13#WP_006117986.1	P.ana_PNA97-1R#WP_006117986.1	P.ana_R100#WP_006117986.1	P.ana_SGAir0210#WP_006117986.1	P.ana_TZ39#WP_006117986.1	P.ana_YJ76#WP_006117986.1
OG0000193	P.ana_AJ13355#WP_006117993.1	P.ana_FDAARGOS680#WP_006117993.1	P.ana_LCFJ-001#WP_006117993.1	P.ana_LMG20103#WP_006117993.1	P.ana_LMG5342#WP_006117993.1	P.ana_Lstri#IAQ00_16980	P.ana_NN08200#WP_006117993.1	P.ana_OC5a#WP_006117993.1	P.ana_PA13#WP_006117993.1	P.ana_PNA97-1R#WP_006117993.1	P.ana_R100#WP_006117993.1	P.ana_SGAir0210#WP_006117993.1	P.ana_TZ39#WP_006117993.1	P.ana_YJ76#WP_006117993.1
OG0000194	P.ana_AJ13355#WP_006118345.1	P.ana_FDAARGOS680#WP_006118345.1	P.ana_LCFJ-001#WP_006118345.1	P.ana_LMG20103#WP_006118345.1	P.ana_LMG5342#WP_006118345.1	P.ana_Lstri#IAQ00_02750	P.ana_NN08200#WP_006118345.1	P.ana_OC5a#WP_006118345.1	P.ana_PA13#WP_006118345.1	P.ana_PNA97-1R#WP_006118345.1	P.ana_R100#WP_006118345.1	P.ana_SGAir0210#WP_028721932.1	P.ana_TZ39#WP_028721932.1	P.ana_YJ76#WP_006118345.1
OG0000195	P.ana_AJ13355#WP_006118404.1	P.ana_FDAARGOS680#WP_006118404.1	P.ana_LCFJ-001#WP_006118404.1	P.ana_LMG20103#WP_006118404.1	P.ana_LMG5342#WP_006118404.1	P.ana_Lstri#IAQ00_15980	P.ana_NN08200#WP_006118404.1	P.ana_OC5a#WP_006118404.1	P.ana_PA13#WP_006118404.1	P.ana_PNA97-1R#WP_006118404.1	P.ana_R100#WP_006118404.1	P.ana_SGAir0210#WP_006118404.1	P.ana_TZ39#WP_006118404.1	P.ana_YJ76#WP_006118404.1
OG0000196	P.ana_AJ13355#WP_006118431.1	P.ana_FDAARGOS680#WP_006118431.1	P.ana_LCFJ-001#WP_006118431.1	P.ana_LMG20103#WP_006118431.1	P.ana_LMG5342#WP_006118431.1	P.ana_Lstri#IAQ00_15790	P.ana_NN08200#WP_006118431.1	P.ana_OC5a#WP_006118431.1	P.ana_PA13#WP_006118431.1	P.ana_PNA97-1R#WP_006118431.1	P.ana_R100#WP_006118431.1	P.ana_SGAir0210#WP_028723854.1	P.ana_TZ39#WP_028723854.1	P.ana_YJ76#WP_006118431.1
OG0000197	P.ana_AJ13355#WP_006118662.1	P.ana_FDAARGOS680#WP_006118662.1	P.ana_LCFJ-001#WP_006118662.1	P.ana_LMG20103#WP_006118662.1	P.ana_LMG5342#WP_006118662.1	P.ana_Lstri#IAQ00_14615	P.ana_NN08200#WP_006118662.1	P.ana_OC5a#WP_006118662.1	P.ana_PA13#WP_006118662.1	P.ana_PNA97-1R#WP_006118662.1	P.ana_R100#WP_006118662.1	P.ana_SGAir0210#WP_006118662.1	P.ana_TZ39#WP_006118662.1	P.ana_YJ76#WP_006118662.1
OG0000198	P.ana_AJ13355#WP_006118776.1	P.ana_FDAARGOS680#WP_105087670.1	P.ana_LCFJ-001#WP_006118776.1	P.ana_LMG20103#WP_006118776.1	P.ana_LMG5342#WP_006118776.1	P.ana_Lstri#IAQ00_14435	P.ana_NN08200#WP_006118776.1	P.ana_OC5a#WP_006118776.1	P.ana_PA13#WP_006118776.1	P.ana_PNA97-1R#WP_006118776.1	P.ana_R100#WP_006118776.1	P.ana_SGAir0210#WP_006118776.1	P.ana_TZ39#WP_006118776.1	P.ana_YJ76#WP_006118776.1
OG0000199	P.ana_AJ13355#WP_006118887.1	P.ana_FDAARGOS680#WP_006118887.1	P.ana_LCFJ-001#WP_006118887.1	P.ana_LMG20103#WP_006118887.1	P.ana_LMG5342#WP_006118887.1	P.ana_Lstri#IAQ00_09655	P.ana_NN08200#WP_006118887.1	P.ana_OC5a#WP_006118887.1	P.ana_PA13#WP_006118887.1	P.ana_PNA97-1R#WP_006118887.1	P.ana_R100#WP_006118887.1	P.ana_SGAir0210#WP_006118887.1	P.ana_TZ39#WP_006118887.1	P.ana_YJ76#WP_006118887.1
OG0000200	P.ana_AJ13355#WP_006118899.1	P.ana_FDAARGOS680#WP_006118899.1	P.ana_LCFJ-001#WP_006118899.1	P.ana_LMG20103#WP_006118899.1	P.ana_LMG5342#WP_006118899.1	P.ana_Lstri#IAQ00_13120	P.ana_NN08200#WP_006118899.1	P.ana_OC5a#WP_006118899.1	P.ana_PA13#WP_006118899.1	P.ana_PNA97-1R#WP_006118899.1	P.ana_R100#WP_006118899.1	P.ana_SGAir0210#WP_006118899.1	P.ana_TZ39#WP_006118899.1	P.ana_YJ76#WP_006118899.1
OG0000201	P.ana_AJ13355#WP_006118956.1	P.ana_FDAARGOS680#WP_006118956.1	P.ana_LCFJ-001#WP_006118956.1	P.ana_LMG20103#WP_006118956.1	P.ana_LMG5342#WP_006118956.1	P.ana_Lstri#IAQ00_12825	P.ana_NN08200#WP_006118956.1	P.ana_OC5a#WP_006118956.1	P.ana_PA13#WP_006118956.1	P.ana_PNA97-1R#WP_006118956.1	P.ana_R100#WP_006118956.1	P.ana_SGAir0210#WP_006118956.1	P.ana_TZ39#WP_006118956.1	P.ana_YJ76#WP_006118956.1
OG0000202	P.ana_AJ13355#WP_006118960.1	P.ana_FDAARGOS680#WP_006118960.1	P.ana_LCFJ-001#WP_006118960.1	P.ana_LMG20103#WP_006118960.1	P.ana_LMG5342#WP_006118960.1	P.ana_Lstri#IAQ00_12805	P.ana_NN08200#WP_006118960.1	P.ana_OC5a#WP_006118960.1	P.ana_PA13#WP_006118960.1	P.ana_PNA97-1R#WP_006118960.1	P.ana_R100#WP_006118960.1	P.ana_SGAir0210#WP_006118960.1	P.ana_TZ39#WP_006118960.1	P.ana_YJ76#WP_006118960.1
OG0000203	P.ana_AJ13355#WP_006118977.1	P.ana_FDAARGOS680#WP_006118977.1	P.ana_LCFJ-001#WP_006118977.1	P.ana_LMG20103#WP_006118977.1	P.ana_LMG5342#WP_006118977.1	P.ana_Lstri#IAQ00_12705	P.ana_NN08200#WP_006118977.1	P.ana_OC5a#WP_006118977.1	P.ana_PA13#WP_006118977.1	P.ana_PNA97-1R#WP_006118977.1	P.ana_R100#WP_006118977.1	P.ana_SGAir0210#WP_006118977.1	P.ana_TZ39#WP_006118977.1	P.ana_YJ76#WP_006118977.1
OG0000204	P.ana_AJ13355#WP_006119000.1	P.ana_FDAARGOS680#WP_006119000.1	P.ana_LCFJ-001#WP_006119000.1	P.ana_LMG20103#WP_006119000.1	P.ana_LMG5342#WP_006119000.1	P.ana_Lstri#IAQ00_12565	P.ana_NN08200#WP_006119000.1	P.ana_OC5a#WP_006119000.1	P.ana_PA13#WP_006119000.1	P.ana_PNA97-1R#WP_006119000.1	P.ana_R100#WP_006119000.1	P.ana_SGAir0210#WP_006119000.1	P.ana_TZ39#WP_006119000.1	P.ana_YJ76#WP_006119000.1
OG0000205	P.ana_AJ13355#WP_006119368.1	P.ana_FDAARGOS680#WP_006119368.1	P.ana_LCFJ-001#WP_006119368.1	P.ana_LMG20103#WP_006119368.1	P.ana_LMG5342#WP_006119368.1	P.ana_Lstri#IAQ00_10955	P.ana_NN08200#WP_006119368.1	P.ana_OC5a#WP_006119368.1	P.ana_PA13#WP_006119368.1	P.ana_PNA97-1R#WP_006119368.1	P.ana_R100#WP_006119368.1	P.ana_SGAir0210#WP_006119368.1	P.ana_TZ39#WP_006119368.1	P.ana_YJ76#WP_006119368.1
OG0000206	P.ana_AJ13355#WP_006120026.1	P.ana_FDAARGOS680#WP_006120026.1	P.ana_LCFJ-001#WP_006120026.1	P.ana_LMG20103#WP_006120026.1	P.ana_LMG5342#WP_006120026.1	P.ana_Lstri#IAQ00_07670	P.ana_NN08200#WP_006120026.1	P.ana_OC5a#WP_207806603.1	P.ana_PA13#WP_006120026.1	P.ana_PNA97-1R#WP_006120026.1	P.ana_R100#WP_006120026.1	P.ana_SGAir0210#WP_006120026.1	P.ana_TZ39#WP_006120026.1	P.ana_YJ76#WP_006120026.1
OG0000207	P.ana_AJ13355#WP_006120236.1	P.ana_FDAARGOS680#WP_006120236.1	P.ana_LCFJ-001#WP_006120236.1	P.ana_LMG20103#WP_006120236.1	P.ana_LMG5342#WP_006120236.1	P.ana_Lstri#IAQ00_10155	P.ana_NN08200#WP_006120236.1	P.ana_OC5a#WP_006120236.1	P.ana_PA13#WP_006120236.1	P.ana_PNA97-1R#WP_006120236.1	P.ana_R100#WP_006120236.1	P.ana_SGAir0210#WP_006120236.1	P.ana_TZ39#WP_006120236.1	P.ana_YJ76#WP_006120236.1
OG0000208	P.ana_AJ13355#WP_006120238.1	P.ana_FDAARGOS680#WP_006120238.1	P.ana_LCFJ-001#WP_006120238.1	P.ana_LMG20103#WP_006120238.1	P.ana_LMG5342#WP_006120238.1	P.ana_Lstri#IAQ00_10165	P.ana_NN08200#WP_006120238.1	P.ana_OC5a#WP_006120238.1	P.ana_PA13#WP_006120238.1	P.ana_PNA97-1R#WP_006120238.1	P.ana_R100#WP_006120238.1	P.ana_SGAir0210#WP_028723385.1	P.ana_TZ39#WP_028723385.1	P.ana_YJ76#WP_006120238.1
OG0000209	P.ana_AJ13355#WP_006120509.1	P.ana_FDAARGOS680#WP_006120509.1	P.ana_LCFJ-001#WP_006120509.1	P.ana_LMG20103#WP_006120509.1	P.ana_LMG5342#WP_006120509.1	P.ana_Lstri#IAQ00_06115	P.ana_NN08200#WP_006120509.1	P.ana_OC5a#WP_006120509.1	P.ana_PA13#WP_006120509.1	P.ana_PNA97-1R#WP_006120509.1	P.ana_R100#WP_006120509.1	P.ana_SGAir0210#WP_006120509.1	P.ana_TZ39#WP_006120509.1	P.ana_YJ76#WP_006120509.1
OG0000210	P.ana_AJ13355#WP_006120525.1	P.ana_FDAARGOS680#WP_176018828.1	P.ana_LCFJ-001#WP_006120525.1	P.ana_LMG20103#WP_006120525.1	P.ana_LMG5342#WP_006120525.1	P.ana_Lstri#IAQ00_06165	P.ana_NN08200#WP_006120525.1	P.ana_OC5a#WP_006120525.1	P.ana_PA13#WP_006120525.1	P.ana_PNA97-1R#WP_006120525.1	P.ana_R100#WP_006120525.1	P.ana_SGAir0210#WP_110145295.1	P.ana_TZ39#WP_006120525.1	P.ana_YJ76#WP_006120525.1
OG0000211	P.ana_AJ13355#WP_006120567.1	P.ana_FDAARGOS680#WP_006120567.1	P.ana_LCFJ-001#WP_006120567.1	P.ana_LMG20103#WP_006120567.1	P.ana_LMG5342#WP_006120567.1	P.ana_Lstri#IAQ00_02040	P.ana_NN08200#WP_006120567.1	P.ana_OC5a#WP_006120567.1	P.ana_PA13#WP_006120567.1	P.ana_PNA97-1R#WP_006120567.1	P.ana_R100#WP_006120567.1	P.ana_SGAir0210#WP_006120567.1	P.ana_TZ39#WP_006120567.1	P.ana_YJ76#WP_006120567.1
OG0000212	P.ana_AJ13355#WP_006120575.1	P.ana_FDAARGOS680#WP_006120575.1	P.ana_LCFJ-001#WP_006120575.1	P.ana_LMG20103#WP_006120575.1	P.ana_LMG5342#WP_006120575.1	P.ana_Lstri#IAQ00_02080	P.ana_NN08200#WP_006120575.1	P.ana_OC5a#WP_006120575.1	P.ana_PA13#WP_006120575.1	P.ana_PNA97-1R#WP_006120575.1	P.ana_R100#WP_006120575.1	P.ana_SGAir0210#WP_006120575.1	P.ana_TZ39#WP_006120575.1	P.ana_YJ76#WP_006120575.1
OG0000213	P.ana_AJ13355#WP_006120576.1	P.ana_FDAARGOS680#WP_006120576.1	P.ana_LCFJ-001#WP_006120576.1	P.ana_LMG20103#WP_006120576.1	P.ana_LMG5342#WP_006120576.1	P.ana_Lstri#IAQ00_02085	P.ana_NN08200#WP_006120576.1	P.ana_OC5a#WP_006120576.1	P.ana_PA13#WP_006120576.1	P.ana_PNA97-1R#WP_006120576.1	P.ana_R100#WP_006120576.1	P.ana_SGAir0210#WP_006120576.1	P.ana_TZ39#WP_006120576.1	P.ana_YJ76#WP_006120576.1
OG0000214	P.ana_AJ13355#WP_006120582.1	P.ana_FDAARGOS680#WP_006120582.1	P.ana_LCFJ-001#WP_006120582.1	P.ana_LMG20103#WP_006120582.1	P.ana_LMG5342#WP_006120582.1	P.ana_Lstri#IAQ00_02115	P.ana_NN08200#WP_006120582.1	P.ana_OC5a#WP_006120582.1	P.ana_PA13#WP_006120582.1	P.ana_PNA97-1R#WP_006120582.1	P.ana_R100#WP_006120582.1	P.ana_SGAir0210#WP_006120582.1	P.ana_TZ39#WP_006120582.1	P.ana_YJ76#WP_006120582.1
OG0000215	P.ana_AJ13355#WP_006120584.1	P.ana_FDAARGOS680#WP_006120584.1	P.ana_LCFJ-001#WP_006120584.1	P.ana_LMG20103#WP_006120584.1	P.ana_LMG5342#WP_006120584.1	P.ana_Lstri#IAQ00_02125	P.ana_NN08200#WP_006120584.1	P.ana_OC5a#WP_006120584.1	P.ana_PA13#WP_006120584.1	P.ana_PNA97-1R#WP_006120584.1	P.ana_R100#WP_006120584.1	P.ana_SGAir0210#WP_006120584.1	P.ana_TZ39#WP_006120584.1	P.ana_YJ76#WP_006120584.1
OG0000216	P.ana_AJ13355#WP_006120585.1	P.ana_FDAARGOS680#WP_006120585.1	P.ana_LCFJ-001#WP_006120585.1	P.ana_LMG20103#WP_006120585.1	P.ana_LMG5342#WP_006120585.1	P.ana_Lstri#IAQ00_02130	P.ana_NN08200#WP_006120585.1	P.ana_OC5a#WP_006120585.1	P.ana_PA13#WP_006120585.1	P.ana_PNA97-1R#WP_006120585.1	P.ana_R100#WP_006120585.1	P.ana_SGAir0210#WP_006120585.1	P.ana_TZ39#WP_006120585.1	P.ana_YJ76#WP_006120585.1
OG0000217	P.ana_AJ13355#WP_006120586.1	P.ana_FDAARGOS680#WP_006120586.1	P.ana_LCFJ-001#WP_006120586.1	P.ana_LMG20103#WP_006120586.1	P.ana_LMG5342#WP_006120586.1	P.ana_Lstri#IAQ00_02135	P.ana_NN08200#WP_006120586.1	P.ana_OC5a#WP_006120586.1	P.ana_PA13#WP_006120586.1	P.ana_PNA97-1R#WP_006120586.1	P.ana_R100#WP_006120586.1	P.ana_SGAir0210#WP_006120586.1	P.ana_TZ39#WP_006120586.1	P.ana_YJ76#WP_006120586.1
OG0000218	P.ana_AJ13355#WP_006120587.1	P.ana_FDAARGOS680#WP_006120587.1	P.ana_LCFJ-001#WP_006120587.1	P.ana_LMG20103#WP_006120587.1	P.ana_LMG5342#WP_006120587.1	P.ana_Lstri#IAQ00_02150	P.ana_NN08200#WP_006120587.1	P.ana_OC5a#WP_006120587.1	P.ana_PA13#WP_006120587.1	P.ana_PNA97-1R#WP_006120587.1	P.ana_R100#WP_006120587.1	P.ana_SGAir0210#WP_006120587.1	P.ana_TZ39#WP_006120587.1	P.ana_YJ76#WP_006120587.1
OG0000219	P.ana_AJ13355#WP_006120588.1	P.ana_FDAARGOS680#WP_006120588.1	P.ana_LCFJ-001#WP_006120588.1	P.ana_LMG20103#WP_006120588.1	P.ana_LMG5342#WP_006120588.1	P.ana_Lstri#IAQ00_02160	P.ana_NN08200#WP_006120588.1	P.ana_OC5a#WP_006120588.1	P.ana_PA13#WP_006120588.1	P.ana_PNA97-1R#WP_006120588.1	P.ana_R100#WP_006120588.1	P.ana_SGAir0210#WP_006120588.1	P.ana_TZ39#WP_006120588.1	P.ana_YJ76#WP_006120588.1
OG0000220	P.ana_AJ13355#WP_006120589.1	P.ana_FDAARGOS680#WP_006120589.1	P.ana_LCFJ-001#WP_006120589.1	P.ana_LMG20103#WP_006120589.1	P.ana_LMG5342#WP_006120589.1	P.ana_Lstri#IAQ00_02165	P.ana_NN08200#WP_006120589.1	P.ana_OC5a#WP_006120589.1	P.ana_PA13#WP_006120589.1	P.ana_PNA97-1R#WP_006120589.1	P.ana_R100#WP_006120589.1	P.ana_SGAir0210#WP_006120589.1	P.ana_TZ39#WP_006120589.1	P.ana_YJ76#WP_006120589.1
OG0000221	P.ana_AJ13355#WP_006120590.1	P.ana_FDAARGOS680#WP_006120590.1	P.ana_LCFJ-001#WP_006120590.1	P.ana_LMG20103#WP_006120590.1	P.ana_LMG5342#WP_006120590.1	P.ana_Lstri#IAQ00_02170	P.ana_NN08200#WP_006120590.1	P.ana_OC5a#WP_006120590.1	P.ana_PA13#WP_006120590.1	P.ana_PNA97-1R#WP_006120590.1	P.ana_R100#WP_006120590.1	P.ana_SGAir0210#WP_006120590.1	P.ana_TZ39#WP_006120590.1	P.ana_YJ76#WP_006120590.1
OG0000222	P.ana_AJ13355#WP_006120591.1	P.ana_FDAARGOS680#WP_006120591.1	P.ana_LCFJ-001#WP_006120591.1	P.ana_LMG20103#WP_006120591.1	P.ana_LMG5342#WP_006120591.1	P.ana_Lstri#IAQ00_02180	P.ana_NN08200#WP_006120591.1	P.ana_OC5a#WP_006120591.1	P.ana_PA13#WP_006120591.1	P.ana_PNA97-1R#WP_006120591.1	P.ana_R100#WP_006120591.1	P.ana_SGAir0210#WP_006120591.1	P.ana_TZ39#WP_006120591.1	P.ana_YJ76#WP_006120591.1
OG0000223	P.ana_AJ13355#WP_006120592.1	P.ana_FDAARGOS680#WP_006120592.1	P.ana_LCFJ-001#WP_006120592.1	P.ana_LMG20103#WP_006120592.1	P.ana_LMG5342#WP_006120592.1	P.ana_Lstri#IAQ00_02185	P.ana_NN08200#WP_006120592.1	P.ana_OC5a#WP_006120592.1	P.ana_PA13#WP_006120592.1	P.ana_PNA97-1R#WP_006120592.1	P.ana_R100#WP_006120592.1	P.ana_SGAir0210#WP_006120592.1	P.ana_TZ39#WP_006120592.1	P.ana_YJ76#WP_006120592.1
OG0000224	P.ana_AJ13355#WP_006120595.1	P.ana_FDAARGOS680#WP_006120595.1	P.ana_LCFJ-001#WP_006120595.1	P.ana_LMG20103#WP_006120595.1	P.ana_LMG5342#WP_006120595.1	P.ana_Lstri#IAQ00_02205	P.ana_NN08200#WP_006120595.1	P.ana_OC5a#WP_006120595.1	P.ana_PA13#WP_006120595.1	P.ana_PNA97-1R#WP_006120595.1	P.ana_R100#WP_006120595.1	P.ana_SGAir0210#WP_006120595.1	P.ana_TZ39#WP_006120595.1	P.ana_YJ76#WP_006120595.1
OG0000225	P.ana_AJ13355#WP_006120718.1	P.ana_FDAARGOS680#WP_006120718.1	P.ana_LCFJ-001#WP_006120718.1	P.ana_LMG20103#WP_006120718.1	P.ana_LMG5342#WP_006120718.1	P.ana_Lstri#IAQ00_05455	P.ana_NN08200#WP_006120718.1	P.ana_OC5a#WP_006120718.1	P.ana_PA13#WP_006120718.1	P.ana_PNA97-1R#WP_006120718.1	P.ana_R100#WP_006120718.1	P.ana_SGAir0210#WP_006120718.1	P.ana_TZ39#WP_006120718.1	P.ana_YJ76#WP_006120718.1
OG0000226	P.ana_AJ13355#WP_006120976.1	P.ana_FDAARGOS680#WP_006120976.1	P.ana_LCFJ-001#WP_006120976.1	P.ana_LMG20103#WP_006120976.1	P.ana_LMG5342#WP_006120976.1	P.ana_Lstri#IAQ00_02440	P.ana_NN08200#WP_006120976.1	P.ana_OC5a#WP_006120976.1	P.ana_PA13#WP_006120976.1	P.ana_PNA97-1R#WP_006120976.1	P.ana_R100#WP_006120976.1	P.ana_SGAir0210#WP_006120976.1	P.ana_TZ39#WP_006120976.1	P.ana_YJ76#WP_006120976.1
OG0000227	P.ana_AJ13355#WP_006121032.1	P.ana_FDAARGOS680#WP_006121032.1	P.ana_LCFJ-001#WP_006121032.1	P.ana_LMG20103#WP_006121032.1	P.ana_LMG5342#WP_006121032.1	P.ana_Lstri#IAQ00_01715	P.ana_NN08200#WP_006121032.1	P.ana_OC5a#WP_006121032.1	P.ana_PA13#WP_006121032.1	P.ana_PNA97-1R#WP_006121032.1	P.ana_R100#WP_006121032.1	P.ana_SGAir0210#WP_006121032.1	P.ana_TZ39#WP_006121032.1	P.ana_YJ76#WP_006121032.1
OG0000228	P.ana_AJ13355#WP_006121163.1	P.ana_FDAARGOS680#WP_006121163.1	P.ana_LCFJ-001#WP_006121163.1	P.ana_LMG20103#WP_006121163.1	P.ana_LMG5342#WP_006121163.1	P.ana_Lstri#IAQ00_01070	P.ana_NN08200#WP_006121163.1	P.ana_OC5a#WP_006121163.1	P.ana_PA13#WP_006121163.1	P.ana_PNA97-1R#WP_006121163.1	P.ana_R100#WP_006121163.1	P.ana_SGAir0210#WP_006121163.1	P.ana_TZ39#WP_006121163.1	P.ana_YJ76#WP_006121163.1
OG0000229	P.ana_AJ13355#WP_006121199.1	P.ana_FDAARGOS680#WP_006121199.1	P.ana_LCFJ-001#WP_194761880.1	P.ana_LMG20103#WP_006121199.1	P.ana_LMG5342#WP_006121199.1	P.ana_Lstri#IAQ00_00330	P.ana_NN08200#WP_006121199.1	P.ana_OC5a#WP_006121199.1	P.ana_PA13#WP_006121199.1	P.ana_PNA97-1R#WP_006121199.1	P.ana_R100#WP_006121199.1	P.ana_SGAir0210#WP_006121199.1	P.ana_TZ39#WP_006121199.1	P.ana_YJ76#WP_006121199.1
OG0000230	P.ana_AJ13355#WP_006121201.1	P.ana_FDAARGOS680#WP_006121201.1	P.ana_LCFJ-001#WP_006121201.1	P.ana_LMG20103#WP_006121201.1	P.ana_LMG5342#WP_006121201.1	P.ana_Lstri#IAQ00_00320	P.ana_NN08200#WP_006121201.1	P.ana_OC5a#WP_006121201.1	P.ana_PA13#WP_006121201.1	P.ana_PNA97-1R#WP_006121201.1	P.ana_R100#WP_006121201.1	P.ana_SGAir0210#WP_006121201.1	P.ana_TZ39#WP_006121201.1	P.ana_YJ76#WP_006121201.1
OG0000231	P.ana_AJ13355#WP_006121249.1	P.ana_FDAARGOS680#WP_006121249.1	P.ana_LCFJ-001#WP_006121249.1	P.ana_LMG20103#WP_006121249.1	P.ana_LMG5342#WP_006121249.1	P.ana_Lstri#IAQ00_00675	P.ana_NN08200#WP_006121249.1	P.ana_OC5a#WP_006121249.1	P.ana_PA13#WP_006121249.1	P.ana_PNA97-1R#WP_006121249.1	P.ana_R100#WP_006121249.1	P.ana_SGAir0210#WP_006121249.1	P.ana_TZ39#WP_006121249.1	P.ana_YJ76#WP_006121249.1
OG0000232	P.ana_AJ13355#WP_006121288.1	P.ana_FDAARGOS680#WP_006121288.1	P.ana_LCFJ-001#WP_006121288.1	P.ana_LMG20103#WP_006121288.1	P.ana_LMG5342#WP_006121288.1	P.ana_Lstri#IAQ00_00845	P.ana_NN08200#WP_006121288.1	P.ana_OC5a#WP_006121288.1	P.ana_PA13#WP_006121288.1	P.ana_PNA97-1R#WP_006121288.1	P.ana_R100#WP_006121288.1	P.ana_SGAir0210#WP_006121288.1	P.ana_TZ39#WP_006121288.1	P.ana_YJ76#WP_006121288.1
OG0000233	P.ana_AJ13355#WP_006121308.1	P.ana_FDAARGOS680#WP_006121308.1	P.ana_LCFJ-001#WP_006121308.1	P.ana_LMG20103#WP_006121308.1	P.ana_LMG5342#WP_006121308.1	P.ana_Lstri#IAQ00_00935	P.ana_NN08200#WP_006121308.1	P.ana_OC5a#WP_006121308.1	P.ana_PA13#WP_006121308.1	P.ana_PNA97-1R#WP_006121308.1	P.ana_R100#WP_006121308.1	P.ana_SGAir0210#WP_006121308.1	P.ana_TZ39#WP_006121308.1	P.ana_YJ76#WP_006121308.1
OG0000234	P.ana_AJ13355#WP_006121430.1	P.ana_FDAARGOS680#WP_006121430.1	P.ana_LCFJ-001#WP_006121430.1	P.ana_LMG20103#WP_006121430.1	P.ana_LMG5342#WP_006121430.1	P.ana_Lstri#IAQ00_21710	P.ana_NN08200#WP_006121430.1	P.ana_OC5a#WP_006121430.1	P.ana_PA13#WP_006121430.1	P.ana_PNA97-1R#WP_006121430.1	P.ana_R100#WP_006121430.1	P.ana_SGAir0210#WP_006121430.1	P.ana_TZ39#WP_006121430.1	P.ana_YJ76#WP_006121430.1
OG0000235	P.ana_AJ13355#WP_006121431.1	P.ana_FDAARGOS680#WP_006121431.1	P.ana_LCFJ-001#WP_006121431.1	P.ana_LMG20103#WP_006121431.1	P.ana_LMG5342#WP_006121431.1	P.ana_Lstri#IAQ00_21705	P.ana_NN08200#WP_006121431.1	P.ana_OC5a#WP_006121431.1	P.ana_PA13#WP_006121431.1	P.ana_PNA97-1R#WP_006121431.1	P.ana_R100#WP_006121431.1	P.ana_SGAir0210#WP_006121431.1	P.ana_TZ39#WP_006121431.1	P.ana_YJ76#WP_006121431.1
OG0000236	P.ana_AJ13355#WP_006121495.1	P.ana_FDAARGOS680#WP_006121495.1	P.ana_LCFJ-001#WP_006121495.1	P.ana_LMG20103#WP_006121495.1	P.ana_LMG5342#WP_006121495.1	P.ana_Lstri#IAQ00_21275	P.ana_NN08200#WP_006121495.1	P.ana_OC5a#WP_006121495.1	P.ana_PA13#WP_006121495.1	P.ana_PNA97-1R#WP_006121495.1	P.ana_R100#WP_006121495.1	P.ana_SGAir0210#WP_006121495.1	P.ana_TZ39#WP_006121495.1	P.ana_YJ76#WP_006121495.1
OG0000237	P.ana_AJ13355#WP_006121511.1	P.ana_FDAARGOS680#WP_006121511.1	P.ana_LCFJ-001#WP_006121511.1	P.ana_LMG20103#WP_006121511.1	P.ana_LMG5342#WP_006121511.1	P.ana_Lstri#IAQ00_21200	P.ana_NN08200#WP_006121511.1	P.ana_OC5a#WP_006121511.1	P.ana_PA13#WP_006121511.1	P.ana_PNA97-1R#WP_006121511.1	P.ana_R100#WP_006121511.1	P.ana_SGAir0210#WP_006121511.1	P.ana_TZ39#WP_006121511.1	P.ana_YJ76#WP_006121511.1
OG0000238	P.ana_AJ13355#WP_006121720.1	P.ana_FDAARGOS680#WP_006121720.1	P.ana_LCFJ-001#WP_006121720.1	P.ana_LMG20103#WP_006121720.1	P.ana_LMG5342#WP_006121720.1	P.ana_Lstri#IAQ00_19835	P.ana_NN08200#WP_006121720.1	P.ana_OC5a#WP_006121720.1	P.ana_PA13#WP_006121720.1	P.ana_PNA97-1R#WP_006121720.1	P.ana_R100#WP_006121720.1	P.ana_SGAir0210#WP_006121720.1	P.ana_TZ39#WP_006121720.1	P.ana_YJ76#WP_006121720.1
OG0000239	P.ana_AJ13355#WP_006121722.1	P.ana_FDAARGOS680#WP_006121722.1	P.ana_LCFJ-001#WP_006121722.1	P.ana_LMG20103#WP_006121722.1	P.ana_LMG5342#WP_006121722.1	P.ana_Lstri#IAQ00_19825	P.ana_NN08200#WP_006121722.1	P.ana_OC5a#WP_006121722.1	P.ana_PA13#WP_006121722.1	P.ana_PNA97-1R#WP_006121722.1	P.ana_R100#WP_006121722.1	P.ana_SGAir0210#WP_006121722.1	P.ana_TZ39#WP_006121722.1	P.ana_YJ76#WP_006121722.1
OG0000240	P.ana_AJ13355#WP_006121723.1	P.ana_FDAARGOS680#WP_006121723.1	P.ana_LCFJ-001#WP_006121723.1	P.ana_LMG20103#WP_006121723.1	P.ana_LMG5342#WP_006121723.1	P.ana_Lstri#IAQ00_19820	P.ana_NN08200#WP_006121723.1	P.ana_OC5a#WP_006121723.1	P.ana_PA13#WP_006121723.1	P.ana_PNA97-1R#WP_006121723.1	P.ana_R100#WP_006121723.1	P.ana_SGAir0210#WP_006121723.1	P.ana_TZ39#WP_006121723.1	P.ana_YJ76#WP_006121723.1
OG0000241	P.ana_AJ13355#WP_006121754.1	P.ana_FDAARGOS680#WP_006121754.1	P.ana_LCFJ-001#WP_006121754.1	P.ana_LMG20103#WP_006121754.1	P.ana_LMG5342#WP_006121754.1	P.ana_Lstri#IAQ00_19660	P.ana_NN08200#WP_006121754.1	P.ana_OC5a#WP_006121754.1	P.ana_PA13#WP_006121754.1	P.ana_PNA97-1R#WP_006121754.1	P.ana_R100#WP_006121754.1	P.ana_SGAir0210#WP_006121754.1	P.ana_TZ39#WP_006121754.1	P.ana_YJ76#WP_006121754.1
OG0000242	P.ana_AJ13355#WP_006121761.1	P.ana_FDAARGOS680#WP_006121761.1	P.ana_LCFJ-001#WP_006121761.1	P.ana_LMG20103#WP_006121761.1	P.ana_LMG5342#WP_006121761.1	P.ana_Lstri#IAQ00_19615	P.ana_NN08200#WP_006121761.1	P.ana_OC5a#WP_006121761.1	P.ana_PA13#WP_006121761.1	P.ana_PNA97-1R#WP_006121761.1	P.ana_R100#WP_006121761.1	P.ana_SGAir0210#WP_006121761.1	P.ana_TZ39#WP_006121761.1	P.ana_YJ76#WP_006121761.1
OG0000243	P.ana_AJ13355#WP_006121766.1	P.ana_FDAARGOS680#WP_006121766.1	P.ana_LCFJ-001#WP_006121766.1	P.ana_LMG20103#WP_006121766.1	P.ana_LMG5342#WP_006121766.1	P.ana_Lstri#IAQ00_19590	P.ana_NN08200#WP_006121766.1	P.ana_OC5a#WP_006121766.1	P.ana_PA13#WP_006121766.1	P.ana_PNA97-1R#WP_006121766.1	P.ana_R100#WP_006121766.1	P.ana_SGAir0210#WP_006121766.1	P.ana_TZ39#WP_006121766.1	P.ana_YJ76#WP_006121766.1
OG0000244	P.ana_AJ13355#WP_006121820.1	P.ana_FDAARGOS680#WP_176018663.1	P.ana_LCFJ-001#WP_006121820.1	P.ana_LMG20103#WP_006121820.1	P.ana_LMG5342#WP_006121820.1	P.ana_Lstri#IAQ00_19320	P.ana_NN08200#WP_006121820.1	P.ana_OC5a#WP_006121820.1	P.ana_PA13#WP_006121820.1	P.ana_PNA97-1R#WP_006121820.1	P.ana_R100#WP_006121820.1	P.ana_SGAir0210#WP_006121820.1	P.ana_TZ39#WP_006121820.1	P.ana_YJ76#WP_006121820.1
OG0000245	P.ana_AJ13355#WP_007891688.1	P.ana_FDAARGOS680#WP_007891688.1	P.ana_LCFJ-001#WP_007891688.1	P.ana_LMG20103#WP_007891688.1	P.ana_LMG5342#WP_007891688.1	P.ana_Lstri#IAQ00_02245	P.ana_NN08200#WP_007891688.1	P.ana_OC5a#WP_007891688.1	P.ana_PA13#WP_007891688.1	P.ana_PNA97-1R#WP_007891688.1	P.ana_R100#WP_007891688.1	P.ana_SGAir0210#WP_007891688.1	P.ana_TZ39#WP_007891688.1	P.ana_YJ76#WP_007891688.1
OG0000246	P.ana_AJ13355#WP_007893313.1	P.ana_FDAARGOS680#WP_007893313.1	P.ana_LCFJ-001#WP_007893313.1	P.ana_LMG20103#WP_007893313.1	P.ana_LMG5342#WP_007893313.1	P.ana_Lstri#IAQ00_05520	P.ana_NN08200#WP_007893313.1	P.ana_OC5a#WP_007893313.1	P.ana_PA13#WP_007893313.1	P.ana_PNA97-1R#WP_007893313.1	P.ana_R100#WP_007893313.1	P.ana_SGAir0210#WP_033739514.1	P.ana_TZ39#WP_033739514.1	P.ana_YJ76#WP_007893313.1
OG0000247	P.ana_AJ13355#WP_008925876.1	P.ana_FDAARGOS680#WP_008925876.1	P.ana_LCFJ-001#WP_200286572.1	P.ana_LMG20103#WP_008925876.1	P.ana_LMG5342#WP_008925876.1	P.ana_Lstri#IAQ00_14610	P.ana_NN08200#WP_008925876.1	P.ana_OC5a#WP_008925876.1	P.ana_PA13#WP_008925876.1	P.ana_PNA97-1R#WP_008925876.1	P.ana_R100#WP_008925876.1	P.ana_SGAir0210#WP_008925876.1	P.ana_TZ39#WP_008925876.1	P.ana_YJ76#WP_008925876.1
OG0000248	P.ana_AJ13355#WP_009087579.1	P.ana_FDAARGOS680#WP_009087579.1	P.ana_LCFJ-001#WP_009087579.1	P.ana_LMG20103#WP_009087579.1	P.ana_LMG5342#WP_009087579.1	P.ana_Lstri#IAQ00_02215	P.ana_NN08200#WP_009087579.1	P.ana_OC5a#WP_009087579.1	P.ana_PA13#WP_009087579.1	P.ana_PNA97-1R#WP_009087579.1	P.ana_R100#WP_009087579.1	P.ana_SGAir0210#WP_009087579.1	P.ana_TZ39#WP_009087579.1	P.ana_YJ76#WP_009087579.1
OG0000249	P.ana_AJ13355#WP_009090272.1	P.ana_FDAARGOS680#WP_009090272.1	P.ana_LCFJ-001#WP_009090272.1	P.ana_LMG20103#WP_009090272.1	P.ana_LMG5342#WP_009090272.1	P.ana_Lstri#IAQ00_12035	P.ana_NN08200#WP_009090272.1	P.ana_OC5a#WP_009090272.1	P.ana_PA13#WP_009090272.1	P.ana_PNA97-1R#WP_009090272.1	P.ana_R100#WP_009090272.1	P.ana_SGAir0210#WP_009090272.1	P.ana_TZ39#WP_009090272.1	P.ana_YJ76#WP_009090272.1
OG0000250	P.ana_AJ13355#WP_009092448.1	P.ana_FDAARGOS680#WP_009092448.1	P.ana_LCFJ-001#WP_009092448.1	P.ana_LMG20103#WP_009092448.1	P.ana_LMG5342#WP_009092448.1	P.ana_Lstri#IAQ00_19680	P.ana_NN08200#WP_009092448.1	P.ana_OC5a#WP_009092448.1	P.ana_PA13#WP_009092448.1	P.ana_PNA97-1R#WP_009092448.1	P.ana_R100#WP_009092448.1	P.ana_SGAir0210#WP_006121751.1	P.ana_TZ39#WP_006121751.1	P.ana_YJ76#WP_009092448.1
OG0000251	P.ana_AJ13355#WP_009092660.1	P.ana_FDAARGOS680#WP_009092660.1	P.ana_LCFJ-001#WP_009092660.1	P.ana_LMG20103#WP_009092660.1	P.ana_LMG5342#WP_015701286.1	P.ana_Lstri#IAQ00_21260	P.ana_NN08200#WP_009092660.1	P.ana_OC5a#WP_009092660.1	P.ana_PA13#WP_009092660.1	P.ana_PNA97-1R#WP_009092660.1	P.ana_R100#WP_009092660.1	P.ana_SGAir0210#WP_009092660.1	P.ana_TZ39#WP_009092660.1	P.ana_YJ76#WP_009092660.1
OG0000252	P.ana_AJ13355#WP_010251880.1	P.ana_FDAARGOS680#WP_010251880.1	P.ana_LCFJ-001#WP_010251880.1	P.ana_LMG20103#WP_010251880.1	P.ana_LMG5342#WP_010251880.1	P.ana_Lstri#IAQ00_19705	P.ana_NN08200#WP_010251880.1	P.ana_OC5a#WP_010251880.1	P.ana_PA13#WP_010251880.1	P.ana_PNA97-1R#WP_010251880.1	P.ana_R100#WP_010251880.1	P.ana_SGAir0210#WP_010251880.1	P.ana_TZ39#WP_010251880.1	P.ana_YJ76#WP_010251880.1
OG0000253	P.ana_AJ13355#WP_010616394.1	P.ana_FDAARGOS680#WP_010616394.1	P.ana_LCFJ-001#WP_010616394.1	P.ana_LMG20103#WP_041457669.1	P.ana_LMG5342#WP_010616394.1	P.ana_Lstri#IAQ00_10660	P.ana_NN08200#WP_010616394.1	P.ana_OC5a#WP_010616394.1	P.ana_PA13#WP_010616394.1	P.ana_PNA97-1R#WP_010616394.1	P.ana_R100#WP_010616394.1	P.ana_SGAir0210#WP_010616394.1	P.ana_TZ39#WP_010616394.1	P.ana_YJ76#WP_010616394.1
OG0000254	P.ana_AJ13355#WP_013023912.1	P.ana_FDAARGOS680#WP_013023912.1	P.ana_LCFJ-001#WP_013023912.1	P.ana_LMG20103#WP_013023912.1	P.ana_LMG5342#WP_013023912.1	P.ana_Lstri#IAQ00_00445	P.ana_NN08200#WP_013023912.1	P.ana_OC5a#WP_013023912.1	P.ana_PA13#WP_013023912.1	P.ana_PNA97-1R#WP_013023912.1	P.ana_R100#WP_013023912.1	P.ana_SGAir0210#WP_028725315.1	P.ana_TZ39#WP_028725315.1	P.ana_YJ76#WP_013023912.1
OG0000255	P.ana_AJ13355#WP_013023916.1	P.ana_FDAARGOS680#WP_013023916.1	P.ana_LCFJ-001#WP_013023916.1	P.ana_LMG20103#WP_013023916.1	P.ana_LMG5342#WP_013023916.1	P.ana_Lstri#IAQ00_00425	P.ana_NN08200#WP_013023916.1	P.ana_OC5a#WP_013023916.1	P.ana_PA13#WP_013023916.1	P.ana_PNA97-1R#WP_013023916.1	P.ana_R100#WP_064372881.1	P.ana_SGAir0210#WP_013023916.1	P.ana_TZ39#WP_013023916.1	P.ana_YJ76#WP_089517722.1
OG0000256	P.ana_AJ13355#WP_013023921.1	P.ana_FDAARGOS680#WP_176018512.1	P.ana_LCFJ-001#WP_013023921.1	P.ana_LMG20103#WP_013023921.1	P.ana_LMG5342#WP_014332976.1	P.ana_Lstri#IAQ00_00405	P.ana_NN08200#WP_089517721.1	P.ana_OC5a#WP_207806476.1	P.ana_PA13#WP_014332976.1	P.ana_PNA97-1R#WP_028716096.1	P.ana_R100#WP_014332976.1	P.ana_SGAir0210#WP_028725321.1	P.ana_TZ39#WP_028725321.1	P.ana_YJ76#WP_089517721.1
OG0000257	P.ana_AJ13355#WP_013023927.1	P.ana_FDAARGOS680#WP_013023927.1	P.ana_LCFJ-001#WP_013023927.1	P.ana_LMG20103#WP_013023927.1	P.ana_LMG5342#WP_013023927.1	P.ana_Lstri#IAQ00_00375	P.ana_NN08200#WP_013023927.1	P.ana_OC5a#WP_013023927.1	P.ana_PA13#WP_013023927.1	P.ana_PNA97-1R#WP_013023927.1	P.ana_R100#WP_013023927.1	P.ana_SGAir0210#WP_013023927.1	P.ana_TZ39#WP_013023927.1	P.ana_YJ76#WP_013023927.1
OG0000258	P.ana_AJ13355#WP_013023932.1	P.ana_FDAARGOS680#WP_013023932.1	P.ana_LCFJ-001#WP_013023932.1	P.ana_LMG20103#WP_013023932.1	P.ana_LMG5342#WP_013023932.1	P.ana_Lstri#IAQ00_00345	P.ana_NN08200#WP_013023932.1	P.ana_OC5a#WP_013023932.1	P.ana_PA13#WP_013023932.1	P.ana_PNA97-1R#WP_013023932.1	P.ana_R100#WP_013023932.1	P.ana_SGAir0210#WP_033737226.1	P.ana_TZ39#WP_033737226.1	P.ana_YJ76#WP_013023932.1
OG0000259	P.ana_AJ13355#WP_013023933.1	P.ana_FDAARGOS680#WP_013023933.1	P.ana_LCFJ-001#WP_013023933.1	P.ana_LMG20103#WP_013023933.1	P.ana_LMG5342#WP_013023933.1	P.ana_Lstri#IAQ00_00335	P.ana_NN08200#WP_013023933.1	P.ana_OC5a#WP_013023933.1	P.ana_PA13#WP_013023933.1	P.ana_PNA97-1R#WP_013023933.1	P.ana_R100#WP_013023933.1	P.ana_SGAir0210#WP_013023933.1	P.ana_TZ39#WP_013023933.1	P.ana_YJ76#WP_013023933.1
OG0000260	P.ana_AJ13355#WP_013023934.1	P.ana_FDAARGOS680#WP_013023934.1	P.ana_LCFJ-001#WP_013023934.1	P.ana_LMG20103#WP_013023934.1	P.ana_LMG5342#WP_013023934.1	P.ana_Lstri#IAQ00_00325	P.ana_NN08200#WP_013023934.1	P.ana_OC5a#WP_013023934.1	P.ana_PA13#WP_013023934.1	P.ana_PNA97-1R#WP_013023934.1	P.ana_R100#WP_013023934.1	P.ana_SGAir0210#WP_028725331.1	P.ana_TZ39#WP_028725331.1	P.ana_YJ76#WP_013023934.1
OG0000261	P.ana_AJ13355#WP_013023936.1	P.ana_FDAARGOS680#WP_013023936.1	P.ana_LCFJ-001#WP_013023936.1	P.ana_LMG20103#WP_013023936.1	P.ana_LMG5342#WP_013023936.1	P.ana_Lstri#IAQ00_00310	P.ana_NN08200#WP_013023936.1	P.ana_OC5a#WP_013023936.1	P.ana_PA13#WP_013023936.1	P.ana_PNA97-1R#WP_013023936.1	P.ana_R100#WP_013023936.1	P.ana_SGAir0210#WP_013023936.1	P.ana_TZ39#WP_013023936.1	P.ana_YJ76#WP_013023936.1
OG0000262	P.ana_AJ13355#WP_013023937.1	P.ana_FDAARGOS680#WP_176018519.1	P.ana_LCFJ-001#WP_013023937.1	P.ana_LMG20103#WP_013023937.1	P.ana_LMG5342#WP_014332966.1	P.ana_Lstri#IAQ00_00305	P.ana_NN08200#WP_014604723.1	P.ana_OC5a#WP_013023937.1	P.ana_PA13#WP_014604723.1	P.ana_PNA97-1R#WP_013023937.1	P.ana_R100#WP_014332966.1	P.ana_SGAir0210#WP_028725332.1	P.ana_TZ39#WP_058705867.1	P.ana_YJ76#WP_013023937.1
OG0000263	P.ana_AJ13355#WP_013023938.1	P.ana_FDAARGOS680#WP_014332965.1	P.ana_LCFJ-001#WP_013023938.1	P.ana_LMG20103#WP_013023938.1	P.ana_LMG5342#WP_014332965.1	P.ana_Lstri#IAQ00_00300	P.ana_NN08200#WP_128391678.1	P.ana_OC5a#WP_013023938.1	P.ana_PA13#WP_013023938.1	P.ana_PNA97-1R#WP_013023938.1	P.ana_R100#WP_014332965.1	P.ana_SGAir0210#WP_110146210.1	P.ana_TZ39#WP_028725333.1	P.ana_YJ76#WP_013023938.1
OG0000264	P.ana_AJ13355#WP_013023940.1	P.ana_FDAARGOS680#WP_014332963.1	P.ana_LCFJ-001#WP_014332963.1	P.ana_LMG20103#WP_013023940.1	P.ana_LMG5342#WP_014332963.1	P.ana_Lstri#IAQ00_00290	P.ana_NN08200#WP_013023940.1	P.ana_OC5a#WP_013023940.1	P.ana_PA13#WP_014332963.1	P.ana_PNA97-1R#WP_014332963.1	P.ana_R100#WP_014332963.1	P.ana_SGAir0210#WP_028725335.1	P.ana_TZ39#WP_028725335.1	P.ana_YJ76#WP_014332963.1
OG0000265	P.ana_AJ13355#WP_013023941.1	P.ana_FDAARGOS680#WP_013023941.1	P.ana_LCFJ-001#WP_013023941.1	P.ana_LMG20103#WP_013023941.1	P.ana_LMG5342#WP_013023941.1	P.ana_Lstri#IAQ00_00285	P.ana_NN08200#WP_013023941.1	P.ana_OC5a#WP_013023941.1	P.ana_PA13#WP_013023941.1	P.ana_PNA97-1R#WP_013023941.1	P.ana_R100#WP_013023941.1	P.ana_SGAir0210#WP_028725336.1	P.ana_TZ39#WP_028725336.1	P.ana_YJ76#WP_013023941.1
OG0000266	P.ana_AJ13355#WP_013023942.1	P.ana_FDAARGOS680#WP_013023942.1	P.ana_LCFJ-001#WP_013023942.1	P.ana_LMG20103#WP_013023942.1	P.ana_LMG5342#WP_013023942.1	P.ana_Lstri#IAQ00_00280	P.ana_NN08200#WP_013023942.1	P.ana_OC5a#WP_013023942.1	P.ana_PA13#WP_013023942.1	P.ana_PNA97-1R#WP_013023942.1	P.ana_R100#WP_013023942.1	P.ana_SGAir0210#WP_028725337.1	P.ana_TZ39#WP_028725337.1	P.ana_YJ76#WP_013023942.1
OG0000267	P.ana_AJ13355#WP_013023944.1	P.ana_FDAARGOS680#WP_013023944.1	P.ana_LCFJ-001#WP_013023944.1	P.ana_LMG20103#WP_013023944.1	P.ana_LMG5342#WP_013023944.1	P.ana_Lstri#IAQ00_00270	P.ana_NN08200#WP_013023944.1	P.ana_OC5a#WP_013023944.1	P.ana_PA13#WP_013023944.1	P.ana_PNA97-1R#WP_013023944.1	P.ana_R100#WP_013023944.1	P.ana_SGAir0210#WP_013023944.1	P.ana_TZ39#WP_013023944.1	P.ana_YJ76#WP_013023944.1
OG0000268	P.ana_AJ13355#WP_013023945.1	P.ana_FDAARGOS680#WP_013023945.1	P.ana_LCFJ-001#WP_013023945.1	P.ana_LMG20103#WP_013023945.1	P.ana_LMG5342#WP_014332962.1	P.ana_Lstri#IAQ00_00265	P.ana_NN08200#WP_013023945.1	P.ana_OC5a#WP_013023945.1	P.ana_PA13#WP_013023945.1	P.ana_PNA97-1R#WP_013023945.1	P.ana_R100#WP_014332962.1	P.ana_SGAir0210#WP_110146209.1	P.ana_TZ39#WP_047713557.1	P.ana_YJ76#WP_013023945.1
OG0000269	P.ana_AJ13355#WP_013023962.1	P.ana_FDAARGOS680#WP_013023962.1	P.ana_LCFJ-001#WP_013023962.1	P.ana_LMG20103#WP_013023962.1	P.ana_LMG5342#WP_013023962.1	P.ana_Lstri#IAQ00_00175	P.ana_NN08200#WP_013023962.1	P.ana_OC5a#WP_013023962.1	P.ana_PA13#WP_013023962.1	P.ana_PNA97-1R#WP_013023962.1	P.ana_R100#WP_013023962.1	P.ana_SGAir0210#WP_013023962.1	P.ana_TZ39#WP_028725355.1	P.ana_YJ76#WP_013023962.1
OG0000270	P.ana_AJ13355#WP_013023970.1	P.ana_FDAARGOS680#WP_176018527.1	P.ana_LCFJ-001#WP_013023970.1	P.ana_LMG20103#WP_013023970.1	P.ana_LMG5342#WP_014332938.1	P.ana_Lstri#IAQ00_00140	P.ana_NN08200#WP_128391673.1	P.ana_OC5a#WP_019104660.1	P.ana_PA13#WP_014604711.1	P.ana_PNA97-1R#WP_013023970.1	P.ana_R100#WP_019104660.1	P.ana_SGAir0210#WP_110146198.1	P.ana_TZ39#WP_028725362.1	P.ana_YJ76#WP_013023970.1
OG0000271	P.ana_AJ13355#WP_013023972.1	P.ana_FDAARGOS680#WP_013023972.1	P.ana_LCFJ-001#WP_013023972.1	P.ana_LMG20103#WP_013023972.1	P.ana_LMG5342#WP_013023972.1	P.ana_Lstri#IAQ00_00130	P.ana_NN08200#WP_013023972.1	P.ana_OC5a#WP_013023972.1	P.ana_PA13#WP_013023972.1	P.ana_PNA97-1R#WP_013023972.1	P.ana_R100#WP_013023972.1	P.ana_SGAir0210#WP_028725363.1	P.ana_TZ39#WP_028725363.1	P.ana_YJ76#WP_013023972.1
OG0000272	P.ana_AJ13355#WP_013023974.1	P.ana_FDAARGOS680#WP_013023974.1	P.ana_LCFJ-001#WP_019104662.1	P.ana_LMG20103#WP_013023974.1	P.ana_LMG5342#WP_013023974.1	P.ana_Lstri#IAQ00_00120	P.ana_NN08200#WP_013023974.1	P.ana_OC5a#WP_013023974.1	P.ana_PA13#WP_013023974.1	P.ana_PNA97-1R#WP_019104662.1	P.ana_R100#WP_013023974.1	P.ana_SGAir0210#WP_058707071.1	P.ana_TZ39#WP_221611395.1	P.ana_YJ76#WP_019104662.1
OG0000273	P.ana_AJ13355#WP_013023975.1	P.ana_FDAARGOS680#WP_013023975.1	P.ana_LCFJ-001#WP_013023975.1	P.ana_LMG20103#WP_013023975.1	P.ana_LMG5342#WP_013023975.1	P.ana_Lstri#IAQ00_00115	P.ana_NN08200#WP_013023975.1	P.ana_OC5a#WP_013023975.1	P.ana_PA13#WP_014604709.1	P.ana_PNA97-1R#WP_013023975.1	P.ana_R100#WP_013023975.1	P.ana_SGAir0210#WP_013023975.1	P.ana_TZ39#WP_013023975.1	P.ana_YJ76#WP_013023975.1
OG0000274	P.ana_AJ13355#WP_013023981.1	P.ana_FDAARGOS680#WP_013023981.1	P.ana_LCFJ-001#WP_028716108.1	P.ana_LMG20103#WP_013023981.1	P.ana_LMG5342#WP_014332931.1	P.ana_Lstri#IAQ00_00085	P.ana_NN08200#WP_022623745.1	P.ana_OC5a#WP_013023981.1	P.ana_PA13#WP_013023981.1	P.ana_PNA97-1R#WP_028716108.1	P.ana_R100#WP_022623745.1	P.ana_SGAir0210#WP_110146194.1	P.ana_TZ39#WP_089528842.1	P.ana_YJ76#WP_028716108.1
OG0000275	P.ana_AJ13355#WP_013023983.1	P.ana_FDAARGOS680#WP_176018531.1	P.ana_LCFJ-001#WP_028716109.1	P.ana_LMG20103#WP_013023983.1	P.ana_LMG5342#WP_013023983.1	P.ana_Lstri#IAQ00_00075	P.ana_NN08200#WP_013023983.1	P.ana_OC5a#WP_013023983.1	P.ana_PA13#WP_013023983.1	P.ana_PNA97-1R#WP_028716109.1	P.ana_R100#WP_013023983.1	P.ana_SGAir0210#WP_110146192.1	P.ana_TZ39#WP_028725373.1	P.ana_YJ76#WP_028716109.1
OG0000276	P.ana_AJ13355#WP_013023984.1	P.ana_FDAARGOS680#WP_013023984.1	P.ana_LCFJ-001#WP_013023984.1	P.ana_LMG20103#WP_013023984.1	P.ana_LMG5342#WP_013023984.1	P.ana_Lstri#IAQ00_00070	P.ana_NN08200#WP_013023984.1	P.ana_OC5a#WP_013023984.1	P.ana_PA13#WP_014604705.1	P.ana_PNA97-1R#WP_013023984.1	P.ana_R100#WP_013023984.1	P.ana_SGAir0210#WP_110146191.1	P.ana_TZ39#WP_028725374.1	P.ana_YJ76#WP_013023984.1
OG0000277	P.ana_AJ13355#WP_013023991.1	P.ana_FDAARGOS680#WP_176018534.1	P.ana_LCFJ-001#WP_013023991.1	P.ana_LMG20103#WP_013023991.1	P.ana_LMG5342#WP_013023991.1	P.ana_Lstri#IAQ00_00035	P.ana_NN08200#WP_013023991.1	P.ana_OC5a#WP_013023991.1	P.ana_PA13#WP_013023991.1	P.ana_PNA97-1R#WP_013023991.1	P.ana_R100#WP_013023991.1	P.ana_SGAir0210#WP_047714852.1	P.ana_TZ39#WP_047714852.1	P.ana_YJ76#WP_013023991.1
OG0000278	P.ana_AJ13355#WP_013023994.1	P.ana_FDAARGOS680#WP_013023994.1	P.ana_LCFJ-001#WP_013023994.1	P.ana_LMG20103#WP_013023994.1	P.ana_LMG5342#WP_013023994.1	P.ana_Lstri#IAQ00_00025	P.ana_NN08200#WP_013023994.1	P.ana_OC5a#WP_013023994.1	P.ana_PA13#WP_013023994.1	P.ana_PNA97-1R#WP_013023994.1	P.ana_R100#WP_013023994.1	P.ana_SGAir0210#WP_028725381.1	P.ana_TZ39#WP_028725381.1	P.ana_YJ76#WP_013023994.1
OG0000279	P.ana_AJ13355#WP_013023996.1	P.ana_FDAARGOS680#WP_013023996.1	P.ana_LCFJ-001#WP_013023996.1	P.ana_LMG20103#WP_013023996.1	P.ana_LMG5342#WP_014332921.1	P.ana_Lstri#IAQ00_00015	P.ana_NN08200#WP_014332921.1	P.ana_OC5a#WP_014332921.1	P.ana_PA13#WP_014332921.1	P.ana_PNA97-1R#WP_013023996.1	P.ana_R100#WP_014332921.1	P.ana_SGAir0210#WP_110146188.1	P.ana_TZ39#WP_014332921.1	P.ana_YJ76#WP_014332921.1
OG0000280	P.ana_AJ13355#WP_013023999.1	P.ana_FDAARGOS680#WP_013023999.1	P.ana_LCFJ-001#WP_013023999.1	P.ana_LMG20103#WP_013023999.1	P.ana_LMG5342#WP_013023999.1	P.ana_Lstri#IAQ00_22000	P.ana_NN08200#WP_013023999.1	P.ana_OC5a#WP_013023999.1	P.ana_PA13#WP_013023999.1	P.ana_PNA97-1R#WP_013023999.1	P.ana_R100#WP_013023999.1	P.ana_SGAir0210#WP_013023999.1	P.ana_TZ39#WP_013023999.1	P.ana_YJ76#WP_013023999.1
OG0000281	P.ana_AJ13355#WP_013024000.1	P.ana_FDAARGOS680#WP_176018537.1	P.ana_LCFJ-001#WP_013024000.1	P.ana_LMG20103#WP_013024000.1	P.ana_LMG5342#WP_013024000.1	P.ana_Lstri#IAQ00_21990	P.ana_NN08200#WP_013024000.1	P.ana_OC5a#WP_013024000.1	P.ana_PA13#WP_013024000.1	P.ana_PNA97-1R#WP_013024000.1	P.ana_R100#WP_013024000.1	P.ana_SGAir0210#WP_047714855.1	P.ana_TZ39#WP_047714855.1	P.ana_YJ76#WP_013024000.1
OG0000282	P.ana_AJ13355#WP_013024007.1	P.ana_FDAARGOS680#WP_176018541.1	P.ana_LCFJ-001#WP_013024007.1	P.ana_LMG20103#WP_013024007.1	P.ana_LMG5342#WP_013024007.1	P.ana_Lstri#IAQ00_21955	P.ana_NN08200#WP_013024007.1	P.ana_OC5a#WP_013024007.1	P.ana_PA13#WP_013024007.1	P.ana_PNA97-1R#WP_013024007.1	P.ana_R100#WP_013024007.1	P.ana_SGAir0210#WP_013024007.1	P.ana_TZ39#WP_013024007.1	P.ana_YJ76#WP_013024007.1
OG0000283	P.ana_AJ13355#WP_013024024.1	P.ana_FDAARGOS680#WP_176018548.1	P.ana_LCFJ-001#WP_013024024.1	P.ana_LMG20103#WP_013024024.1	P.ana_LMG5342#WP_013024024.1	P.ana_Lstri#IAQ00_21865	P.ana_NN08200#WP_013024024.1	P.ana_OC5a#WP_013024024.1	P.ana_PA13#WP_013024024.1	P.ana_PNA97-1R#WP_013024024.1	P.ana_R100#WP_013024024.1	P.ana_SGAir0210#WP_047714867.1	P.ana_TZ39#WP_047714867.1	P.ana_YJ76#WP_013024024.1
OG0000284	P.ana_AJ13355#WP_013024025.1	P.ana_FDAARGOS680#WP_015701311.1	P.ana_LCFJ-001#WP_013024025.1	P.ana_LMG20103#WP_013024025.1	P.ana_LMG5342#WP_015701311.1	P.ana_Lstri#IAQ00_21860	P.ana_NN08200#WP_015701311.1	P.ana_OC5a#WP_015701311.1	P.ana_PA13#WP_013024025.1	P.ana_PNA97-1R#WP_013024025.1	P.ana_R100#WP_015701311.1	P.ana_SGAir0210#WP_015701311.1	P.ana_TZ39#WP_015701311.1	P.ana_YJ76#WP_013024025.1
OG0000285	P.ana_AJ13355#WP_013024026.1	P.ana_FDAARGOS680#WP_176018549.1	P.ana_LCFJ-001#WP_013024026.1	P.ana_LMG20103#WP_013024026.1	P.ana_LMG5342#WP_013024026.1	P.ana_Lstri#IAQ00_21855	P.ana_NN08200#WP_013024026.1	P.ana_OC5a#WP_013024026.1	P.ana_PA13#WP_013024026.1	P.ana_PNA97-1R#WP_013024026.1	P.ana_R100#WP_013024026.1	P.ana_SGAir0210#WP_028725402.1	P.ana_TZ39#WP_028725402.1	P.ana_YJ76#WP_013024026.1
OG0000286	P.ana_AJ13355#WP_013024030.1	P.ana_FDAARGOS680#WP_013024030.1	P.ana_LCFJ-001#WP_013024030.1	P.ana_LMG20103#WP_013024030.1	P.ana_LMG5342#WP_013024030.1	P.ana_Lstri#IAQ00_21820	P.ana_NN08200#WP_013024030.1	P.ana_OC5a#WP_013024030.1	P.ana_PA13#WP_013024030.1	P.ana_PNA97-1R#WP_013024030.1	P.ana_R100#WP_013024030.1	P.ana_SGAir0210#WP_028725406.1	P.ana_TZ39#WP_028725406.1	P.ana_YJ76#WP_013024030.1
OG0000287	P.ana_AJ13355#WP_013024031.1	P.ana_FDAARGOS680#WP_013024031.1	P.ana_LCFJ-001#WP_013024031.1	P.ana_LMG20103#WP_013024031.1	P.ana_LMG5342#WP_013024031.1	P.ana_Lstri#IAQ00_21815	P.ana_NN08200#WP_013024031.1	P.ana_OC5a#WP_013024031.1	P.ana_PA13#WP_013024031.1	P.ana_PNA97-1R#WP_013024031.1	P.ana_R100#WP_013024031.1	P.ana_SGAir0210#WP_028725407.1	P.ana_TZ39#WP_028725407.1	P.ana_YJ76#WP_013024031.1
OG0000288	P.ana_AJ13355#WP_013024035.1	P.ana_FDAARGOS680#WP_176018550.1	P.ana_LCFJ-001#WP_052651533.1	P.ana_LMG20103#WP_013024035.1	P.ana_LMG5342#WP_013024035.1	P.ana_Lstri#IAQ00_21795	P.ana_NN08200#WP_013024035.1	P.ana_OC5a#WP_207806462.1	P.ana_PA13#WP_014607010.1	P.ana_PNA97-1R#WP_014607010.1	P.ana_R100#WP_064372915.1	P.ana_SGAir0210#WP_052177143.1	P.ana_TZ39#WP_221611390.1	P.ana_YJ76#WP_013024035.1
OG0000289	P.ana_AJ13355#WP_013024038.1	P.ana_FDAARGOS680#WP_176018553.1	P.ana_LCFJ-001#WP_013024038.1	P.ana_LMG20103#WP_013024038.1	P.ana_LMG5342#WP_013024038.1	P.ana_Lstri#IAQ00_21780	P.ana_NN08200#WP_013024038.1	P.ana_OC5a#WP_013024038.1	P.ana_PA13#WP_013024038.1	P.ana_PNA97-1R#WP_013024038.1	P.ana_R100#WP_013024038.1	P.ana_SGAir0210#WP_028725412.1	P.ana_TZ39#WP_028725412.1	P.ana_YJ76#WP_013024038.1
OG0000290	P.ana_AJ13355#WP_013024042.1	P.ana_FDAARGOS680#WP_013024042.1	P.ana_LCFJ-001#WP_013024042.1	P.ana_LMG20103#WP_013024042.1	P.ana_LMG5342#WP_013024042.1	P.ana_Lstri#IAQ00_21760	P.ana_NN08200#WP_013024042.1	P.ana_OC5a#WP_013024042.1	P.ana_PA13#WP_013024042.1	P.ana_PNA97-1R#WP_013024042.1	P.ana_R100#WP_013024042.1	P.ana_SGAir0210#WP_047714875.1	P.ana_TZ39#WP_047714875.1	P.ana_YJ76#WP_013024042.1
OG0000291	P.ana_AJ13355#WP_013024048.1	P.ana_FDAARGOS680#WP_013024048.1	P.ana_LCFJ-001#WP_013024048.1	P.ana_LMG20103#WP_013024048.1	P.ana_LMG5342#WP_015701300.1	P.ana_Lstri#IAQ00_21730	P.ana_NN08200#WP_013024048.1	P.ana_OC5a#WP_013024048.1	P.ana_PA13#WP_013024048.1	P.ana_PNA97-1R#WP_013024048.1	P.ana_R100#WP_064372921.1	P.ana_SGAir0210#WP_089528822.1	P.ana_TZ39#WP_047714878.1	P.ana_YJ76#WP_013024048.1
OG0000292	P.ana_AJ13355#WP_013024051.1	P.ana_FDAARGOS680#WP_013024051.1	P.ana_LCFJ-001#WP_013024051.1	P.ana_LMG20103#WP_013024051.1	P.ana_LMG5342#WP_013024051.1	P.ana_Lstri#IAQ00_21715	P.ana_NN08200#WP_013024051.1	P.ana_OC5a#WP_013024051.1	P.ana_PA13#WP_013024051.1	P.ana_PNA97-1R#WP_013024051.1	P.ana_R100#WP_013024051.1	P.ana_SGAir0210#WP_028725423.1	P.ana_TZ39#WP_028725423.1	P.ana_YJ76#WP_013024051.1
OG0000293	P.ana_AJ13355#WP_013024053.1	P.ana_FDAARGOS680#WP_176018556.1	P.ana_LCFJ-001#WP_013024053.1	P.ana_LMG20103#WP_013024053.1	P.ana_LMG5342#WP_014607001.1	P.ana_Lstri#IAQ00_21695	P.ana_NN08200#WP_013024053.1	P.ana_OC5a#WP_013024053.1	P.ana_PA13#WP_014607001.1	P.ana_PNA97-1R#WP_013024053.1	P.ana_R100#WP_014607001.1	P.ana_SGAir0210#WP_064365745.1	P.ana_TZ39#WP_028725425.1	P.ana_YJ76#WP_013024053.1
OG0000294	P.ana_AJ13355#WP_013024054.1	P.ana_FDAARGOS680#WP_013024054.1	P.ana_LCFJ-001#WP_013024054.1	P.ana_LMG20103#WP_013024054.1	P.ana_LMG5342#WP_014607000.1	P.ana_Lstri#IAQ00_21690	P.ana_NN08200#WP_078829282.1	P.ana_OC5a#WP_013024054.1	P.ana_PA13#WP_014607000.1	P.ana_PNA97-1R#WP_013024054.1	P.ana_R100#WP_064372922.1	P.ana_SGAir0210#WP_047714881.1	P.ana_TZ39#WP_221611387.1	P.ana_YJ76#WP_013024054.1
OG0000295	P.ana_AJ13355#WP_013024055.1	P.ana_FDAARGOS680#WP_145033443.1	P.ana_LCFJ-001#WP_013024055.1	P.ana_LMG20103#WP_013024055.1	P.ana_LMG5342#WP_014606999.1	P.ana_Lstri#IAQ00_21685	P.ana_NN08200#WP_013024055.1	P.ana_OC5a#WP_013024055.1	P.ana_PA13#WP_014606999.1	P.ana_PNA97-1R#WP_013024055.1	P.ana_R100#WP_014606999.1	P.ana_SGAir0210#WP_110146179.1	P.ana_TZ39#WP_028725427.1	P.ana_YJ76#WP_089517712.1
OG0000296	P.ana_AJ13355#WP_013024060.1	P.ana_FDAARGOS680#WP_013024060.1	P.ana_LCFJ-001#WP_013024060.1	P.ana_LMG20103#WP_013024060.1	P.ana_LMG5342#WP_015701297.1	P.ana_Lstri#IAQ00_21660	P.ana_NN08200#WP_128392446.1	P.ana_OC5a#WP_013024060.1	P.ana_PA13#WP_014606996.1	P.ana_PNA97-1R#WP_104933008.1	P.ana_R100#WP_015701297.1	P.ana_SGAir0210#WP_110146177.1	P.ana_TZ39#WP_110957316.1	P.ana_YJ76#WP_014606996.1
OG0000297	P.ana_AJ13355#WP_013024063.1	P.ana_FDAARGOS680#WP_078829277.1	P.ana_LCFJ-001#WP_013024063.1	P.ana_LMG20103#WP_013024063.1	P.ana_LMG5342#WP_015701295.1	P.ana_Lstri#IAQ00_21645	P.ana_NN08200#WP_013024063.1	P.ana_OC5a#WP_013024063.1	P.ana_PA13#WP_014606993.1	P.ana_PNA97-1R#WP_013024063.1	P.ana_R100#WP_014606993.1	P.ana_SGAir0210#WP_047714888.1	P.ana_TZ39#WP_028725432.1	P.ana_YJ76#WP_013024063.1
OG0000298	P.ana_AJ13355#WP_013024069.1	P.ana_FDAARGOS680#WP_013024069.1	P.ana_LCFJ-001#WP_013024069.1	P.ana_LMG20103#WP_013024069.1	P.ana_LMG5342#WP_013024069.1	P.ana_Lstri#IAQ00_21580	P.ana_NN08200#WP_013024069.1	P.ana_OC5a#WP_013024069.1	P.ana_PA13#WP_014606988.1	P.ana_PNA97-1R#WP_013024069.1	P.ana_R100#WP_013024069.1	P.ana_SGAir0210#WP_072015869.1	P.ana_TZ39#WP_028722934.1	P.ana_YJ76#WP_013024069.1
OG0000299	P.ana_AJ13355#WP_013024071.1	P.ana_FDAARGOS680#WP_013024071.1	P.ana_LCFJ-001#WP_013024071.1	P.ana_LMG20103#WP_013024071.1	P.ana_LMG5342#WP_013024071.1	P.ana_Lstri#IAQ00_21570	P.ana_NN08200#WP_013024071.1	P.ana_OC5a#WP_013024071.1	P.ana_PA13#WP_013024071.1	P.ana_PNA97-1R#WP_013024071.1	P.ana_R100#WP_013024071.1	P.ana_SGAir0210#WP_110146175.1	P.ana_TZ39#WP_221611385.1	P.ana_YJ76#WP_013024071.1
OG0000300	P.ana_AJ13355#WP_013024078.1	P.ana_FDAARGOS680#WP_176018564.1	P.ana_LCFJ-001#WP_013024078.1	P.ana_LMG20103#WP_013024078.1	P.ana_LMG5342#WP_013024078.1	P.ana_Lstri#IAQ00_21535	P.ana_NN08200#WP_013024078.1	P.ana_OC5a#WP_013024078.1	P.ana_PA13#WP_013024078.1	P.ana_PNA97-1R#WP_013024078.1	P.ana_R100#WP_013024078.1	P.ana_SGAir0210#WP_028722941.1	P.ana_TZ39#WP_206116111.1	P.ana_YJ76#WP_013024078.1
OG0000301	P.ana_AJ13355#WP_013024082.1	P.ana_FDAARGOS680#WP_013024082.1	P.ana_LCFJ-001#WP_013024082.1	P.ana_LMG20103#WP_013024082.1	P.ana_LMG5342#WP_013024082.1	P.ana_Lstri#IAQ00_21515	P.ana_NN08200#WP_013024082.1	P.ana_OC5a#WP_013024082.1	P.ana_PA13#WP_013024082.1	P.ana_PNA97-1R#WP_013024082.1	P.ana_R100#WP_013024082.1	P.ana_SGAir0210#WP_013024082.1	P.ana_TZ39#WP_206116114.1	P.ana_YJ76#WP_013024082.1
OG0000302	P.ana_AJ13355#WP_013024083.1	P.ana_FDAARGOS680#WP_176018566.1	P.ana_LCFJ-001#WP_013024083.1	P.ana_LMG20103#WP_013024083.1	P.ana_LMG5342#WP_013024083.1	P.ana_Lstri#IAQ00_21510		P.ana_OC5a#WP_013024083.1	P.ana_PA13#WP_013024083.1	P.ana_PNA97-1R#WP_013024083.1	P.ana_R100#WP_013024083.1	P.ana_SGAir0210#WP_110146172.1	P.ana_TZ39#WP_221611066.1, P.ana_TZ39#WP_221611383.1	P.ana_YJ76#WP_013024083.1
OG0000303	P.ana_AJ13355#WP_013024084.1	P.ana_FDAARGOS680#WP_176018567.1	P.ana_LCFJ-001#WP_013024084.1	P.ana_LMG20103#WP_013024084.1	P.ana_LMG5342#WP_013024084.1	P.ana_Lstri#IAQ00_21505	P.ana_NN08200#WP_013024084.1	P.ana_OC5a#WP_013024084.1	P.ana_PA13#WP_014606981.1	P.ana_PNA97-1R#WP_013024084.1	P.ana_R100#WP_013024084.1	P.ana_SGAir0210#WP_028722944.1	P.ana_TZ39#WP_028722944.1	P.ana_YJ76#WP_013024084.1
OG0000304	P.ana_AJ13355#WP_013024086.1	P.ana_FDAARGOS680#WP_013024086.1	P.ana_LCFJ-001#WP_013024086.1	P.ana_LMG20103#WP_013024086.1	P.ana_LMG5342#WP_013024086.1	P.ana_Lstri#IAQ00_21495	P.ana_NN08200#WP_013024086.1	P.ana_OC5a#WP_013024086.1	P.ana_PA13#WP_013024086.1	P.ana_PNA97-1R#WP_013024086.1	P.ana_R100#WP_013024086.1	P.ana_SGAir0210#WP_064365761.1	P.ana_TZ39#WP_013024086.1	P.ana_YJ76#WP_013024086.1
OG0000305	P.ana_AJ13355#WP_013024087.1	P.ana_FDAARGOS680#WP_013024087.1	P.ana_LCFJ-001#WP_013024087.1	P.ana_LMG20103#WP_013024087.1	P.ana_LMG5342#WP_013024087.1	P.ana_Lstri#IAQ00_21490	P.ana_NN08200#WP_078829275.1	P.ana_OC5a#WP_013024087.1	P.ana_PA13#WP_013024087.1	P.ana_PNA97-1R#WP_013024087.1	P.ana_R100#WP_013024087.1	P.ana_SGAir0210#WP_028722947.1	P.ana_TZ39#WP_221611382.1	P.ana_YJ76#WP_013024087.1
OG0000306	P.ana_AJ13355#WP_013024088.1	P.ana_FDAARGOS680#WP_013024088.1	P.ana_LCFJ-001#WP_013024088.1	P.ana_LMG20103#WP_013024088.1	P.ana_LMG5342#WP_013024088.1	P.ana_Lstri#IAQ00_21485	P.ana_NN08200#WP_013024088.1	P.ana_OC5a#WP_013024088.1	P.ana_PA13#WP_013024088.1	P.ana_PNA97-1R#WP_013024088.1	P.ana_R100#WP_064372926.1	P.ana_SGAir0210#WP_110146170.1	P.ana_TZ39#WP_221611381.1	P.ana_YJ76#WP_013024088.1
OG0000307	P.ana_AJ13355#WP_013024089.1	P.ana_FDAARGOS680#WP_013024089.1	P.ana_LCFJ-001#WP_013024089.1	P.ana_LMG20103#WP_013024089.1	P.ana_LMG5342#WP_013024089.1	P.ana_Lstri#IAQ00_21480	P.ana_NN08200#WP_013024089.1	P.ana_OC5a#WP_013024089.1	P.ana_PA13#WP_013024089.1	P.ana_PNA97-1R#WP_072137738.1	P.ana_R100#WP_013024089.1	P.ana_SGAir0210#WP_064365763.1	P.ana_TZ39#WP_064365763.1	P.ana_YJ76#WP_072137738.1
OG0000308	P.ana_AJ13355#WP_013024093.1	P.ana_FDAARGOS680#WP_176018570.1	P.ana_LCFJ-001#WP_014606979.1	P.ana_LMG20103#WP_013024093.1	P.ana_LMG5342#WP_013024093.1	P.ana_Lstri#IAQ00_21440	P.ana_NN08200#WP_014606979.1	P.ana_OC5a#WP_014606979.1	P.ana_PA13#WP_014606979.1	P.ana_PNA97-1R#WP_014606979.1	P.ana_R100#WP_014606979.1	P.ana_SGAir0210#WP_014606979.1	P.ana_TZ39#WP_014606979.1	P.ana_YJ76#WP_014606979.1
OG0000309	P.ana_AJ13355#WP_013024097.1	P.ana_FDAARGOS680#WP_013024097.1	P.ana_LCFJ-001#WP_014606977.1	P.ana_LMG20103#WP_013024097.1	P.ana_LMG5342#WP_013024097.1	P.ana_Lstri#IAQ00_21420	P.ana_NN08200#WP_013024097.1	P.ana_OC5a#WP_013024097.1	P.ana_PA13#WP_014606977.1	P.ana_PNA97-1R#WP_014606977.1	P.ana_R100#WP_013024097.1	P.ana_SGAir0210#WP_028722954.1	P.ana_TZ39#WP_028722954.1	P.ana_YJ76#WP_014606977.1
OG0000310	P.ana_AJ13355#WP_013024098.1	P.ana_FDAARGOS680#WP_013024098.1	P.ana_LCFJ-001#WP_013024098.1	P.ana_LMG20103#WP_013024098.1	P.ana_LMG5342#WP_013024098.1	P.ana_Lstri#IAQ00_21415	P.ana_NN08200#WP_013024098.1	P.ana_OC5a#WP_013024098.1	P.ana_PA13#WP_013024098.1	P.ana_PNA97-1R#WP_013024098.1	P.ana_R100#WP_013024098.1	P.ana_SGAir0210#WP_028722955.1	P.ana_TZ39#WP_028722955.1	P.ana_YJ76#WP_013024098.1
OG0000311	P.ana_AJ13355#WP_013024100.1	P.ana_FDAARGOS680#WP_013024100.1	P.ana_LCFJ-001#WP_013024100.1	P.ana_LMG20103#WP_013024100.1	P.ana_LMG5342#WP_013024100.1	P.ana_Lstri#IAQ00_21405	P.ana_NN08200#WP_013024100.1	P.ana_OC5a#WP_013024100.1	P.ana_PA13#WP_013024100.1	P.ana_PNA97-1R#WP_013024100.1	P.ana_R100#WP_013024100.1	P.ana_SGAir0210#WP_013024100.1	P.ana_TZ39#WP_013024100.1	P.ana_YJ76#WP_013024100.1
OG0000312	P.ana_AJ13355#WP_013024103.1	P.ana_FDAARGOS680#WP_013024103.1	P.ana_LCFJ-001#WP_013024103.1	P.ana_LMG20103#WP_013024103.1	P.ana_LMG5342#WP_013024103.1	P.ana_Lstri#IAQ00_21390	P.ana_NN08200#WP_013024103.1	P.ana_OC5a#WP_013024103.1	P.ana_PA13#WP_013024103.1	P.ana_PNA97-1R#WP_104933011.1	P.ana_R100#WP_013024103.1	P.ana_SGAir0210#WP_028722959.1	P.ana_TZ39#WP_028722959.1	P.ana_YJ76#WP_013024103.1
OG0000313	P.ana_AJ13355#WP_013024107.1	P.ana_FDAARGOS680#WP_013024107.1	P.ana_LCFJ-001#WP_013024107.1	P.ana_LMG20103#WP_013024107.1	P.ana_LMG5342#WP_013024107.1	P.ana_Lstri#IAQ00_21370	P.ana_NN08200#WP_013024107.1	P.ana_OC5a#WP_013024107.1	P.ana_PA13#WP_013024107.1	P.ana_PNA97-1R#WP_013024107.1	P.ana_R100#WP_013024107.1	P.ana_SGAir0210#WP_028722962.1	P.ana_TZ39#WP_110983869.1	P.ana_YJ76#WP_013024107.1
OG0000314	P.ana_AJ13355#WP_013024108.1	P.ana_FDAARGOS680#WP_013024108.1	P.ana_LCFJ-001#WP_013024108.1	P.ana_LMG20103#WP_013024108.1	P.ana_LMG5342#WP_013024108.1	P.ana_Lstri#IAQ00_21365	P.ana_NN08200#WP_128392443.1	P.ana_OC5a#WP_013024108.1	P.ana_PA13#WP_014606971.1	P.ana_PNA97-1R#WP_013024108.1	P.ana_R100#WP_013024108.1	P.ana_SGAir0210#WP_089528804.1	P.ana_TZ39#WP_110983868.1	P.ana_YJ76#WP_013024108.1
OG0000315	P.ana_AJ13355#WP_013024109.1	P.ana_FDAARGOS680#WP_013024109.1	P.ana_LCFJ-001#WP_013024109.1	P.ana_LMG20103#WP_013024109.1	P.ana_LMG5342#WP_013024109.1	P.ana_Lstri#IAQ00_21360	P.ana_NN08200#WP_013024109.1	P.ana_OC5a#WP_013024109.1	P.ana_PA13#WP_013024109.1	P.ana_PNA97-1R#WP_013024109.1	P.ana_R100#WP_013024109.1	P.ana_SGAir0210#WP_013024109.1	P.ana_TZ39#WP_013024109.1	P.ana_YJ76#WP_013024109.1
OG0000316	P.ana_AJ13355#WP_013024112.1	P.ana_FDAARGOS680#WP_015701287.1	P.ana_LCFJ-001#WP_029570852.1	P.ana_LMG20103#WP_013024112.1	P.ana_LMG5342#WP_015701287.1	P.ana_Lstri#IAQ00_21320	P.ana_NN08200#WP_015701287.1	P.ana_OC5a#WP_015701287.1	P.ana_PA13#WP_014606968.1	P.ana_PNA97-1R#WP_104933013.1	P.ana_R100#WP_013024112.1	P.ana_SGAir0210#WP_015701287.1	P.ana_TZ39#WP_015701287.1	P.ana_YJ76#WP_013024112.1
OG0000317	P.ana_AJ13355#WP_013024113.1	P.ana_FDAARGOS680#WP_013024113.1	P.ana_LCFJ-001#WP_013024113.1	P.ana_LMG20103#WP_013024113.1	P.ana_LMG5342#WP_013024113.1	P.ana_Lstri#IAQ00_21315	P.ana_NN08200#WP_013024113.1	P.ana_OC5a#WP_013024113.1	P.ana_PA13#WP_013024113.1	P.ana_PNA97-1R#WP_013024113.1	P.ana_R100#WP_013024113.1	P.ana_SGAir0210#WP_013024113.1	P.ana_TZ39#WP_013024113.1	P.ana_YJ76#WP_013024113.1
OG0000318	P.ana_AJ13355#WP_013024115.1	P.ana_FDAARGOS680#WP_013024115.1	P.ana_LCFJ-001#WP_013024115.1	P.ana_LMG20103#WP_013024115.1	P.ana_LMG5342#WP_013024115.1	P.ana_Lstri#IAQ00_21270	P.ana_NN08200#WP_013024115.1	P.ana_OC5a#WP_013024115.1	P.ana_PA13#WP_013024115.1	P.ana_PNA97-1R#WP_013024115.1	P.ana_R100#WP_013024115.1	P.ana_SGAir0210#WP_028722877.1	P.ana_TZ39#WP_028722877.1	P.ana_YJ76#WP_013024115.1
OG0000319	P.ana_AJ13355#WP_013024116.1	P.ana_FDAARGOS680#WP_013024116.1	P.ana_LCFJ-001#WP_013024116.1	P.ana_LMG20103#WP_013024116.1	P.ana_LMG5342#WP_013024116.1	P.ana_Lstri#IAQ00_21255	P.ana_NN08200#WP_013024116.1	P.ana_OC5a#WP_013024116.1	P.ana_PA13#WP_013024116.1	P.ana_PNA97-1R#WP_089517707.1	P.ana_R100#WP_013024116.1	P.ana_SGAir0210#WP_089529272.1	P.ana_TZ39#WP_028722879.1	P.ana_YJ76#WP_089517707.1
OG0000320	P.ana_AJ13355#WP_013024122.1	P.ana_FDAARGOS680#WP_176018578.1	P.ana_LCFJ-001#WP_022622900.1	P.ana_LMG20103#WP_013024122.1	P.ana_LMG5342#WP_013024122.1	P.ana_Lstri#IAQ00_21220	P.ana_NN08200#WP_022622900.1	P.ana_OC5a#WP_013024122.1	P.ana_PA13#WP_014606963.1	P.ana_PNA97-1R#WP_013024122.1	P.ana_R100#WP_013024122.1	P.ana_SGAir0210#WP_028722884.1	P.ana_TZ39#WP_028722884.1	P.ana_YJ76#WP_014606963.1
OG0000321	P.ana_AJ13355#WP_013024123.1	P.ana_FDAARGOS680#WP_013024123.1	P.ana_LCFJ-001#WP_013024123.1	P.ana_LMG20103#WP_013024123.1	P.ana_LMG5342#WP_013024123.1	P.ana_Lstri#IAQ00_21215	P.ana_NN08200#WP_128392442.1	P.ana_OC5a#WP_013024123.1	P.ana_PA13#WP_013024123.1	P.ana_PNA97-1R#WP_013024123.1	P.ana_R100#WP_013024123.1	P.ana_SGAir0210#WP_028722885.1	P.ana_TZ39#WP_028722885.1	P.ana_YJ76#WP_013024123.1
OG0000322	P.ana_AJ13355#WP_013024125.1	P.ana_FDAARGOS680#WP_013024125.1	P.ana_LCFJ-001#WP_013024125.1	P.ana_LMG20103#WP_013024125.1	P.ana_LMG5342#WP_013024125.1	P.ana_Lstri#IAQ00_21205	P.ana_NN08200#WP_013024125.1	P.ana_OC5a#WP_013024125.1	P.ana_PA13#WP_013024125.1	P.ana_PNA97-1R#WP_013024125.1	P.ana_R100#WP_013024125.1	P.ana_SGAir0210#WP_064366158.1	P.ana_TZ39#WP_028722887.1	P.ana_YJ76#WP_013024125.1
OG0000323	P.ana_AJ13355#WP_013024128.1	P.ana_FDAARGOS680#WP_013024128.1	P.ana_LCFJ-001#WP_116198044.1	P.ana_LMG20103#WP_013024128.1	P.ana_LMG5342#WP_013024128.1	P.ana_Lstri#IAQ00_21185	P.ana_NN08200#WP_013024128.1	P.ana_OC5a#WP_013024128.1	P.ana_PA13#WP_013024128.1	P.ana_PNA97-1R#WP_013024128.1	P.ana_R100#WP_013024128.1	P.ana_SGAir0210#WP_047714181.1	P.ana_TZ39#WP_047714181.1	P.ana_YJ76#WP_013024128.1
OG0000324	P.ana_AJ13355#WP_013024144.1	P.ana_FDAARGOS680#WP_013024144.1	P.ana_LCFJ-001#WP_013024144.1	P.ana_LMG20103#WP_013024144.1	P.ana_LMG5342#WP_015701272.1	P.ana_Lstri#IAQ00_21085	P.ana_NN08200#WP_013024144.1	P.ana_OC5a#WP_013024144.1	P.ana_PA13#WP_014606952.1	P.ana_PNA97-1R#WP_174822888.1	P.ana_R100#WP_013024144.1	P.ana_SGAir0210#WP_176438575.1	P.ana_TZ39#WP_221611373.1	P.ana_YJ76#WP_033766286.1
OG0000325	P.ana_AJ13355#WP_013024155.1	P.ana_FDAARGOS680#WP_013024155.1	P.ana_LCFJ-001#WP_013024155.1	P.ana_LMG20103#WP_013024155.1	P.ana_LMG5342#WP_013024155.1	P.ana_Lstri#IAQ00_21030	P.ana_NN08200#WP_013024155.1	P.ana_OC5a#WP_013024155.1	P.ana_PA13#WP_013024155.1	P.ana_PNA97-1R#WP_013024155.1	P.ana_R100#WP_013024155.1	P.ana_SGAir0210#WP_013024155.1	P.ana_TZ39#WP_013024155.1	P.ana_YJ76#WP_013024155.1
OG0000326	P.ana_AJ13355#WP_013024157.1	P.ana_FDAARGOS680#WP_176018588.1	P.ana_LCFJ-001#WP_013024157.1	P.ana_LMG20103#WP_013024157.1	P.ana_LMG5342#WP_013024157.1	P.ana_Lstri#IAQ00_21020	P.ana_NN08200#WP_029569359.1	P.ana_OC5a#WP_013024157.1	P.ana_PA13#WP_014606945.1	P.ana_PNA97-1R#WP_104933019.1	P.ana_R100#WP_064372946.1	P.ana_SGAir0210#WP_110146164.1	P.ana_TZ39#WP_089528314.1	P.ana_YJ76#WP_089517700.1
OG0000327	P.ana_AJ13355#WP_013024159.1	P.ana_FDAARGOS680#WP_176018589.1	P.ana_LCFJ-001#WP_013024159.1	P.ana_LMG20103#WP_013024159.1	P.ana_LMG5342#WP_013024159.1	P.ana_Lstri#IAQ00_21010	P.ana_NN08200#WP_013024159.1	P.ana_OC5a#WP_207806458.1	P.ana_PA13#WP_014606943.1	P.ana_PNA97-1R#WP_013024159.1	P.ana_R100#WP_013024159.1	P.ana_SGAir0210#WP_047714338.1	P.ana_TZ39#WP_047714338.1	P.ana_YJ76#WP_013024159.1
OG0000328	P.ana_AJ13355#WP_013024160.1	P.ana_FDAARGOS680#WP_013024160.1	P.ana_LCFJ-001#WP_013024160.1	P.ana_LMG20103#WP_013024160.1	P.ana_LMG5342#WP_013024160.1	P.ana_Lstri#IAQ00_21005	P.ana_NN08200#WP_013024160.1	P.ana_OC5a#WP_013024160.1	P.ana_PA13#WP_013024160.1	P.ana_PNA97-1R#WP_013024160.1	P.ana_R100#WP_013024160.1	P.ana_SGAir0210#WP_058706496.1	P.ana_TZ39#WP_058706496.1	P.ana_YJ76#WP_013024160.1
OG0000329	P.ana_AJ13355#WP_013024164.1	P.ana_FDAARGOS680#WP_013024164.1	P.ana_LCFJ-001#WP_013024164.1	P.ana_LMG20103#WP_013024164.1	P.ana_LMG5342#WP_013024164.1	P.ana_Lstri#IAQ00_20985	P.ana_NN08200#WP_013024164.1	P.ana_OC5a#WP_013024164.1	P.ana_PA13#WP_013024164.1	P.ana_PNA97-1R#WP_013024164.1	P.ana_R100#WP_013024164.1	P.ana_SGAir0210#WP_013024164.1	P.ana_TZ39#WP_013024164.1	P.ana_YJ76#WP_013024164.1
OG0000330	P.ana_AJ13355#WP_013024165.1	P.ana_FDAARGOS680#WP_176018592.1	P.ana_LCFJ-001#WP_013024165.1	P.ana_LMG20103#WP_013024165.1	P.ana_LMG5342#WP_013024165.1	P.ana_Lstri#IAQ00_20980	P.ana_NN08200#WP_013024165.1	P.ana_OC5a#WP_013024165.1	P.ana_PA13#WP_013024165.1	P.ana_PNA97-1R#WP_013024165.1	P.ana_R100#WP_013024165.1	P.ana_SGAir0210#WP_028723003.1	P.ana_TZ39#WP_028723003.1	P.ana_YJ76#WP_013024165.1
OG0000331	P.ana_AJ13355#WP_013024166.1	P.ana_FDAARGOS680#WP_013024166.1	P.ana_LCFJ-001#WP_013024166.1	P.ana_LMG20103#WP_013024166.1	P.ana_LMG5342#WP_013024166.1	P.ana_Lstri#IAQ00_20975	P.ana_NN08200#WP_013024166.1	P.ana_OC5a#WP_013024166.1	P.ana_PA13#WP_013024166.1	P.ana_PNA97-1R#WP_104933021.1	P.ana_R100#WP_013024166.1	P.ana_SGAir0210#WP_047714334.1	P.ana_TZ39#WP_047714334.1	P.ana_YJ76#WP_013024166.1
OG0000332	P.ana_AJ13355#WP_013024174.1	P.ana_FDAARGOS680#WP_128392440.1	P.ana_LCFJ-001#WP_013024174.1	P.ana_LMG20103#WP_013024174.1	P.ana_LMG5342#WP_013024174.1	P.ana_Lstri#IAQ00_20940	P.ana_NN08200#WP_128392440.1	P.ana_OC5a#WP_014606936.1	P.ana_PA13#WP_014606936.1	P.ana_PNA97-1R#WP_104933022.1	P.ana_R100#WP_064372952.1	P.ana_SGAir0210#WP_089528311.1	P.ana_TZ39#WP_110956961.1	P.ana_YJ76#WP_227008672.1
OG0000333	P.ana_AJ13355#WP_013024176.1	P.ana_FDAARGOS680#WP_029570865.1	P.ana_LCFJ-001#WP_116219972.1	P.ana_LMG20103#WP_013024176.1	P.ana_LMG5342#WP_015701259.1	P.ana_Lstri#IAQ00_20930	P.ana_NN08200#WP_105091677.1	P.ana_OC5a#WP_013024176.1	P.ana_PA13#WP_014606934.1	P.ana_PNA97-1R#WP_104933023.1	P.ana_R100#WP_015701259.1	P.ana_SGAir0210#WP_089528310.1	P.ana_TZ39#WP_064366253.1	P.ana_YJ76#WP_015701259.1
OG0000334	P.ana_AJ13355#WP_013024178.1	P.ana_FDAARGOS680#WP_176018595.1	P.ana_LCFJ-001#WP_013024178.1	P.ana_LMG20103#WP_013024178.1	P.ana_LMG5342#WP_013024178.1	P.ana_Lstri#IAQ00_20920	P.ana_NN08200#WP_013024178.1	P.ana_OC5a#WP_013024178.1	P.ana_PA13#WP_013024178.1	P.ana_PNA97-1R#WP_013024178.1	P.ana_R100#WP_013024178.1	P.ana_SGAir0210#WP_028722995.1	P.ana_TZ39#WP_028722995.1	P.ana_YJ76#WP_013024178.1
OG0000335	P.ana_AJ13355#WP_013024182.1	P.ana_FDAARGOS680#WP_176018598.1	P.ana_LCFJ-001#WP_013024182.1	P.ana_LMG20103#WP_013024182.1	P.ana_LMG5342#WP_013024182.1	P.ana_Lstri#IAQ00_20900	P.ana_NN08200#WP_013024182.1	P.ana_OC5a#WP_013024182.1	P.ana_PA13#WP_013024182.1	P.ana_PNA97-1R#WP_064372955.1	P.ana_R100#WP_064372955.1	P.ana_SGAir0210#WP_013024182.1	P.ana_TZ39#WP_013024182.1	P.ana_YJ76#WP_064372955.1
OG0000336	P.ana_AJ13355#WP_013024184.1	P.ana_FDAARGOS680#WP_013024184.1	P.ana_LCFJ-001#WP_013024184.1	P.ana_LMG20103#WP_013024184.1	P.ana_LMG5342#WP_013024184.1	P.ana_Lstri#IAQ00_20890	P.ana_NN08200#WP_013024184.1	P.ana_OC5a#WP_013024184.1	P.ana_PA13#WP_013024184.1	P.ana_PNA97-1R#WP_013024184.1	P.ana_R100#WP_013024184.1	P.ana_SGAir0210#WP_110146161.1	P.ana_TZ39#WP_019105653.1	P.ana_YJ76#WP_019105653.1
OG0000337	P.ana_AJ13355#WP_013024185.1	P.ana_FDAARGOS680#WP_013024185.1	P.ana_LCFJ-001#WP_013024185.1	P.ana_LMG20103#WP_013024185.1	P.ana_LMG5342#WP_015701252.1	P.ana_Lstri#IAQ00_20885	P.ana_NN08200#WP_013024185.1	P.ana_OC5a#WP_013024185.1	P.ana_PA13#WP_013024185.1	P.ana_PNA97-1R#WP_013024185.1	P.ana_R100#WP_013024185.1	P.ana_SGAir0210#WP_013024185.1	P.ana_TZ39#WP_013024185.1	P.ana_YJ76#WP_013024185.1
OG0000338	P.ana_AJ13355#WP_013024186.1	P.ana_FDAARGOS680#WP_176018599.1	P.ana_LCFJ-001#WP_013024186.1	P.ana_LMG20103#WP_013024186.1	P.ana_LMG5342#WP_013024186.1	P.ana_Lstri#IAQ00_20880	P.ana_NN08200#WP_013024186.1	P.ana_OC5a#WP_013024186.1	P.ana_PA13#WP_013024186.1	P.ana_PNA97-1R#WP_013024186.1	P.ana_R100#WP_013024186.1	P.ana_SGAir0210#WP_089528308.1	P.ana_TZ39#WP_089528308.1	P.ana_YJ76#WP_013024186.1
OG0000339	P.ana_AJ13355#WP_013024188.1	P.ana_FDAARGOS680#WP_013024188.1	P.ana_LCFJ-001#WP_013024188.1	P.ana_LMG20103#WP_013024188.1	P.ana_LMG5342#WP_013024188.1	P.ana_Lstri#IAQ00_20870	P.ana_NN08200#WP_013024188.1	P.ana_OC5a#WP_013024188.1	P.ana_PA13#WP_013024188.1	P.ana_PNA97-1R#WP_019105652.1	P.ana_R100#WP_013024188.1	P.ana_SGAir0210#WP_028722988.1	P.ana_TZ39#WP_028722988.1	P.ana_YJ76#WP_089517696.1
OG0000340	P.ana_AJ13355#WP_013024190.1	P.ana_FDAARGOS680#WP_013024190.1	P.ana_LCFJ-001#WP_013024190.1	P.ana_LMG20103#WP_013024190.1	P.ana_LMG5342#WP_013024190.1	P.ana_Lstri#IAQ00_20860	P.ana_NN08200#WP_013024190.1	P.ana_OC5a#WP_013024190.1	P.ana_PA13#WP_013024190.1	P.ana_PNA97-1R#WP_013024190.1	P.ana_R100#WP_013024190.1	P.ana_SGAir0210#WP_013024190.1	P.ana_TZ39#WP_013024190.1	P.ana_YJ76#WP_013024190.1
OG0000341	P.ana_AJ13355#WP_013024203.1	P.ana_FDAARGOS680#WP_176018604.1	P.ana_LCFJ-001#WP_014606919.1	P.ana_LMG20103#WP_013024203.1	P.ana_LMG5342#WP_013024203.1	P.ana_Lstri#IAQ00_20790	P.ana_NN08200#WP_014606919.1	P.ana_OC5a#WP_013024203.1	P.ana_PA13#WP_014606919.1	P.ana_PNA97-1R#WP_013024203.1	P.ana_R100#WP_013024203.1	P.ana_SGAir0210#WP_110146157.1	P.ana_TZ39#WP_110146157.1	P.ana_YJ76#WP_014606919.1
OG0000342	P.ana_AJ13355#WP_013024205.1	P.ana_FDAARGOS680#WP_013024205.1	P.ana_LCFJ-001#WP_022622130.1	P.ana_LMG20103#WP_013024205.1	P.ana_LMG5342#WP_013024205.1	P.ana_Lstri#IAQ00_20780	P.ana_NN08200#WP_022622130.1	P.ana_OC5a#WP_022622130.1	P.ana_PA13#WP_014606917.1	P.ana_PNA97-1R#WP_013024205.1	P.ana_R100#WP_013024205.1	P.ana_SGAir0210#WP_110146156.1	P.ana_TZ39#WP_047715285.1	P.ana_YJ76#WP_022622130.1
OG0000343	P.ana_AJ13355#WP_013024216.1	P.ana_FDAARGOS680#WP_015701237.1	P.ana_LCFJ-001#WP_015701237.1	P.ana_LMG20103#WP_013024216.1	P.ana_LMG5342#WP_015701237.1	P.ana_Lstri#IAQ00_20725	P.ana_NN08200#WP_015701237.1	P.ana_OC5a#WP_064372965.1	P.ana_PA13#WP_014606909.1	P.ana_PNA97-1R#WP_013024216.1	P.ana_R100#WP_064372965.1	P.ana_SGAir0210#WP_028723074.1	P.ana_TZ39#WP_058705827.1	P.ana_YJ76#WP_013024216.1
OG0000344	P.ana_AJ13355#WP_013024220.1	P.ana_FDAARGOS680#WP_176018610.1	P.ana_LCFJ-001#WP_013024220.1	P.ana_LMG20103#WP_013024220.1	P.ana_LMG5342#WP_013024220.1	P.ana_Lstri#IAQ00_20705	P.ana_NN08200#WP_013024220.1	P.ana_OC5a#WP_013024220.1	P.ana_PA13#WP_014606906.1	P.ana_PNA97-1R#WP_013024220.1	P.ana_R100#WP_013024220.1	P.ana_SGAir0210#WP_013024220.1	P.ana_TZ39#WP_013024220.1	P.ana_YJ76#WP_013024220.1
OG0000345	P.ana_AJ13355#WP_013024224.1	P.ana_FDAARGOS680#WP_013024224.1	P.ana_LCFJ-001#WP_013024224.1	P.ana_LMG20103#WP_013024224.1	P.ana_LMG5342#WP_013024224.1	P.ana_Lstri#IAQ00_20695	P.ana_NN08200#WP_013024224.1	P.ana_OC5a#WP_072404322.1	P.ana_PA13#WP_013024224.1	P.ana_PNA97-1R#WP_013024224.1	P.ana_R100#WP_064372967.1	P.ana_SGAir0210#WP_047715293.1	P.ana_TZ39#WP_028723079.1	P.ana_YJ76#WP_013024224.1
OG0000346	P.ana_AJ13355#WP_013024227.1	P.ana_FDAARGOS680#WP_013024227.1	P.ana_LCFJ-001#WP_013024227.1	P.ana_LMG20103#WP_013024227.1	P.ana_LMG5342#WP_015701235.1	P.ana_Lstri#IAQ00_20680	P.ana_NN08200#WP_013024227.1	P.ana_OC5a#WP_022622135.1	P.ana_PA13#WP_014606904.1	P.ana_PNA97-1R#WP_013024227.1	P.ana_R100#WP_022622135.1	P.ana_SGAir0210#WP_047715295.1	P.ana_TZ39#WP_110956952.1	P.ana_YJ76#WP_013024227.1
OG0000347	P.ana_AJ13355#WP_013024228.1	P.ana_FDAARGOS680#WP_013024228.1	P.ana_LCFJ-001#WP_013024228.1	P.ana_LMG20103#WP_013024228.1	P.ana_LMG5342#WP_013024228.1	P.ana_Lstri#IAQ00_20675	P.ana_NN08200#WP_013024228.1	P.ana_OC5a#WP_013024228.1	P.ana_PA13#WP_013024228.1	P.ana_PNA97-1R#WP_013024228.1	P.ana_R100#WP_013024228.1	P.ana_SGAir0210#WP_013024228.1	P.ana_TZ39#WP_013024228.1	P.ana_YJ76#WP_013024228.1
OG0000348	P.ana_AJ13355#WP_013024229.1	P.ana_FDAARGOS680#WP_176018612.1	P.ana_LCFJ-001#WP_042676616.1	P.ana_LMG20103#WP_013024229.1	P.ana_LMG5342#WP_013024229.1	P.ana_Lstri#IAQ00_20670	P.ana_NN08200#WP_013024229.1	P.ana_OC5a#WP_042676616.1	P.ana_PA13#WP_013024229.1	P.ana_PNA97-1R#WP_013024229.1	P.ana_R100#WP_042676616.1	P.ana_SGAir0210#WP_110146153.1	P.ana_TZ39#WP_042676616.1	P.ana_YJ76#WP_013024229.1
OG0000349	P.ana_AJ13355#WP_013024230.1	P.ana_FDAARGOS680#WP_064352951.1	P.ana_LCFJ-001#WP_116219975.1	P.ana_LMG20103#WP_013024230.1	P.ana_LMG5342#WP_013024230.1	P.ana_Lstri#IAQ00_20665	P.ana_NN08200#WP_013024230.1	P.ana_OC5a#WP_110286571.1	P.ana_PA13#WP_013024230.1	P.ana_PNA97-1R#WP_013024230.1	P.ana_R100#WP_064352951.1	P.ana_SGAir0210#WP_110146152.1	P.ana_TZ39#WP_221611364.1	P.ana_YJ76#WP_013024230.1
OG0000350	P.ana_AJ13355#WP_013024234.1	P.ana_FDAARGOS680#WP_013024234.1	P.ana_LCFJ-001#WP_116219977.1	P.ana_LMG20103#WP_013024234.1	P.ana_LMG5342#WP_015701232.1	P.ana_Lstri#IAQ00_20645	P.ana_NN08200#WP_015701232.1	P.ana_OC5a#WP_207806453.1	P.ana_PA13#WP_014606900.1	P.ana_PNA97-1R#WP_029569383.1	P.ana_R100#WP_064372973.1	P.ana_SGAir0210#WP_110146149.1	P.ana_TZ39#WP_047715298.1	P.ana_YJ76#WP_013024234.1
OG0000351	P.ana_AJ13355#WP_013024238.1	P.ana_FDAARGOS680#WP_176018617.1	P.ana_LCFJ-001#WP_013024238.1	P.ana_LMG20103#WP_013024238.1	P.ana_LMG5342#WP_015701229.1	P.ana_Lstri#IAQ00_20625	P.ana_NN08200#WP_013024238.1	P.ana_OC5a#WP_013024238.1	P.ana_PA13#WP_013024238.1	P.ana_PNA97-1R#WP_013024238.1	P.ana_R100#WP_013024238.1	P.ana_SGAir0210#WP_028723091.1	P.ana_TZ39#WP_028723091.1	P.ana_YJ76#WP_013024238.1
OG0000352	P.ana_AJ13355#WP_013024243.1	P.ana_FDAARGOS680#WP_014606892.1	P.ana_LCFJ-001#WP_042676986.1	P.ana_LMG20103#WP_013024243.1	P.ana_LMG5342#WP_015701224.1	P.ana_Lstri#IAQ00_20600	P.ana_NN08200#WP_013024243.1	P.ana_OC5a#WP_013024243.1	P.ana_PA13#WP_014606892.1	P.ana_PNA97-1R#WP_104933031.1	P.ana_R100#WP_064372981.1	P.ana_SGAir0210#WP_089528285.1	P.ana_TZ39#WP_047715304.1	P.ana_YJ76#WP_089517688.1
OG0000353	P.ana_AJ13355#WP_013024245.1	P.ana_FDAARGOS680#WP_013024245.1	P.ana_LCFJ-001#WP_013024245.1	P.ana_LMG20103#WP_013024245.1	P.ana_LMG5342#WP_015701221.1	P.ana_Lstri#IAQ00_20590	P.ana_NN08200#WP_013024245.1	P.ana_OC5a#WP_013024245.1	P.ana_PA13#WP_013024245.1	P.ana_PNA97-1R#WP_013024245.1	P.ana_R100#WP_064372983.1	P.ana_SGAir0210#WP_089528284.1	P.ana_TZ39#WP_047715305.1	P.ana_YJ76#WP_013024245.1
OG0000354	P.ana_AJ13355#WP_013024253.1	P.ana_FDAARGOS680#WP_176018622.1	P.ana_LCFJ-001#WP_013024253.1	P.ana_LMG20103#WP_013024253.1	P.ana_LMG5342#WP_013024253.1	P.ana_Lstri#IAQ00_20555	P.ana_NN08200#WP_013024253.1	P.ana_OC5a#WP_013024253.1	P.ana_PA13#WP_014606884.1	P.ana_PNA97-1R#WP_013024253.1	P.ana_R100#WP_064372990.1	P.ana_SGAir0210#WP_110146142.1	P.ana_TZ39#WP_028723105.1	P.ana_YJ76#WP_064372990.1
OG0000355	P.ana_AJ13355#WP_013024267.1	P.ana_FDAARGOS680#WP_013024267.1	P.ana_LCFJ-001#WP_013024267.1	P.ana_LMG20103#WP_013024267.1	P.ana_LMG5342#WP_013024267.1	P.ana_Lstri#IAQ00_20490	P.ana_NN08200#WP_013024267.1	P.ana_OC5a#WP_207806447.1	P.ana_PA13#WP_013024267.1	P.ana_PNA97-1R#WP_013024267.1	P.ana_R100#WP_064373001.1	P.ana_SGAir0210#WP_013024267.1	P.ana_TZ39#WP_013024267.1	P.ana_YJ76#WP_013024267.1
OG0000356	P.ana_AJ13355#WP_013024268.1	P.ana_FDAARGOS680#WP_013024268.1	P.ana_LCFJ-001#WP_116219986.1	P.ana_LMG20103#WP_013024268.1	P.ana_LMG5342#WP_013024268.1	P.ana_Lstri#IAQ00_20485	P.ana_NN08200#WP_013024268.1	P.ana_OC5a#WP_013024268.1	P.ana_PA13#WP_013024268.1	P.ana_PNA97-1R#WP_013024268.1	P.ana_R100#WP_013024268.1	P.ana_SGAir0210#WP_110146135.1	P.ana_TZ39#WP_028723118.1	P.ana_YJ76#WP_013024268.1
OG0000357	P.ana_AJ13355#WP_013024269.1	P.ana_FDAARGOS680#WP_013024269.1	P.ana_LCFJ-001#WP_029569395.1	P.ana_LMG20103#WP_013024269.1	P.ana_LMG5342#WP_013024269.1	P.ana_Lstri#IAQ00_20480	P.ana_NN08200#WP_013024269.1	P.ana_OC5a#WP_207806446.1	P.ana_PA13#WP_013024269.1	P.ana_PNA97-1R#WP_104933037.1	P.ana_R100#WP_013024269.1	P.ana_SGAir0210#WP_110146134.1	P.ana_TZ39#WP_221611361.1	P.ana_YJ76#WP_013024269.1
OG0000358	P.ana_AJ13355#WP_013024275.1	P.ana_FDAARGOS680#WP_013024275.1	P.ana_LCFJ-001#WP_013024275.1	P.ana_LMG20103#WP_013024275.1	P.ana_LMG5342#WP_013024275.1	P.ana_Lstri#IAQ00_20450	P.ana_NN08200#WP_013024275.1	P.ana_OC5a#WP_013024275.1	P.ana_PA13#WP_013024275.1	P.ana_PNA97-1R#WP_013024275.1	P.ana_R100#WP_064373006.1	P.ana_SGAir0210#WP_013024275.1	P.ana_TZ39#WP_013024275.1	P.ana_YJ76#WP_013024275.1
OG0000359	P.ana_AJ13355#WP_013024283.1	P.ana_FDAARGOS680#WP_176018632.1	P.ana_LCFJ-001#WP_013024283.1	P.ana_LMG20103#WP_013024283.1	P.ana_LMG5342#WP_013024283.1	P.ana_Lstri#IAQ00_20430	P.ana_NN08200#WP_013024283.1	P.ana_OC5a#WP_013024283.1	P.ana_PA13#WP_013024283.1	P.ana_PNA97-1R#WP_013024283.1	P.ana_R100#WP_013024283.1	P.ana_SGAir0210#WP_028723127.1	P.ana_TZ39#WP_047715321.1	P.ana_YJ76#WP_013024283.1
OG0000360	P.ana_AJ13355#WP_013024296.1	P.ana_FDAARGOS680#WP_033776843.1	P.ana_LCFJ-001#WP_033776843.1	P.ana_LMG20103#WP_013024296.1	P.ana_LMG5342#WP_013024296.1	P.ana_Lstri#IAQ00_19910	P.ana_NN08200#WP_013024296.1	P.ana_OC5a#WP_013024296.1	P.ana_PA13#WP_013024296.1	P.ana_PNA97-1R#WP_013024296.1	P.ana_R100#WP_033776843.1	P.ana_SGAir0210#WP_047714761.1	P.ana_TZ39#WP_047714761.1	P.ana_YJ76#WP_013024296.1
OG0000361	P.ana_AJ13355#WP_013024301.1	P.ana_FDAARGOS680#WP_013024301.1	P.ana_LCFJ-001#WP_013024301.1	P.ana_LMG20103#WP_013024301.1	P.ana_LMG5342#WP_013024301.1	P.ana_Lstri#IAQ00_19885	P.ana_NN08200#WP_013024301.1	P.ana_OC5a#WP_013024301.1	P.ana_PA13#WP_013024301.1	P.ana_PNA97-1R#WP_013024301.1	P.ana_R100#WP_013024301.1	P.ana_SGAir0210#WP_028723615.1	P.ana_TZ39#WP_028723615.1	P.ana_YJ76#WP_013024301.1
OG0000362	P.ana_AJ13355#WP_013024304.1	P.ana_FDAARGOS680#WP_013024304.1	P.ana_LCFJ-001#WP_013024304.1	P.ana_LMG20103#WP_013024304.1	P.ana_LMG5342#WP_013024304.1	P.ana_Lstri#IAQ00_19870	P.ana_NN08200#WP_013024304.1	P.ana_OC5a#WP_013024304.1	P.ana_PA13#WP_013024304.1	P.ana_PNA97-1R#WP_013024304.1	P.ana_R100#WP_013024304.1	P.ana_SGAir0210#WP_047714758.1	P.ana_TZ39#WP_047714758.1	P.ana_YJ76#WP_013024304.1
OG0000363	P.ana_AJ13355#WP_013024309.1	P.ana_FDAARGOS680#WP_013024309.1	P.ana_LCFJ-001#WP_013024309.1	P.ana_LMG20103#WP_013024309.1	P.ana_LMG5342#WP_013024309.1	P.ana_Lstri#IAQ00_19845	P.ana_NN08200#WP_013024309.1	P.ana_OC5a#WP_013024309.1	P.ana_PA13#WP_013024309.1	P.ana_PNA97-1R#WP_013024309.1	P.ana_R100#WP_013024309.1	P.ana_SGAir0210#WP_028723620.1	P.ana_TZ39#WP_028723620.1	P.ana_YJ76#WP_013024309.1
OG0000364	P.ana_AJ13355#WP_013024313.1	P.ana_FDAARGOS680#WP_013024313.1	P.ana_LCFJ-001#WP_013024313.1	P.ana_LMG20103#WP_013024313.1	P.ana_LMG5342#WP_013024313.1	P.ana_Lstri#IAQ00_19815	P.ana_NN08200#WP_013024313.1	P.ana_OC5a#WP_013024313.1	P.ana_PA13#WP_013024313.1	P.ana_PNA97-1R#WP_013024313.1	P.ana_R100#WP_013024313.1	P.ana_SGAir0210#WP_013024313.1	P.ana_TZ39#WP_013024313.1	P.ana_YJ76#WP_013024313.1
OG0000365	P.ana_AJ13355#WP_013024314.1	P.ana_FDAARGOS680#WP_013024314.1	P.ana_LCFJ-001#WP_013024314.1	P.ana_LMG20103#WP_013024314.1	P.ana_LMG5342#WP_013024314.1	P.ana_Lstri#IAQ00_19810	P.ana_NN08200#WP_013024314.1	P.ana_OC5a#WP_013024314.1	P.ana_PA13#WP_013024314.1	P.ana_PNA97-1R#WP_013024314.1	P.ana_R100#WP_013024314.1	P.ana_SGAir0210#WP_028723623.1	P.ana_TZ39#WP_221611339.1	P.ana_YJ76#WP_013024314.1
OG0000366	P.ana_AJ13355#WP_013024315.1	P.ana_FDAARGOS680#WP_013024315.1	P.ana_LCFJ-001#WP_013024315.1	P.ana_LMG20103#WP_013024315.1	P.ana_LMG5342#WP_013024315.1	P.ana_Lstri#IAQ00_19805	P.ana_NN08200#WP_013024315.1	P.ana_OC5a#WP_013024315.1	P.ana_PA13#WP_013024315.1	P.ana_PNA97-1R#WP_013024315.1	P.ana_R100#WP_013024315.1	P.ana_SGAir0210#WP_028723624.1	P.ana_TZ39#WP_028723624.1	P.ana_YJ76#WP_013024315.1
OG0000367	P.ana_AJ13355#WP_013024318.1	P.ana_FDAARGOS680#WP_176018638.1	P.ana_LCFJ-001#WP_013024318.1	P.ana_LMG20103#WP_013024318.1	P.ana_LMG5342#WP_013024318.1	P.ana_Lstri#IAQ00_19790	P.ana_NN08200#WP_013024318.1	P.ana_OC5a#WP_013024318.1	P.ana_PA13#WP_013024318.1	P.ana_PNA97-1R#WP_013024318.1	P.ana_R100#WP_013024318.1	P.ana_SGAir0210#WP_047714833.1	P.ana_TZ39#WP_221611338.1	P.ana_YJ76#WP_089517668.1
OG0000368	P.ana_AJ13355#WP_013024319.1	P.ana_FDAARGOS680#WP_013024319.1	P.ana_LCFJ-001#WP_013024319.1	P.ana_LMG20103#WP_013024319.1	P.ana_LMG5342#WP_013024319.1	P.ana_Lstri#IAQ00_19785	P.ana_NN08200#WP_013024319.1	P.ana_OC5a#WP_013024319.1	P.ana_PA13#WP_013024319.1	P.ana_PNA97-1R#WP_013024319.1	P.ana_R100#WP_013024319.1	P.ana_SGAir0210#WP_028723629.1	P.ana_TZ39#WP_028723629.1	P.ana_YJ76#WP_013024319.1
OG0000369	P.ana_AJ13355#WP_013024320.1	P.ana_FDAARGOS680#WP_013024320.1	P.ana_LCFJ-001#WP_013024320.1	P.ana_LMG20103#WP_013024320.1	P.ana_LMG5342#WP_013024320.1	P.ana_Lstri#IAQ00_19780	P.ana_NN08200#WP_013024320.1	P.ana_OC5a#WP_013024320.1	P.ana_PA13#WP_013024320.1	P.ana_PNA97-1R#WP_013024320.1	P.ana_R100#WP_013024320.1	P.ana_SGAir0210#WP_013024320.1	P.ana_TZ39#WP_013024320.1	P.ana_YJ76#WP_013024320.1
OG0000370	P.ana_AJ13355#WP_013024321.1	P.ana_FDAARGOS680#WP_013024321.1	P.ana_LCFJ-001#WP_013024321.1	P.ana_LMG20103#WP_013024321.1	P.ana_LMG5342#WP_013024321.1	P.ana_Lstri#IAQ00_19775	P.ana_NN08200#WP_013024321.1	P.ana_OC5a#WP_013024321.1	P.ana_PA13#WP_013024321.1	P.ana_PNA97-1R#WP_013024321.1	P.ana_R100#WP_013024321.1	P.ana_SGAir0210#WP_013024321.1	P.ana_TZ39#WP_013024321.1	P.ana_YJ76#WP_013024321.1
OG0000371	P.ana_AJ13355#WP_013024322.1	P.ana_FDAARGOS680#WP_013024322.1	P.ana_LCFJ-001#WP_013024322.1	P.ana_LMG20103#WP_013024322.1	P.ana_LMG5342#WP_013024322.1	P.ana_Lstri#IAQ00_19770	P.ana_NN08200#WP_013024322.1	P.ana_OC5a#WP_013024322.1	P.ana_PA13#WP_013024322.1	P.ana_PNA97-1R#WP_013024322.1	P.ana_R100#WP_013024322.1	P.ana_SGAir0210#WP_028723630.1	P.ana_TZ39#WP_028723630.1	P.ana_YJ76#WP_013024322.1
OG0000372	P.ana_AJ13355#WP_013024323.1	P.ana_FDAARGOS680#WP_013024323.1	P.ana_LCFJ-001#WP_013024323.1	P.ana_LMG20103#WP_013024323.1	P.ana_LMG5342#WP_013024323.1	P.ana_Lstri#IAQ00_19765	P.ana_NN08200#WP_013024323.1	P.ana_OC5a#WP_013024323.1	P.ana_PA13#WP_013024323.1	P.ana_PNA97-1R#WP_013024323.1	P.ana_R100#WP_013024323.1	P.ana_SGAir0210#WP_047714832.1	P.ana_TZ39#WP_028723631.1	P.ana_YJ76#WP_013024323.1
OG0000373	P.ana_AJ13355#WP_013024324.1	P.ana_FDAARGOS680#WP_013024324.1	P.ana_LCFJ-001#WP_013024324.1	P.ana_LMG20103#WP_013024324.1	P.ana_LMG5342#WP_013024324.1	P.ana_Lstri#IAQ00_19760	P.ana_NN08200#WP_013024324.1	P.ana_OC5a#WP_013024324.1	P.ana_PA13#WP_013024324.1	P.ana_PNA97-1R#WP_013024324.1	P.ana_R100#WP_013024324.1	P.ana_SGAir0210#WP_013024324.1	P.ana_TZ39#WP_013024324.1	P.ana_YJ76#WP_013024324.1
OG0000374	P.ana_AJ13355#WP_013024325.1	P.ana_FDAARGOS680#WP_019106702.1	P.ana_LCFJ-001#WP_013024325.1	P.ana_LMG20103#WP_013024325.1	P.ana_LMG5342#WP_014606756.1	P.ana_Lstri#IAQ00_19755	P.ana_NN08200#WP_019106702.1	P.ana_OC5a#WP_013024325.1	P.ana_PA13#WP_014606756.1	P.ana_PNA97-1R#WP_013024325.1	P.ana_R100#WP_014606756.1	P.ana_SGAir0210#WP_089528256.1	P.ana_TZ39#WP_028723632.1	P.ana_YJ76#WP_013024325.1
OG0000375	P.ana_AJ13355#WP_013024326.1	P.ana_FDAARGOS680#WP_019106703.1	P.ana_LCFJ-001#WP_013024326.1	P.ana_LMG20103#WP_013024326.1	P.ana_LMG5342#WP_014606755.1	P.ana_Lstri#IAQ00_19750	P.ana_NN08200#WP_019106703.1	P.ana_OC5a#WP_013024326.1	P.ana_PA13#WP_014606755.1	P.ana_PNA97-1R#WP_013024326.1	P.ana_R100#WP_014606755.1	P.ana_SGAir0210#WP_014606755.1	P.ana_TZ39#WP_014606755.1	P.ana_YJ76#WP_013024326.1
OG0000376	P.ana_AJ13355#WP_013024327.1	P.ana_FDAARGOS680#WP_013024327.1	P.ana_LCFJ-001#WP_013024327.1	P.ana_LMG20103#WP_013024327.1	P.ana_LMG5342#WP_015701103.1	P.ana_Lstri#IAQ00_19745	P.ana_NN08200#WP_013024327.1	P.ana_OC5a#WP_013024327.1	P.ana_PA13#WP_013024327.1	P.ana_PNA97-1R#WP_013024327.1	P.ana_R100#WP_013024327.1	P.ana_SGAir0210#WP_089528255.1	P.ana_TZ39#WP_028723633.1	P.ana_YJ76#WP_013024327.1
OG0000377	P.ana_AJ13355#WP_013024328.1	P.ana_FDAARGOS680#WP_013024328.1	P.ana_LCFJ-001#WP_116219990.1	P.ana_LMG20103#WP_013024328.1	P.ana_LMG5342#WP_013024328.1	P.ana_Lstri#IAQ00_19740	P.ana_NN08200#WP_013024328.1	P.ana_OC5a#WP_013024328.1	P.ana_PA13#WP_013024328.1	P.ana_PNA97-1R#WP_013024328.1	P.ana_R100#WP_029569500.1	P.ana_SGAir0210#WP_047714830.1	P.ana_TZ39#WP_028723634.1	P.ana_YJ76#WP_013024328.1
OG0000378	P.ana_AJ13355#WP_013024329.1	P.ana_FDAARGOS680#WP_013024329.1	P.ana_LCFJ-001#WP_013024329.1	P.ana_LMG20103#WP_013024329.1	P.ana_LMG5342#WP_015701102.1	P.ana_Lstri#IAQ00_19735	P.ana_NN08200#WP_015701102.1	P.ana_OC5a#WP_013024329.1	P.ana_PA13#WP_013024329.1	P.ana_PNA97-1R#WP_013024329.1	P.ana_R100#WP_015701102.1	P.ana_SGAir0210#WP_028723635.1	P.ana_TZ39#WP_028723635.1	P.ana_YJ76#WP_013024329.1
OG0000379	P.ana_AJ13355#WP_013024331.1	P.ana_FDAARGOS680#WP_013024331.1	P.ana_LCFJ-001#WP_013024331.1	P.ana_LMG20103#WP_013024331.1	P.ana_LMG5342#WP_013024331.1	P.ana_Lstri#IAQ00_19725	P.ana_NN08200#WP_013024331.1	P.ana_OC5a#WP_013024331.1	P.ana_PA13#WP_013024331.1	P.ana_PNA97-1R#WP_104933096.1	P.ana_R100#WP_013024331.1	P.ana_SGAir0210#WP_028723637.1	P.ana_TZ39#WP_028723637.1	P.ana_YJ76#WP_013024331.1
OG0000380	P.ana_AJ13355#WP_013024334.1	P.ana_FDAARGOS680#WP_013024334.1	P.ana_LCFJ-001#WP_013024334.1	P.ana_LMG20103#WP_013024334.1	P.ana_LMG5342#WP_013024334.1	P.ana_Lstri#IAQ00_19710	P.ana_NN08200#WP_112900286.1	P.ana_OC5a#WP_013024334.1	P.ana_PA13#WP_013024334.1	P.ana_PNA97-1R#WP_013024334.1	P.ana_R100#WP_064373030.1	P.ana_SGAir0210#WP_028723640.1	P.ana_TZ39#WP_028723640.1	P.ana_YJ76#WP_013024334.1
OG0000381	P.ana_AJ13355#WP_013024338.1	P.ana_FDAARGOS680#WP_013024338.1	P.ana_LCFJ-001#WP_013024338.1	P.ana_LMG20103#WP_013024338.1	P.ana_LMG5342#WP_013024338.1	P.ana_Lstri#IAQ00_19690	P.ana_NN08200#WP_013024338.1	P.ana_OC5a#WP_013024338.1	P.ana_PA13#WP_014606754.1	P.ana_PNA97-1R#WP_013024338.1	P.ana_R100#WP_013024338.1	P.ana_SGAir0210#WP_013024338.1	P.ana_TZ39#WP_013024338.1	P.ana_YJ76#WP_013024338.1
OG0000382	P.ana_AJ13355#WP_013024339.1	P.ana_FDAARGOS680#WP_013024339.1	P.ana_LCFJ-001#WP_013024339.1	P.ana_LMG20103#WP_013024339.1	P.ana_LMG5342#WP_013024339.1	P.ana_Lstri#IAQ00_19685	P.ana_NN08200#WP_013024339.1	P.ana_OC5a#WP_013024339.1	P.ana_PA13#WP_013024339.1	P.ana_PNA97-1R#WP_013024339.1	P.ana_R100#WP_013024339.1	P.ana_SGAir0210#WP_013024339.1	P.ana_TZ39#WP_013024339.1	P.ana_YJ76#WP_013024339.1
OG0000383	P.ana_AJ13355#WP_013024341.1	P.ana_FDAARGOS680#WP_013024341.1	P.ana_LCFJ-001#WP_013024341.1	P.ana_LMG20103#WP_013024341.1	P.ana_LMG5342#WP_013024341.1	P.ana_Lstri#IAQ00_19675	P.ana_NN08200#WP_013024341.1	P.ana_OC5a#WP_013024341.1	P.ana_PA13#WP_013024341.1	P.ana_PNA97-1R#WP_104933097.1	P.ana_R100#WP_013024341.1	P.ana_SGAir0210#WP_047714828.1	P.ana_TZ39#WP_028723643.1	P.ana_YJ76#WP_013024341.1
OG0000384	P.ana_AJ13355#WP_013024345.1	P.ana_FDAARGOS680#WP_013024345.1	P.ana_LCFJ-001#WP_013024345.1	P.ana_LMG20103#WP_013024345.1	P.ana_LMG5342#WP_013024345.1	P.ana_Lstri#IAQ00_19655	P.ana_NN08200#WP_013024345.1	P.ana_OC5a#WP_013024345.1	P.ana_PA13#WP_013024345.1	P.ana_PNA97-1R#WP_013024345.1	P.ana_R100#WP_013024345.1	P.ana_SGAir0210#WP_013024345.1	P.ana_TZ39#WP_013024345.1	P.ana_YJ76#WP_013024345.1
OG0000385	P.ana_AJ13355#WP_013024349.1	P.ana_FDAARGOS680#WP_014606750.1	P.ana_LCFJ-001#WP_013024349.1	P.ana_LMG20103#WP_013024349.1	P.ana_LMG5342#WP_014606750.1	P.ana_Lstri#IAQ00_19635	P.ana_NN08200#WP_013024349.1	P.ana_OC5a#WP_013024349.1	P.ana_PA13#WP_014606750.1	P.ana_PNA97-1R#WP_014606750.1	P.ana_R100#WP_014606750.1	P.ana_SGAir0210#WP_014606750.1	P.ana_TZ39#WP_014606750.1	P.ana_YJ76#WP_013024349.1
OG0000386	P.ana_AJ13355#WP_013024353.1	P.ana_FDAARGOS680#WP_013024353.1	P.ana_LCFJ-001#WP_013024353.1	P.ana_LMG20103#WP_013024353.1	P.ana_LMG5342#WP_015701096.1	P.ana_Lstri#IAQ00_19605	P.ana_NN08200#WP_013024353.1	P.ana_OC5a#WP_013024353.1	P.ana_PA13#WP_013024353.1	P.ana_PNA97-1R#WP_013024353.1	P.ana_R100#WP_013024353.1	P.ana_SGAir0210#WP_028723648.1	P.ana_TZ39#WP_028723648.1	P.ana_YJ76#WP_013024353.1
OG0000387	P.ana_AJ13355#WP_013024357.1	P.ana_FDAARGOS680#WP_013024357.1	P.ana_LCFJ-001#WP_013024357.1	P.ana_LMG20103#WP_013024357.1	P.ana_LMG5342#WP_013024357.1	P.ana_Lstri#IAQ00_19580	P.ana_NN08200#WP_013024357.1	P.ana_OC5a#WP_013024357.1	P.ana_PA13#WP_013024357.1	P.ana_PNA97-1R#WP_013024357.1	P.ana_R100#WP_013024357.1	P.ana_SGAir0210#WP_089528253.1	P.ana_TZ39#WP_089528253.1	P.ana_YJ76#WP_013024357.1
OG0000388	P.ana_AJ13355#WP_013024359.1	P.ana_FDAARGOS680#WP_013024359.1	P.ana_LCFJ-001#WP_116219992.1	P.ana_LMG20103#WP_013024359.1	P.ana_LMG5342#WP_015701094.1	P.ana_Lstri#IAQ00_19565	P.ana_NN08200#WP_128392360.1	P.ana_OC5a#WP_014606746.1	P.ana_PA13#WP_014606746.1	P.ana_PNA97-1R#WP_014606746.1	P.ana_R100#WP_015701094.1	P.ana_SGAir0210#WP_028723071.1	P.ana_TZ39#WP_028723071.1	P.ana_YJ76#WP_014606746.1
OG0000389	P.ana_AJ13355#WP_013024360.1	P.ana_FDAARGOS680#WP_176018644.1	P.ana_LCFJ-001#WP_104933099.1	P.ana_LMG20103#WP_013024360.1	P.ana_LMG5342#WP_015701093.1	P.ana_Lstri#IAQ00_19560	P.ana_NN08200#WP_013024360.1	P.ana_OC5a#WP_014606745.1	P.ana_PA13#WP_014606745.1	P.ana_PNA97-1R#WP_104933099.1	P.ana_R100#WP_013024360.1	P.ana_SGAir0210#WP_110146113.1	P.ana_TZ39#WP_089528252.1	P.ana_YJ76#WP_089517665.1
OG0000390	P.ana_AJ13355#WP_013024363.1	P.ana_FDAARGOS680#WP_064373037.1	P.ana_LCFJ-001#WP_105079038.1	P.ana_LMG20103#WP_013024363.1	P.ana_LMG5342#WP_015701092.1	P.ana_Lstri#IAQ00_19545	P.ana_NN08200#WP_013024363.1	P.ana_OC5a#WP_013024363.1	P.ana_PA13#WP_014606743.1	P.ana_PNA97-1R#WP_013024363.1	P.ana_R100#WP_064373037.1	P.ana_SGAir0210#WP_110146111.1	P.ana_TZ39#WP_028723067.1	P.ana_YJ76#WP_013024363.1
OG0000391	P.ana_AJ13355#WP_013024364.1	P.ana_FDAARGOS680#WP_064373039.1	P.ana_LCFJ-001#WP_064373039.1	P.ana_LMG20103#WP_013024364.1	P.ana_LMG5342#WP_015701091.1	P.ana_Lstri#IAQ00_19540	P.ana_NN08200#WP_013024364.1	P.ana_OC5a#WP_013024364.1	P.ana_PA13#WP_014606742.1	P.ana_PNA97-1R#WP_013024364.1	P.ana_R100#WP_064373039.1	P.ana_SGAir0210#WP_110146110.1	P.ana_TZ39#WP_028723066.1	P.ana_YJ76#WP_013024364.1
OG0000392	P.ana_AJ13355#WP_013024366.1	P.ana_FDAARGOS680#WP_176018646.1	P.ana_LCFJ-001#WP_013024366.1	P.ana_LMG20103#WP_013024366.1	P.ana_LMG5342#WP_013024366.1	P.ana_Lstri#IAQ00_19530	P.ana_NN08200#WP_013024366.1	P.ana_OC5a#WP_013024366.1	P.ana_PA13#WP_013024366.1	P.ana_PNA97-1R#WP_013024366.1	P.ana_R100#WP_064373040.1	P.ana_SGAir0210#WP_110146108.1	P.ana_TZ39#WP_221611335.1	P.ana_YJ76#WP_013024366.1
OG0000393	P.ana_AJ13355#WP_013024368.1	P.ana_FDAARGOS680#WP_176018647.1	P.ana_LCFJ-001#WP_014606739.1	P.ana_LMG20103#WP_013024368.1	P.ana_LMG5342#WP_014606739.1	P.ana_Lstri#IAQ00_19520	P.ana_NN08200#WP_022622355.1	P.ana_OC5a#WP_014606739.1	P.ana_PA13#WP_014606739.1	P.ana_PNA97-1R#WP_104933100.1	P.ana_R100#WP_014606739.1	P.ana_SGAir0210#WP_028723062.1	P.ana_TZ39#WP_028723062.1	P.ana_YJ76#WP_014606739.1
OG0000394	P.ana_AJ13355#WP_013024371.1	P.ana_FDAARGOS680#WP_013024371.1	P.ana_LCFJ-001#WP_013024371.1	P.ana_LMG20103#WP_013024371.1	P.ana_LMG5342#WP_013024371.1	P.ana_Lstri#IAQ00_19505	P.ana_NN08200#WP_013024371.1	P.ana_OC5a#WP_013024371.1	P.ana_PA13#WP_013024371.1	P.ana_PNA97-1R#WP_013024371.1	P.ana_R100#WP_013024371.1	P.ana_SGAir0210#WP_028723059.1	P.ana_TZ39#WP_028723059.1	P.ana_YJ76#WP_013024371.1
OG0000395	P.ana_AJ13355#WP_013024382.1	P.ana_FDAARGOS680#WP_013024382.1	P.ana_LCFJ-001#WP_013024382.1	P.ana_LMG20103#WP_013024382.1	P.ana_LMG5342#WP_015701079.1	P.ana_Lstri#IAQ00_19460	P.ana_NN08200#WP_013024382.1	P.ana_OC5a#WP_013024382.1	P.ana_PA13#WP_013024382.1	P.ana_PNA97-1R#WP_104933105.1	P.ana_R100#WP_013024382.1	P.ana_SGAir0210#WP_028723048.1	P.ana_TZ39#WP_028723048.1	P.ana_YJ76#WP_013024382.1
OG0000396	P.ana_AJ13355#WP_013024383.1	P.ana_FDAARGOS680#WP_013024383.1	P.ana_LCFJ-001#WP_013024383.1	P.ana_LMG20103#WP_013024383.1	P.ana_LMG5342#WP_013024383.1	P.ana_Lstri#IAQ00_19455	P.ana_NN08200#WP_013024383.1	P.ana_OC5a#WP_013024383.1	P.ana_PA13#WP_013024383.1	P.ana_PNA97-1R#WP_104933106.1	P.ana_R100#WP_013024383.1	P.ana_SGAir0210#WP_110146100.1	P.ana_TZ39#WP_013024383.1	P.ana_YJ76#WP_089517658.1
OG0000397	P.ana_AJ13355#WP_013024385.1	P.ana_FDAARGOS680#WP_013024385.1	P.ana_LCFJ-001#WP_013024385.1	P.ana_LMG20103#WP_013024385.1	P.ana_LMG5342#WP_013024385.1	P.ana_Lstri#IAQ00_19445	P.ana_NN08200#WP_013024385.1	P.ana_OC5a#WP_013024385.1	P.ana_PA13#WP_013024385.1	P.ana_PNA97-1R#WP_104933108.1	P.ana_R100#WP_013024385.1	P.ana_SGAir0210#WP_013024385.1	P.ana_TZ39#WP_013024385.1	P.ana_YJ76#WP_013024385.1
OG0000398	P.ana_AJ13355#WP_013024387.1	P.ana_FDAARGOS680#WP_176018655.1	P.ana_LCFJ-001#WP_072136356.1	P.ana_LMG20103#WP_013024387.1	P.ana_LMG5342#WP_015701077.1	P.ana_Lstri#IAQ00_19435	P.ana_NN08200#WP_072136356.1	P.ana_OC5a#WP_110286542.1	P.ana_PA13#WP_014606724.1	P.ana_PNA97-1R#WP_072136356.1	P.ana_R100#WP_064373046.1	P.ana_SGAir0210#WP_110146098.1	P.ana_TZ39#WP_047714806.1	P.ana_YJ76#WP_013024387.1
OG0000399	P.ana_AJ13355#WP_013024391.1	P.ana_FDAARGOS680#WP_013024391.1	P.ana_LCFJ-001#WP_013024391.1	P.ana_LMG20103#WP_013024391.1	P.ana_LMG5342#WP_013024391.1	P.ana_Lstri#IAQ00_19420	P.ana_NN08200#WP_013024391.1	P.ana_OC5a#WP_013024391.1	P.ana_PA13#WP_013024391.1	P.ana_PNA97-1R#WP_013024391.1	P.ana_R100#WP_013024391.1	P.ana_SGAir0210#WP_028723042.1	P.ana_TZ39#WP_028723042.1	P.ana_YJ76#WP_013024391.1
OG0000400	P.ana_AJ13355#WP_013024392.1	P.ana_FDAARGOS680#WP_013024392.1	P.ana_LCFJ-001#WP_013024392.1	P.ana_LMG20103#WP_013024392.1	P.ana_LMG5342#WP_013024392.1	P.ana_Lstri#IAQ00_19415	P.ana_NN08200#WP_013024392.1	P.ana_OC5a#WP_013024392.1	P.ana_PA13#WP_013024392.1	P.ana_PNA97-1R#WP_013024392.1	P.ana_R100#WP_013024392.1	P.ana_SGAir0210#WP_013024392.1	P.ana_TZ39#WP_013024392.1	P.ana_YJ76#WP_013024392.1
OG0000401	P.ana_AJ13355#WP_013024393.1	P.ana_FDAARGOS680#WP_013024393.1	P.ana_LCFJ-001#WP_200286685.1	P.ana_LMG20103#WP_013024393.1	P.ana_LMG5342#WP_014606721.1	P.ana_Lstri#IAQ00_19410	P.ana_NN08200#WP_013024393.1	P.ana_OC5a#WP_110286540.1	P.ana_PA13#WP_014606721.1	P.ana_PNA97-1R#WP_013024393.1	P.ana_R100#WP_014606721.1	P.ana_SGAir0210#WP_028723041.1	P.ana_TZ39#WP_028723041.1	P.ana_YJ76#WP_013024393.1
OG0000402	P.ana_AJ13355#WP_013024400.1	P.ana_FDAARGOS680#WP_013024400.1	P.ana_LCFJ-001#WP_013024400.1	P.ana_LMG20103#WP_013024400.1	P.ana_LMG5342#WP_013024400.1	P.ana_Lstri#IAQ00_19390	P.ana_NN08200#WP_128392352.1	P.ana_OC5a#WP_013024400.1	P.ana_PA13#WP_014606717.1	P.ana_PNA97-1R#WP_013024400.1	P.ana_R100#WP_064373051.1	P.ana_SGAir0210#WP_110146094.1	P.ana_TZ39#WP_110956611.1	P.ana_YJ76#WP_013024400.1
OG0000403	P.ana_AJ13355#WP_013024487.1	P.ana_FDAARGOS680#WP_013024487.1	P.ana_LCFJ-001#WP_109706979.1	P.ana_LMG20103#WP_013024487.1	P.ana_LMG5342#WP_015701020.1	P.ana_Lstri#IAQ00_18885	P.ana_NN08200#WP_015701020.1	P.ana_OC5a#WP_013024487.1	P.ana_PA13#WP_013024487.1	P.ana_PNA97-1R#WP_104933141.1	P.ana_R100#WP_013024487.1	P.ana_SGAir0210#WP_110146047.1	P.ana_TZ39#WP_221611305.1	P.ana_YJ76#WP_013024487.1
OG0000404	P.ana_AJ13355#WP_013024491.1	P.ana_FDAARGOS680#WP_013024491.1	P.ana_LCFJ-001#WP_013024491.1	P.ana_LMG20103#WP_013024491.1	P.ana_LMG5342#WP_013024491.1	P.ana_Lstri#IAQ00_18865	P.ana_NN08200#WP_013024491.1	P.ana_OC5a#WP_013024491.1	P.ana_PA13#WP_013024491.1	P.ana_PNA97-1R#WP_013024491.1	P.ana_R100#WP_013024491.1	P.ana_SGAir0210#WP_013024491.1	P.ana_TZ39#WP_013024491.1	P.ana_YJ76#WP_013024491.1
OG0000405	P.ana_AJ13355#WP_013024503.1	P.ana_FDAARGOS680#WP_176018714.1	P.ana_LCFJ-001#WP_015701009.1	P.ana_LMG20103#WP_013024503.1	P.ana_LMG5342#WP_015701009.1	P.ana_Lstri#IAQ00_18810	P.ana_NN08200#WP_072137798.1	P.ana_OC5a#WP_072137798.1	P.ana_PA13#WP_013024503.1	P.ana_PNA97-1R#WP_104933146.1	P.ana_R100#WP_013024503.1	P.ana_SGAir0210#WP_110146042.1	P.ana_TZ39#WP_221611300.1	P.ana_YJ76#WP_015701009.1
OG0000406	P.ana_AJ13355#WP_013024509.1	P.ana_FDAARGOS680#WP_013024509.1	P.ana_LCFJ-001#WP_013024509.1	P.ana_LMG20103#WP_013024509.1	P.ana_LMG5342#WP_041456024.1	P.ana_Lstri#IAQ00_18765	P.ana_NN08200#WP_013024509.1	P.ana_OC5a#WP_013024509.1	P.ana_PA13#WP_013024509.1	P.ana_PNA97-1R#WP_013024509.1	P.ana_R100#WP_013024509.1	P.ana_SGAir0210#WP_028724599.1	P.ana_TZ39#WP_028724599.1	P.ana_YJ76#WP_013024509.1
OG0000407	P.ana_AJ13355#WP_013024524.1	P.ana_FDAARGOS680#WP_013024524.1	P.ana_LCFJ-001#WP_013024524.1	P.ana_LMG20103#WP_013024524.1	P.ana_LMG5342#WP_013024524.1	P.ana_Lstri#IAQ00_18690	P.ana_NN08200#WP_013024524.1	P.ana_OC5a#WP_013024524.1	P.ana_PA13#WP_014606635.1	P.ana_PNA97-1R#WP_104933156.1	P.ana_R100#WP_013024524.1	P.ana_SGAir0210#WP_089528157.1	P.ana_TZ39#WP_221611294.1	P.ana_YJ76#WP_013024524.1
OG0000408	P.ana_AJ13355#WP_013024525.1	P.ana_FDAARGOS680#WP_013024525.1	P.ana_LCFJ-001#WP_013024525.1	P.ana_LMG20103#WP_013024525.1	P.ana_LMG5342#WP_013024525.1	P.ana_Lstri#IAQ00_18685	P.ana_NN08200#WP_013024525.1	P.ana_OC5a#WP_013024525.1	P.ana_PA13#WP_013024525.1	P.ana_PNA97-1R#WP_013024525.1	P.ana_R100#WP_013024525.1	P.ana_SGAir0210#WP_028724614.1	P.ana_TZ39#WP_028724614.1	P.ana_YJ76#WP_013024525.1
OG0000409	P.ana_AJ13355#WP_013024527.1	P.ana_FDAARGOS680#WP_013024527.1	P.ana_LCFJ-001#WP_013024527.1	P.ana_LMG20103#WP_013024527.1	P.ana_LMG5342#WP_013024527.1	P.ana_Lstri#IAQ00_18675	P.ana_NN08200#WP_128392330.1	P.ana_OC5a#WP_013024527.1	P.ana_PA13#WP_013024527.1	P.ana_PNA97-1R#WP_013024527.1	P.ana_R100#WP_013024527.1	P.ana_SGAir0210#WP_110146035.1	P.ana_TZ39#WP_047715037.1	P.ana_YJ76#WP_013024527.1
OG0000410	P.ana_AJ13355#WP_013024531.1	P.ana_FDAARGOS680#WP_176019142.1	P.ana_LCFJ-001#WP_019106389.1	P.ana_LMG20103#WP_013024531.1	P.ana_LMG5342#WP_014606631.1	P.ana_Lstri#IAQ00_18655	P.ana_NN08200#WP_019106389.1	P.ana_OC5a#WP_019106389.1	P.ana_PA13#WP_014606631.1	P.ana_PNA97-1R#WP_014606631.1	P.ana_R100#WP_014606631.1	P.ana_SGAir0210#WP_014606631.1	P.ana_TZ39#WP_014606631.1	P.ana_YJ76#WP_014606631.1
OG0000411	P.ana_AJ13355#WP_013024535.1	P.ana_FDAARGOS680#WP_176018726.1	P.ana_LCFJ-001#WP_013024535.1	P.ana_LMG20103#WP_013024535.1	P.ana_LMG5342#WP_015700993.1	P.ana_Lstri#IAQ00_18635	P.ana_NN08200#WP_013024535.1	P.ana_OC5a#WP_013024535.1	P.ana_PA13#WP_013024535.1	P.ana_PNA97-1R#WP_013024535.1	P.ana_R100#WP_029568447.1	P.ana_SGAir0210#WP_110146029.1	P.ana_TZ39#WP_028724624.1	P.ana_YJ76#WP_015700993.1
OG0000412	P.ana_AJ13355#WP_013024537.1	P.ana_FDAARGOS680#WP_013024537.1	P.ana_LCFJ-001#WP_013024537.1	P.ana_LMG20103#WP_013024537.1	P.ana_LMG5342#WP_013024537.1	P.ana_Lstri#IAQ00_18625	P.ana_NN08200#WP_013024537.1	P.ana_OC5a#WP_013024537.1	P.ana_PA13#WP_014606627.1	P.ana_PNA97-1R#WP_013024537.1	P.ana_R100#WP_013024537.1	P.ana_SGAir0210#WP_089528150.1	P.ana_TZ39#WP_089528150.1	P.ana_YJ76#WP_089517610.1
OG0000413	P.ana_AJ13355#WP_013024540.1	P.ana_FDAARGOS680#WP_019106392.1	P.ana_LCFJ-001#WP_013024540.1	P.ana_LMG20103#WP_013024540.1	P.ana_LMG5342#WP_013024540.1	P.ana_Lstri#IAQ00_18610	P.ana_NN08200#WP_019106392.1	P.ana_OC5a#WP_013024540.1	P.ana_PA13#WP_013024540.1	P.ana_PNA97-1R#WP_013024540.1	P.ana_R100#WP_013024540.1	P.ana_SGAir0210#WP_028724629.1	P.ana_TZ39#WP_028724629.1	P.ana_YJ76#WP_013024540.1
OG0000414	P.ana_AJ13355#WP_013024543.1	P.ana_FDAARGOS680#WP_013024543.1	P.ana_LCFJ-001#WP_013024543.1	P.ana_LMG20103#WP_013024543.1	P.ana_LMG5342#WP_015700989.1	P.ana_Lstri#IAQ00_18590	P.ana_NN08200#WP_015700989.1	P.ana_OC5a#WP_013024543.1	P.ana_PA13#WP_014606622.1	P.ana_PNA97-1R#WP_013024543.1	P.ana_R100#WP_013024543.1	P.ana_SGAir0210#WP_013024543.1	P.ana_TZ39#WP_013024543.1	P.ana_YJ76#WP_013024543.1
OG0000415	P.ana_AJ13355#WP_013024544.1	P.ana_FDAARGOS680#WP_013024544.1	P.ana_LCFJ-001#WP_013024544.1	P.ana_LMG20103#WP_013024544.1	P.ana_LMG5342#WP_013024544.1	P.ana_Lstri#IAQ00_18585	P.ana_NN08200#WP_013024544.1	P.ana_OC5a#WP_013024544.1	P.ana_PA13#WP_013024544.1	P.ana_PNA97-1R#WP_013024544.1	P.ana_R100#WP_013024544.1	P.ana_SGAir0210#WP_110146026.1	P.ana_TZ39#WP_028724633.1	P.ana_YJ76#WP_013024544.1
OG0000416	P.ana_AJ13355#WP_013024545.1	P.ana_FDAARGOS680#WP_014606621.1	P.ana_LCFJ-001#WP_013024545.1	P.ana_LMG20103#WP_013024545.1	P.ana_LMG5342#WP_014606621.1	P.ana_Lstri#IAQ00_18580	P.ana_NN08200#WP_014606621.1	P.ana_OC5a#WP_013024545.1	P.ana_PA13#WP_014606621.1	P.ana_PNA97-1R#WP_014606621.1	P.ana_R100#WP_014606621.1	P.ana_SGAir0210#WP_028724634.1	P.ana_TZ39#WP_028724634.1	P.ana_YJ76#WP_014606621.1
OG0000417	P.ana_AJ13355#WP_013024546.1	P.ana_FDAARGOS680#WP_013024546.1	P.ana_LCFJ-001#WP_013024546.1	P.ana_LMG20103#WP_013024546.1	P.ana_LMG5342#WP_013024546.1	P.ana_Lstri#IAQ00_18575	P.ana_NN08200#WP_013024546.1	P.ana_OC5a#WP_013024546.1	P.ana_PA13#WP_013024546.1	P.ana_PNA97-1R#WP_013024546.1	P.ana_R100#WP_013024546.1	P.ana_SGAir0210#WP_089528146.1	P.ana_TZ39#WP_047715028.1	P.ana_YJ76#WP_013024546.1
OG0000418	P.ana_AJ13355#WP_013024548.1	P.ana_FDAARGOS680#WP_013024548.1	P.ana_LCFJ-001#WP_013024548.1	P.ana_LMG20103#WP_013024548.1	P.ana_LMG5342#WP_013024548.1	P.ana_Lstri#IAQ00_18565	P.ana_NN08200#WP_013024548.1	P.ana_OC5a#WP_013024548.1	P.ana_PA13#WP_013024548.1	P.ana_PNA97-1R#WP_013024548.1	P.ana_R100#WP_013024548.1	P.ana_SGAir0210#WP_013024548.1	P.ana_TZ39#WP_013024548.1	P.ana_YJ76#WP_013024548.1
OG0000419	P.ana_AJ13355#WP_013024550.1	P.ana_FDAARGOS680#WP_176018731.1	P.ana_LCFJ-001#WP_145031497.1	P.ana_LMG20103#WP_013024550.1	P.ana_LMG5342#WP_013024550.1	P.ana_Lstri#IAQ00_18550	P.ana_NN08200#WP_013024550.1	P.ana_OC5a#WP_013024550.1	P.ana_PA13#WP_014606618.1	P.ana_PNA97-1R#WP_013024550.1	P.ana_R100#WP_013024550.1	P.ana_SGAir0210#WP_028724639.1	P.ana_TZ39#WP_110983306.1	P.ana_YJ76#WP_013024550.1
OG0000420	P.ana_AJ13355#WP_013024552.1	P.ana_FDAARGOS680#WP_013024552.1	P.ana_LCFJ-001#WP_013024552.1	P.ana_LMG20103#WP_013024552.1	P.ana_LMG5342#WP_013024552.1	P.ana_Lstri#IAQ00_18540	P.ana_NN08200#WP_013024552.1	P.ana_OC5a#WP_013024552.1	P.ana_PA13#WP_013024552.1	P.ana_PNA97-1R#WP_013024552.1	P.ana_R100#WP_013024552.1	P.ana_SGAir0210#WP_028724641.1	P.ana_TZ39#WP_221611286.1	P.ana_YJ76#WP_013024552.1
OG0000421	P.ana_AJ13355#WP_013024554.1	P.ana_FDAARGOS680#WP_013024554.1	P.ana_LCFJ-001#WP_013024554.1	P.ana_LMG20103#WP_013024554.1	P.ana_LMG5342#WP_015700986.1	P.ana_Lstri#IAQ00_18530	P.ana_NN08200#WP_013024554.1	P.ana_OC5a#WP_013024554.1	P.ana_PA13#WP_013024554.1	P.ana_PNA97-1R#WP_013024554.1	P.ana_R100#WP_013024554.1	P.ana_SGAir0210#WP_028724643.1	P.ana_TZ39#WP_028724643.1	P.ana_YJ76#WP_013024554.1
OG0000422	P.ana_AJ13355#WP_013024559.1	P.ana_FDAARGOS680#WP_013024559.1	P.ana_LCFJ-001#WP_200286672.1	P.ana_LMG20103#WP_013024559.1	P.ana_LMG5342#WP_015700984.1	P.ana_Lstri#IAQ00_18510	P.ana_NN08200#WP_128392329.1	P.ana_OC5a#WP_013024559.1	P.ana_PA13#WP_013024559.1	P.ana_PNA97-1R#WP_013024559.1	P.ana_R100#WP_013024559.1	P.ana_SGAir0210#WP_028724647.1	P.ana_TZ39#WP_028724647.1	P.ana_YJ76#WP_013024559.1
OG0000423	P.ana_AJ13355#WP_013024560.1	P.ana_FDAARGOS680#WP_176018733.1	P.ana_LCFJ-001#WP_200286671.1	P.ana_LMG20103#WP_013024560.1	P.ana_LMG5342#WP_013024560.1	P.ana_Lstri#IAQ00_18505	P.ana_NN08200#WP_028714805.1	P.ana_OC5a#WP_158150337.1	P.ana_PA13#WP_014606615.1	P.ana_PNA97-1R#WP_013024560.1	P.ana_R100#WP_013024560.1	P.ana_SGAir0210#WP_028724648.1	P.ana_TZ39#WP_221611283.1	P.ana_YJ76#WP_013024560.1
OG0000424	P.ana_AJ13355#WP_013024563.1	P.ana_FDAARGOS680#WP_013024563.1	P.ana_LCFJ-001#WP_013024563.1	P.ana_LMG20103#WP_013024563.1	P.ana_LMG5342#WP_013024563.1	P.ana_Lstri#IAQ00_18490	P.ana_NN08200#WP_013024563.1	P.ana_OC5a#WP_013024563.1	P.ana_PA13#WP_014606614.1	P.ana_PNA97-1R#WP_042677741.1	P.ana_R100#WP_013024563.1	P.ana_SGAir0210#WP_047715021.1	P.ana_TZ39#WP_047715021.1	P.ana_YJ76#WP_089517607.1
OG0000425	P.ana_AJ13355#WP_013024564.1	P.ana_FDAARGOS680#WP_013024564.1	P.ana_LCFJ-001#WP_013024564.1	P.ana_LMG20103#WP_013024564.1	P.ana_LMG5342#WP_013024564.1	P.ana_Lstri#IAQ00_18485	P.ana_NN08200#WP_013024564.1	P.ana_OC5a#WP_013024564.1	P.ana_PA13#WP_014606613.1	P.ana_PNA97-1R#WP_013024564.1	P.ana_R100#WP_013024564.1	P.ana_SGAir0210#WP_058705555.1	P.ana_TZ39#WP_013024564.1	P.ana_YJ76#WP_089517606.1
OG0000426	P.ana_AJ13355#WP_013024575.1	P.ana_FDAARGOS680#WP_013024575.1	P.ana_LCFJ-001#WP_013024575.1	P.ana_LMG20103#WP_013024575.1	P.ana_LMG5342#WP_015700974.1	P.ana_Lstri#IAQ00_18445	P.ana_NN08200#WP_072138559.1	P.ana_OC5a#WP_013024575.1	P.ana_PA13#WP_014606606.1	P.ana_PNA97-1R#WP_013024575.1	P.ana_R100#WP_064373205.1	P.ana_SGAir0210#WP_089528140.1	P.ana_TZ39#WP_028724655.1	P.ana_YJ76#WP_014606606.1
OG0000427	P.ana_AJ13355#WP_013024576.1	P.ana_FDAARGOS680#WP_013024576.1	P.ana_LCFJ-001#WP_013024576.1	P.ana_LMG20103#WP_013024576.1	P.ana_LMG5342#WP_013024576.1	P.ana_Lstri#IAQ00_18440	P.ana_NN08200#WP_013024576.1	P.ana_OC5a#WP_013024576.1	P.ana_PA13#WP_013024576.1	P.ana_PNA97-1R#WP_013024576.1	P.ana_R100#WP_013024576.1	P.ana_SGAir0210#WP_028724656.1	P.ana_TZ39#WP_028724656.1	P.ana_YJ76#WP_013024576.1
OG0000428	P.ana_AJ13355#WP_013024577.1	P.ana_FDAARGOS680#WP_013024577.1	P.ana_LCFJ-001#WP_105077118.1	P.ana_LMG20103#WP_013024577.1	P.ana_LMG5342#WP_013024577.1	P.ana_Lstri#IAQ00_18435	P.ana_NN08200#WP_128392327.1	P.ana_OC5a#WP_013024577.1	P.ana_PA13#WP_013024577.1	P.ana_PNA97-1R#WP_013024577.1	P.ana_R100#WP_013024577.1	P.ana_SGAir0210#WP_028724657.1	P.ana_TZ39#WP_028724657.1	P.ana_YJ76#WP_013024577.1
OG0000429	P.ana_AJ13355#WP_013024578.1	P.ana_FDAARGOS680#WP_013024578.1	P.ana_LCFJ-001#WP_013024578.1	P.ana_LMG20103#WP_013024578.1	P.ana_LMG5342#WP_013024578.1	P.ana_Lstri#IAQ00_18430	P.ana_NN08200#WP_013024578.1	P.ana_OC5a#WP_013024578.1	P.ana_PA13#WP_013024578.1	P.ana_PNA97-1R#WP_104933165.1	P.ana_R100#WP_013024578.1	P.ana_SGAir0210#WP_028724658.1	P.ana_TZ39#WP_221611281.1	P.ana_YJ76#WP_013024578.1
OG0000430	P.ana_AJ13355#WP_013024579.1	P.ana_FDAARGOS680#WP_013024579.1	P.ana_LCFJ-001#WP_013024579.1	P.ana_LMG20103#WP_013024579.1	P.ana_LMG5342#WP_013024579.1	P.ana_Lstri#IAQ00_18425	P.ana_NN08200#WP_013024579.1	P.ana_OC5a#WP_013024579.1	P.ana_PA13#WP_013024579.1	P.ana_PNA97-1R#WP_013024579.1	P.ana_R100#WP_013024579.1	P.ana_SGAir0210#WP_028724659.1	P.ana_TZ39#WP_028724659.1	P.ana_YJ76#WP_013024579.1
OG0000431	P.ana_AJ13355#WP_013024581.1	P.ana_FDAARGOS680#WP_176018737.1	P.ana_LCFJ-001#WP_013024581.1	P.ana_LMG20103#WP_013024581.1	P.ana_LMG5342#WP_013024581.1	P.ana_Lstri#IAQ00_18415	P.ana_NN08200#WP_128392326.1	P.ana_OC5a#WP_013024581.1	P.ana_PA13#WP_013024581.1	P.ana_PNA97-1R#WP_013024581.1	P.ana_R100#WP_013024581.1	P.ana_SGAir0210#WP_028724661.1	P.ana_TZ39#WP_028724661.1	P.ana_YJ76#WP_013024581.1
OG0000432	P.ana_AJ13355#WP_013024585.1	P.ana_FDAARGOS680#WP_013024585.1	P.ana_LCFJ-001#WP_013024585.1	P.ana_LMG20103#WP_013024585.1	P.ana_LMG5342#WP_015700971.1	P.ana_Lstri#IAQ00_18395	P.ana_NN08200#WP_013024585.1	P.ana_OC5a#WP_013024585.1	P.ana_PA13#WP_013024585.1	P.ana_PNA97-1R#WP_013024585.1	P.ana_R100#WP_013024585.1	P.ana_SGAir0210#WP_013024585.1	P.ana_TZ39#WP_221611277.1	P.ana_YJ76#WP_013024585.1
OG0000433	P.ana_AJ13355#WP_013024586.1	P.ana_FDAARGOS680#WP_014606603.1	P.ana_LCFJ-001#WP_013024586.1	P.ana_LMG20103#WP_013024586.1	P.ana_LMG5342#WP_015700970.1	P.ana_Lstri#IAQ00_18390	P.ana_NN08200#WP_013024586.1	P.ana_OC5a#WP_014606603.1	P.ana_PA13#WP_014606603.1	P.ana_PNA97-1R#WP_013024586.1	P.ana_R100#WP_013024586.1	P.ana_SGAir0210#WP_064366197.1	P.ana_TZ39#WP_221611276.1	P.ana_YJ76#WP_089517601.1
OG0000434	P.ana_AJ13355#WP_013024588.1	P.ana_FDAARGOS680#WP_013024588.1	P.ana_LCFJ-001#WP_105077122.1	P.ana_LMG20103#WP_013024588.1	P.ana_LMG5342#WP_015700968.1	P.ana_Lstri#IAQ00_18380	P.ana_NN08200#WP_013024588.1	P.ana_OC5a#WP_013024588.1	P.ana_PA13#WP_013024588.1	P.ana_PNA97-1R#WP_013024588.1	P.ana_R100#WP_013024588.1	P.ana_SGAir0210#WP_013024588.1	P.ana_TZ39#WP_013024588.1	P.ana_YJ76#WP_013024588.1
OG0000435	P.ana_AJ13355#WP_013024590.1	P.ana_FDAARGOS680#WP_176018741.1	P.ana_LCFJ-001#WP_200286664.1	P.ana_LMG20103#WP_013024590.1	P.ana_LMG5342#WP_013024590.1	P.ana_Lstri#IAQ00_18370	P.ana_NN08200#WP_128392322.1	P.ana_OC5a#WP_207806401.1	P.ana_PA13#WP_013024590.1	P.ana_PNA97-1R#WP_013024590.1	P.ana_R100#WP_013024590.1	P.ana_SGAir0210#WP_028724668.1	P.ana_TZ39#WP_028724668.1	P.ana_YJ76#WP_013024590.1
OG0000436	P.ana_AJ13355#WP_013024595.1	P.ana_FDAARGOS680#WP_176018745.1	P.ana_LCFJ-001#WP_014606596.1	P.ana_LMG20103#WP_013024595.1	P.ana_LMG5342#WP_013024595.1	P.ana_Lstri#IAQ00_18345	P.ana_NN08200#WP_013024595.1	P.ana_OC5a#WP_088900661.1	P.ana_PA13#WP_014606596.1	P.ana_PNA97-1R#WP_014606596.1	P.ana_R100#WP_014606596.1	P.ana_SGAir0210#WP_028724673.1	P.ana_TZ39#WP_047713581.1	P.ana_YJ76#WP_014606596.1
OG0000437	P.ana_AJ13355#WP_013024599.1	P.ana_FDAARGOS680#WP_022622256.1	P.ana_LCFJ-001#WP_022622256.1	P.ana_LMG20103#WP_013024599.1	P.ana_LMG5342#WP_013024599.1	P.ana_Lstri#IAQ00_18325	P.ana_NN08200#WP_013024599.1	P.ana_OC5a#WP_013024599.1	P.ana_PA13#WP_013024599.1	P.ana_PNA97-1R#WP_013024599.1	P.ana_R100#WP_013024599.1	P.ana_SGAir0210#WP_110146021.1	P.ana_TZ39#WP_047713583.1	P.ana_YJ76#WP_089517595.1
OG0000438	P.ana_AJ13355#WP_013024605.1	P.ana_FDAARGOS680#WP_014606590.1	P.ana_LCFJ-001#WP_014606590.1	P.ana_LMG20103#WP_013024605.1	P.ana_LMG5342#WP_013024605.1	P.ana_Lstri#IAQ00_18290	P.ana_NN08200#WP_013024605.1	P.ana_OC5a#WP_013024605.1	P.ana_PA13#WP_014606590.1	P.ana_PNA97-1R#WP_014606590.1	P.ana_R100#WP_013024605.1	P.ana_SGAir0210#WP_028724681.1	P.ana_TZ39#WP_028724681.1	P.ana_YJ76#WP_013024605.1
OG0000439	P.ana_AJ13355#WP_013024606.1	P.ana_FDAARGOS680#WP_176018749.1	P.ana_LCFJ-001#WP_013024606.1	P.ana_LMG20103#WP_013024606.1	P.ana_LMG5342#WP_013024606.1	P.ana_Lstri#IAQ00_18285	P.ana_NN08200#WP_013024606.1	P.ana_OC5a#WP_013024606.1	P.ana_PA13#WP_013024606.1	P.ana_PNA97-1R#WP_013024606.1	P.ana_R100#WP_013024606.1	P.ana_SGAir0210#WP_028724682.1	P.ana_TZ39#WP_013024606.1	P.ana_YJ76#WP_013024606.1
OG0000440	P.ana_AJ13355#WP_013024607.1	P.ana_FDAARGOS680#WP_013024607.1	P.ana_LCFJ-001#WP_013024607.1	P.ana_LMG20103#WP_013024607.1	P.ana_LMG5342#WP_013024607.1	P.ana_Lstri#IAQ00_18280	P.ana_NN08200#WP_128392321.1	P.ana_OC5a#WP_013024607.1	P.ana_PA13#WP_013024607.1	P.ana_PNA97-1R#WP_013024607.1	P.ana_R100#WP_013024607.1	P.ana_SGAir0210#WP_013024607.1	P.ana_TZ39#WP_013024607.1	P.ana_YJ76#WP_013024607.1
OG0000441	P.ana_AJ13355#WP_013024610.1	P.ana_FDAARGOS680#WP_013024610.1	P.ana_LCFJ-001#WP_013024610.1	P.ana_LMG20103#WP_013024610.1	P.ana_LMG5342#WP_013024610.1	P.ana_Lstri#IAQ00_18265	P.ana_NN08200#WP_013024610.1	P.ana_OC5a#WP_013024610.1	P.ana_PA13#WP_013024610.1	P.ana_PNA97-1R#WP_013024610.1	P.ana_R100#WP_013024610.1	P.ana_SGAir0210#WP_013024610.1	P.ana_TZ39#WP_013024610.1	P.ana_YJ76#WP_089517594.1
OG0000442	P.ana_AJ13355#WP_013024612.1	P.ana_FDAARGOS680#WP_013024612.1	P.ana_LCFJ-001#WP_013024612.1	P.ana_LMG20103#WP_013024612.1	P.ana_LMG5342#WP_013024612.1	P.ana_Lstri#IAQ00_18255	P.ana_NN08200#WP_013024612.1	P.ana_OC5a#WP_013024612.1	P.ana_PA13#WP_013024612.1	P.ana_PNA97-1R#WP_013024612.1	P.ana_R100#WP_013024612.1	P.ana_SGAir0210#WP_047713588.1	P.ana_TZ39#WP_047713588.1	P.ana_YJ76#WP_013024612.1
OG0000443	P.ana_AJ13355#WP_013024613.1	P.ana_FDAARGOS680#WP_072136418.1	P.ana_LCFJ-001#WP_029571009.1	P.ana_LMG20103#WP_013024613.1	P.ana_LMG5342#WP_013024613.1	P.ana_Lstri#IAQ00_18250	P.ana_NN08200#WP_128392320.1	P.ana_OC5a#WP_207806398.1	P.ana_PA13#WP_013024613.1	P.ana_PNA97-1R#WP_013024613.1	P.ana_R100#WP_013024613.1	P.ana_SGAir0210#WP_110146019.1	P.ana_TZ39#WP_047713589.1	P.ana_YJ76#WP_089517593.1
OG0000444	P.ana_AJ13355#WP_013024616.1	P.ana_FDAARGOS680#WP_013024616.1	P.ana_LCFJ-001#WP_013024616.1	P.ana_LMG20103#WP_013024616.1	P.ana_LMG5342#WP_013024616.1	P.ana_Lstri#IAQ00_18235	P.ana_NN08200#WP_013024616.1	P.ana_OC5a#WP_013024616.1	P.ana_PA13#WP_013024616.1	P.ana_PNA97-1R#WP_104933170.1	P.ana_R100#WP_013024616.1	P.ana_SGAir0210#WP_013024616.1	P.ana_TZ39#WP_013024616.1	P.ana_YJ76#WP_013024616.1
OG0000445	P.ana_AJ13355#WP_013024618.1	P.ana_FDAARGOS680#WP_176018751.1	P.ana_LCFJ-001#WP_013024618.1	P.ana_LMG20103#WP_013024618.1	P.ana_LMG5342#WP_013024618.1	P.ana_Lstri#IAQ00_18225	P.ana_NN08200#WP_013024618.1	P.ana_OC5a#WP_013024618.1	P.ana_PA13#WP_013024618.1	P.ana_PNA97-1R#WP_013024618.1	P.ana_R100#WP_013024618.1	P.ana_SGAir0210#WP_013024618.1	P.ana_TZ39#WP_013024618.1	P.ana_YJ76#WP_013024618.1
OG0000446	P.ana_AJ13355#WP_013024619.1	P.ana_FDAARGOS680#WP_013024619.1	P.ana_LCFJ-001#WP_013024619.1	P.ana_LMG20103#WP_013024619.1	P.ana_LMG5342#WP_013024619.1	P.ana_Lstri#IAQ00_18220	P.ana_NN08200#WP_013024619.1	P.ana_OC5a#WP_013024619.1	P.ana_PA13#WP_013024619.1	P.ana_PNA97-1R#WP_013024619.1	P.ana_R100#WP_013024619.1	P.ana_SGAir0210#WP_028724690.1	P.ana_TZ39#WP_028724690.1	P.ana_YJ76#WP_013024619.1
OG0000447	P.ana_AJ13355#WP_013024620.1	P.ana_FDAARGOS680#WP_013024620.1	P.ana_LCFJ-001#WP_013024620.1	P.ana_LMG20103#WP_013024620.1	P.ana_LMG5342#WP_013024620.1	P.ana_Lstri#IAQ00_18215	P.ana_NN08200#WP_013024620.1	P.ana_OC5a#WP_013024620.1	P.ana_PA13#WP_013024620.1	P.ana_PNA97-1R#WP_013024620.1	P.ana_R100#WP_013024620.1	P.ana_SGAir0210#WP_047713592.1	P.ana_TZ39#WP_047713592.1	P.ana_YJ76#WP_014606586.1
OG0000448	P.ana_AJ13355#WP_013024621.1	P.ana_FDAARGOS680#WP_013024621.1	P.ana_LCFJ-001#WP_028714819.1	P.ana_LMG20103#WP_013024621.1	P.ana_LMG5342#WP_013024621.1	P.ana_Lstri#IAQ00_18210	P.ana_NN08200#WP_013024621.1	P.ana_OC5a#WP_013024621.1	P.ana_PA13#WP_014606585.1	P.ana_PNA97-1R#WP_013024621.1	P.ana_R100#WP_014606585.1	P.ana_SGAir0210#WP_028724692.1	P.ana_TZ39#WP_028724692.1	P.ana_YJ76#WP_013024621.1
OG0000449	P.ana_AJ13355#WP_013024622.1	P.ana_FDAARGOS680#WP_013024622.1	P.ana_LCFJ-001#WP_013024622.1	P.ana_LMG20103#WP_013024622.1	P.ana_LMG5342#WP_013024622.1	P.ana_Lstri#IAQ00_18205	P.ana_NN08200#WP_013024622.1	P.ana_OC5a#WP_013024622.1	P.ana_PA13#WP_013024622.1	P.ana_PNA97-1R#WP_104933171.1	P.ana_R100#WP_013024622.1	P.ana_SGAir0210#WP_028724693.1	P.ana_TZ39#WP_047713593.1	P.ana_YJ76#WP_013024622.1
OG0000450	P.ana_AJ13355#WP_013024624.1	P.ana_FDAARGOS680#WP_013024624.1	P.ana_LCFJ-001#WP_013024624.1	P.ana_LMG20103#WP_013024624.1	P.ana_LMG5342#WP_013024624.1	P.ana_Lstri#IAQ00_18195	P.ana_NN08200#WP_013024624.1	P.ana_OC5a#WP_013024624.1	P.ana_PA13#WP_013024624.1	P.ana_PNA97-1R#WP_013024624.1	P.ana_R100#WP_013024624.1	P.ana_SGAir0210#WP_013024624.1	P.ana_TZ39#WP_047713594.1	P.ana_YJ76#WP_013024624.1
OG0000451	P.ana_AJ13355#WP_013024636.1	P.ana_FDAARGOS680#WP_013024636.1	P.ana_LCFJ-001#WP_013024636.1	P.ana_LMG20103#WP_013024636.1	P.ana_LMG5342#WP_013024636.1	P.ana_Lstri#IAQ00_18135	P.ana_NN08200#WP_013024636.1	P.ana_OC5a#WP_013024636.1	P.ana_PA13#WP_013024636.1	P.ana_PNA97-1R#WP_013024636.1	P.ana_R100#WP_013024636.1	P.ana_SGAir0210#WP_013024636.1	P.ana_TZ39#WP_013024636.1	P.ana_YJ76#WP_013024636.1
OG0000452	P.ana_AJ13355#WP_013024643.1	P.ana_FDAARGOS680#WP_013024643.1	P.ana_LCFJ-001#WP_013024643.1	P.ana_LMG20103#WP_013024643.1	P.ana_LMG5342#WP_015700946.1	P.ana_Lstri#IAQ00_18100	P.ana_NN08200#WP_013024643.1	P.ana_OC5a#WP_013024643.1	P.ana_PA13#WP_014606571.1	P.ana_PNA97-1R#WP_013024643.1	P.ana_R100#WP_013024643.1	P.ana_SGAir0210#WP_013024643.1	P.ana_TZ39#WP_221611267.1	P.ana_YJ76#WP_013024643.1
OG0000453	P.ana_AJ13355#WP_013024649.1	P.ana_FDAARGOS680#WP_013024649.1	P.ana_LCFJ-001#WP_013024649.1	P.ana_LMG20103#WP_013024649.1	P.ana_LMG5342#WP_013024649.1	P.ana_Lstri#IAQ00_18070	P.ana_NN08200#WP_013024649.1	P.ana_OC5a#WP_013024649.1	P.ana_PA13#WP_013024649.1	P.ana_PNA97-1R#WP_013024649.1	P.ana_R100#WP_013024649.1	P.ana_SGAir0210#WP_013024649.1	P.ana_TZ39#WP_013024649.1	P.ana_YJ76#WP_013024649.1
OG0000454	P.ana_AJ13355#WP_013024656.1	P.ana_FDAARGOS680#WP_176018767.1	P.ana_LCFJ-001#WP_013024656.1	P.ana_LMG20103#WP_013024656.1	P.ana_LMG5342#WP_013024656.1	P.ana_Lstri#IAQ00_18035	P.ana_NN08200#WP_013024656.1	P.ana_OC5a#WP_013024656.1	P.ana_PA13#WP_013024656.1	P.ana_PNA97-1R#WP_013024656.1	P.ana_R100#WP_013024656.1	P.ana_SGAir0210#WP_028724722.1	P.ana_TZ39#WP_028724722.1	P.ana_YJ76#WP_013024656.1
OG0000455	P.ana_AJ13355#WP_013024658.1	P.ana_FDAARGOS680#WP_013024658.1	P.ana_LCFJ-001#WP_200286659.1	P.ana_LMG20103#WP_013024658.1	P.ana_LMG5342#WP_013024658.1	P.ana_Lstri#IAQ00_18025	P.ana_NN08200#WP_013024658.1	P.ana_OC5a#WP_013024658.1	P.ana_PA13#WP_013024658.1	P.ana_PNA97-1R#WP_013024658.1	P.ana_R100#WP_013024658.1	P.ana_SGAir0210#WP_110146372.1	P.ana_TZ39#WP_013024658.1	P.ana_YJ76#WP_013024658.1
OG0000456	P.ana_AJ13355#WP_013024659.1	P.ana_FDAARGOS680#WP_013024659.1	P.ana_LCFJ-001#WP_013024659.1	P.ana_LMG20103#WP_013024659.1	P.ana_LMG5342#WP_013024659.1	P.ana_Lstri#IAQ00_18020	P.ana_NN08200#WP_013024659.1	P.ana_OC5a#WP_013024659.1	P.ana_PA13#WP_013024659.1	P.ana_PNA97-1R#WP_013024659.1	P.ana_R100#WP_013024659.1	P.ana_SGAir0210#WP_110146009.1	P.ana_TZ39#WP_221611262.1	P.ana_YJ76#WP_013024659.1
OG0000457	P.ana_AJ13355#WP_013024661.1	P.ana_FDAARGOS680#WP_013024661.1	P.ana_LCFJ-001#WP_013024661.1	P.ana_LMG20103#WP_013024661.1	P.ana_LMG5342#WP_015700937.1	P.ana_Lstri#IAQ00_18010	P.ana_NN08200#WP_015700937.1	P.ana_OC5a#WP_013024661.1	P.ana_PA13#WP_013024661.1	P.ana_PNA97-1R#WP_015700937.1	P.ana_R100#WP_015700937.1	P.ana_SGAir0210#WP_028724726.1	P.ana_TZ39#WP_221611261.1	P.ana_YJ76#WP_013024661.1
OG0000458	P.ana_AJ13355#WP_013024662.1	P.ana_FDAARGOS680#WP_217706373.1	P.ana_LCFJ-001#WP_013024662.1	P.ana_LMG20103#WP_013024662.1	P.ana_LMG5342#WP_013024662.1	P.ana_Lstri#IAQ00_18005	P.ana_NN08200#WP_206099803.1	P.ana_OC5a#WP_206099803.1	P.ana_PA13#WP_013024662.1	P.ana_PNA97-1R#WP_206099803.1	P.ana_R100#WP_013024662.1	P.ana_SGAir0210#WP_071994898.1	P.ana_TZ39#WP_221611965.1	P.ana_YJ76#WP_206099803.1
OG0000459	P.ana_AJ13355#WP_013024668.1	P.ana_FDAARGOS680#WP_176018770.1	P.ana_LCFJ-001#WP_013024668.1	P.ana_LMG20103#WP_013024668.1	P.ana_LMG5342#WP_015700933.1	P.ana_Lstri#IAQ00_17975	P.ana_NN08200#WP_019106440.1	P.ana_OC5a#WP_013024668.1	P.ana_PA13#WP_014606559.1	P.ana_PNA97-1R#WP_072404436.1	P.ana_R100#WP_019106440.1	P.ana_SGAir0210#WP_110146005.1	P.ana_TZ39#WP_221611259.1	P.ana_YJ76#WP_019106440.1
OG0000460	P.ana_AJ13355#WP_013024674.1	P.ana_FDAARGOS680#WP_013024674.1	P.ana_LCFJ-001#WP_013024674.1	P.ana_LMG20103#WP_013024674.1	P.ana_LMG5342#WP_013024674.1	P.ana_Lstri#IAQ00_17945	P.ana_NN08200#WP_064352845.1	P.ana_OC5a#WP_013024674.1	P.ana_PA13#WP_013024674.1	P.ana_PNA97-1R#WP_013024674.1	P.ana_R100#WP_013024674.1	P.ana_SGAir0210#WP_013024674.1	P.ana_TZ39#WP_013024674.1	P.ana_YJ76#WP_064352845.1
OG0000461	P.ana_AJ13355#WP_013024679.1	P.ana_FDAARGOS680#WP_013024679.1	P.ana_LCFJ-001#WP_013024679.1	P.ana_LMG20103#WP_013024679.1	P.ana_LMG5342#WP_013024679.1	P.ana_Lstri#IAQ00_17920	P.ana_NN08200#WP_013024679.1	P.ana_OC5a#WP_110286482.1	P.ana_PA13#WP_013024679.1	P.ana_PNA97-1R#WP_013024679.1	P.ana_R100#WP_013024679.1	P.ana_SGAir0210#WP_013024679.1	P.ana_TZ39#WP_013024679.1	P.ana_YJ76#WP_013024679.1
OG0000462	P.ana_AJ13355#WP_013024686.1	P.ana_FDAARGOS680#WP_013024686.1	P.ana_LCFJ-001#WP_013024686.1	P.ana_LMG20103#WP_013024686.1	P.ana_LMG5342#WP_013024686.1	P.ana_Lstri#IAQ00_17880	P.ana_NN08200#WP_013024686.1	P.ana_OC5a#WP_013024686.1	P.ana_PA13#WP_013024686.1	P.ana_PNA97-1R#WP_013024686.1	P.ana_R100#WP_013024686.1	P.ana_SGAir0210#WP_028724745.1	P.ana_TZ39#WP_028724745.1	P.ana_YJ76#WP_013024686.1
OG0000463	P.ana_AJ13355#WP_013024688.1	P.ana_FDAARGOS680#WP_013024688.1	P.ana_LCFJ-001#WP_013024688.1	P.ana_LMG20103#WP_013024688.1	P.ana_LMG5342#WP_013024688.1	P.ana_Lstri#IAQ00_17870	P.ana_NN08200#WP_128392311.1	P.ana_OC5a#WP_013024688.1	P.ana_PA13#WP_013024688.1	P.ana_PNA97-1R#WP_013024688.1	P.ana_R100#WP_013024688.1	P.ana_SGAir0210#WP_013024688.1	P.ana_TZ39#WP_013024688.1	P.ana_YJ76#WP_013024688.1
OG0000464	P.ana_AJ13355#WP_013024690.1	P.ana_FDAARGOS680#WP_013024690.1	P.ana_LCFJ-001#WP_013024690.1	P.ana_LMG20103#WP_013024690.1	P.ana_LMG5342#WP_013024690.1	P.ana_Lstri#IAQ00_17860	P.ana_NN08200#WP_128392310.1	P.ana_OC5a#WP_013024690.1	P.ana_PA13#WP_013024690.1	P.ana_PNA97-1R#WP_013024690.1	P.ana_R100#WP_013024690.1	P.ana_SGAir0210#WP_028724747.1	P.ana_TZ39#WP_028724747.1	P.ana_YJ76#WP_013024690.1
OG0000465	P.ana_AJ13355#WP_013024691.1	P.ana_FDAARGOS680#WP_013024691.1	P.ana_LCFJ-001#WP_200286657.1	P.ana_LMG20103#WP_013024691.1	P.ana_LMG5342#WP_015700924.1	P.ana_Lstri#IAQ00_17855	P.ana_NN08200#WP_013024691.1	P.ana_OC5a#WP_013024691.1	P.ana_PA13#WP_013024691.1	P.ana_PNA97-1R#WP_013024691.1	P.ana_R100#WP_013024691.1	P.ana_SGAir0210#WP_058705971.1	P.ana_TZ39#WP_221611251.1	P.ana_YJ76#WP_013024691.1
OG0000466	P.ana_AJ13355#WP_013024695.1	P.ana_FDAARGOS680#WP_013024695.1	P.ana_LCFJ-001#WP_013024695.1	P.ana_LMG20103#WP_013024695.1	P.ana_LMG5342#WP_013024695.1	P.ana_Lstri#IAQ00_17835	P.ana_NN08200#WP_013024695.1	P.ana_OC5a#WP_013024695.1	P.ana_PA13#WP_013024695.1	P.ana_PNA97-1R#WP_013024695.1	P.ana_R100#WP_064373233.1	P.ana_SGAir0210#WP_013024695.1	P.ana_TZ39#WP_013024695.1	P.ana_YJ76#WP_013024695.1
OG0000467	P.ana_AJ13355#WP_013024697.1	P.ana_FDAARGOS680#WP_019106447.1	P.ana_LCFJ-001#WP_013024697.1	P.ana_LMG20103#WP_013024697.1	P.ana_LMG5342#WP_013024697.1	P.ana_Lstri#IAQ00_17825	P.ana_NN08200#WP_064373235.1	P.ana_OC5a#WP_013024697.1	P.ana_PA13#WP_013024697.1	P.ana_PNA97-1R#WP_013024697.1	P.ana_R100#WP_064373235.1	P.ana_SGAir0210#WP_089528109.1	P.ana_TZ39#WP_221611248.1	P.ana_YJ76#WP_089517581.1
OG0000468	P.ana_AJ13355#WP_013024698.1	P.ana_FDAARGOS680#WP_133345030.1	P.ana_LCFJ-001#WP_013024698.1	P.ana_LMG20103#WP_013024698.1	P.ana_LMG5342#WP_013024698.1	P.ana_Lstri#IAQ00_17820	P.ana_NN08200#WP_013024698.1	P.ana_OC5a#WP_133345030.1	P.ana_PA13#WP_013024698.1	P.ana_PNA97-1R#WP_104933178.1	P.ana_R100#WP_013024698.1	P.ana_SGAir0210#WP_089528108.1	P.ana_TZ39#WP_221611247.1	P.ana_YJ76#WP_013024698.1
OG0000469	P.ana_AJ13355#WP_013024701.1	P.ana_FDAARGOS680#WP_013024701.1	P.ana_LCFJ-001#WP_013024701.1	P.ana_LMG20103#WP_013024701.1	P.ana_LMG5342#WP_013024701.1	P.ana_Lstri#IAQ00_17805	P.ana_NN08200#WP_013024701.1	P.ana_OC5a#WP_013024701.1	P.ana_PA13#WP_013024701.1	P.ana_PNA97-1R#WP_013024701.1	P.ana_R100#WP_013024701.1	P.ana_SGAir0210#WP_028724755.1	P.ana_TZ39#WP_028724755.1	P.ana_YJ76#WP_013024701.1
OG0000470	P.ana_AJ13355#WP_013024706.1	P.ana_FDAARGOS680#WP_013024706.1	P.ana_LCFJ-001#WP_013024706.1	P.ana_LMG20103#WP_013024706.1	P.ana_LMG5342#WP_013024706.1	P.ana_Lstri#IAQ00_17780	P.ana_NN08200#WP_013024706.1	P.ana_OC5a#WP_013024706.1	P.ana_PA13#WP_013024706.1	P.ana_PNA97-1R#WP_013024706.1	P.ana_R100#WP_013024706.1	P.ana_SGAir0210#WP_028724759.1	P.ana_TZ39#WP_028724759.1	P.ana_YJ76#WP_013024706.1
OG0000471	P.ana_AJ13355#WP_013024708.1	P.ana_FDAARGOS680#WP_176018784.1	P.ana_LCFJ-001#WP_013024708.1	P.ana_LMG20103#WP_013024708.1	P.ana_LMG5342#WP_013024708.1	P.ana_Lstri#IAQ00_17770	P.ana_NN08200#WP_013024708.1	P.ana_OC5a#WP_013024708.1	P.ana_PA13#WP_013024708.1	P.ana_PNA97-1R#WP_013024708.1	P.ana_R100#WP_013024708.1	P.ana_SGAir0210#WP_110146000.1	P.ana_TZ39#WP_047714477.1	P.ana_YJ76#WP_013024708.1
OG0000472	P.ana_AJ13355#WP_013024710.1	P.ana_FDAARGOS680#WP_176018786.1	P.ana_LCFJ-001#WP_013024710.1	P.ana_LMG20103#WP_013024710.1	P.ana_LMG5342#WP_013024710.1	P.ana_Lstri#IAQ00_17760	P.ana_NN08200#WP_013024710.1	P.ana_OC5a#WP_013024710.1	P.ana_PA13#WP_013024710.1	P.ana_PNA97-1R#WP_013024710.1	P.ana_R100#WP_013024710.1	P.ana_SGAir0210#WP_110145999.1	P.ana_TZ39#WP_221611243.1	P.ana_YJ76#WP_013024710.1
OG0000473	P.ana_AJ13355#WP_013024713.1	P.ana_FDAARGOS680#WP_013024713.1	P.ana_LCFJ-001#WP_013024713.1	P.ana_LMG20103#WP_013024713.1	P.ana_LMG5342#WP_015700917.1	P.ana_Lstri#IAQ00_17745	P.ana_NN08200#WP_013024713.1	P.ana_OC5a#WP_013024713.1	P.ana_PA13#WP_013024713.1	P.ana_PNA97-1R#WP_013024713.1	P.ana_R100#WP_013024713.1	P.ana_SGAir0210#WP_006117788.1	P.ana_TZ39#WP_006117788.1	P.ana_YJ76#WP_013024713.1
OG0000474	P.ana_AJ13355#WP_013024720.1	P.ana_FDAARGOS680#WP_013024720.1	P.ana_LCFJ-001#WP_013024720.1	P.ana_LMG20103#WP_013024720.1	P.ana_LMG5342#WP_013024720.1	P.ana_Lstri#IAQ00_17685	P.ana_NN08200#WP_013024720.1	P.ana_OC5a#WP_013024720.1	P.ana_PA13#WP_013024720.1	P.ana_PNA97-1R#WP_029569672.1	P.ana_R100#WP_013024720.1	P.ana_SGAir0210#WP_028724113.1	P.ana_TZ39#WP_028724113.1	P.ana_YJ76#WP_013024720.1
OG0000475	P.ana_AJ13355#WP_013024733.1	P.ana_FDAARGOS680#WP_013024733.1	P.ana_LCFJ-001#WP_014606529.1	P.ana_LMG20103#WP_013024733.1	P.ana_LMG5342#WP_013024733.1	P.ana_Lstri#IAQ00_17655	P.ana_NN08200#WP_042676937.1	P.ana_OC5a#WP_013024733.1	P.ana_PA13#WP_014606529.1	P.ana_PNA97-1R#WP_013024733.1	P.ana_R100#WP_013024733.1	P.ana_SGAir0210#WP_013024733.1	P.ana_TZ39#WP_064366706.1	P.ana_YJ76#WP_089517575.1
OG0000476	P.ana_AJ13355#WP_013024736.1	P.ana_FDAARGOS680#WP_013024736.1	P.ana_LCFJ-001#WP_013024736.1	P.ana_LMG20103#WP_013024736.1	P.ana_LMG5342#WP_015700907.1	P.ana_Lstri#IAQ00_17640	P.ana_NN08200#WP_013024736.1	P.ana_OC5a#WP_013024736.1	P.ana_PA13#WP_013024736.1	P.ana_PNA97-1R#WP_013024736.1	P.ana_R100#WP_019106322.1	P.ana_SGAir0210#WP_072137824.1	P.ana_TZ39#WP_028724108.1	P.ana_YJ76#WP_072137824.1
OG0000477	P.ana_AJ13355#WP_013024737.1	P.ana_FDAARGOS680#WP_176018211.1	P.ana_LCFJ-001#WP_200286651.1	P.ana_LMG20103#WP_013024737.1	P.ana_LMG5342#WP_013024737.1	P.ana_Lstri#IAQ00_17635	P.ana_NN08200#WP_128392307.1	P.ana_OC5a#WP_013024737.1	P.ana_PA13#WP_013024737.1	P.ana_PNA97-1R#WP_013024737.1	P.ana_R100#WP_013024737.1	P.ana_SGAir0210#WP_047715407.1	P.ana_TZ39#WP_221611241.1	P.ana_YJ76#WP_013024737.1
OG0000478	P.ana_AJ13355#WP_013024740.1	P.ana_FDAARGOS680#WP_176018210.1	P.ana_LCFJ-001#WP_013024740.1	P.ana_LMG20103#WP_013024740.1	P.ana_LMG5342#WP_015700906.1	P.ana_Lstri#IAQ00_17625	P.ana_NN08200#WP_013024740.1	P.ana_OC5a#WP_013024740.1	P.ana_PA13#WP_013024740.1	P.ana_PNA97-1R#WP_013024740.1	P.ana_R100#WP_013024740.1	P.ana_SGAir0210#WP_042676934.1	P.ana_TZ39#WP_221611240.1	P.ana_YJ76#WP_013024740.1
OG0000479	P.ana_AJ13355#WP_013024741.1	P.ana_FDAARGOS680#WP_078829222.1	P.ana_LCFJ-001#WP_014606525.1	P.ana_LMG20103#WP_013024741.1	P.ana_LMG5342#WP_014606525.1	P.ana_Lstri#IAQ00_17620	P.ana_NN08200#WP_078829222.1	P.ana_OC5a#WP_013024741.1	P.ana_PA13#WP_014606525.1	P.ana_PNA97-1R#WP_013024741.1	P.ana_R100#WP_064373244.1	P.ana_SGAir0210#WP_028724104.1	P.ana_TZ39#WP_028724104.1	P.ana_YJ76#WP_014606525.1
OG0000480	P.ana_AJ13355#WP_013024742.1	P.ana_FDAARGOS680#WP_013024742.1	P.ana_LCFJ-001#WP_013024742.1	P.ana_LMG20103#WP_013024742.1	P.ana_LMG5342#WP_013024742.1	P.ana_Lstri#IAQ00_17615	P.ana_NN08200#WP_013024742.1	P.ana_OC5a#WP_207806390.1	P.ana_PA13#WP_013024742.1	P.ana_PNA97-1R#WP_104933182.1	P.ana_R100#WP_013024742.1	P.ana_SGAir0210#WP_013024742.1	P.ana_TZ39#WP_013024742.1	P.ana_YJ76#WP_013024742.1
OG0000481	P.ana_AJ13355#WP_013024743.1	P.ana_FDAARGOS680#WP_072138587.1	P.ana_LCFJ-001#WP_013024743.1	P.ana_LMG20103#WP_013024743.1	P.ana_LMG5342#WP_013024743.1	P.ana_Lstri#IAQ00_17610	P.ana_NN08200#WP_072138587.1	P.ana_OC5a#WP_013024743.1	P.ana_PA13#WP_014606524.1	P.ana_PNA97-1R#WP_014606524.1	P.ana_R100#WP_014606524.1	P.ana_SGAir0210#WP_058705632.1	P.ana_TZ39#WP_221611239.1	P.ana_YJ76#WP_089517573.1
OG0000482	P.ana_AJ13355#WP_013024749.1	P.ana_FDAARGOS680#WP_013024749.1	P.ana_LCFJ-001#WP_013024749.1	P.ana_LMG20103#WP_013024749.1	P.ana_LMG5342#WP_015700900.1	P.ana_Lstri#IAQ00_17580	P.ana_NN08200#WP_013024749.1	P.ana_OC5a#WP_013024749.1	P.ana_PA13#WP_013024749.1	P.ana_PNA97-1R#WP_013024749.1	P.ana_R100#WP_013024749.1	P.ana_SGAir0210#WP_028724098.1	P.ana_TZ39#WP_028724098.1	P.ana_YJ76#WP_013024749.1
OG0000483	P.ana_AJ13355#WP_013024753.1	P.ana_FDAARGOS680#WP_019106331.1	P.ana_LCFJ-001#WP_013024753.1	P.ana_LMG20103#WP_013024753.1	P.ana_LMG5342#WP_013024753.1	P.ana_Lstri#IAQ00_17560	P.ana_NN08200#WP_013024753.1	P.ana_OC5a#WP_013024753.1	P.ana_PA13#WP_014606516.1	P.ana_PNA97-1R#WP_013024753.1	P.ana_R100#WP_013024753.1	P.ana_SGAir0210#WP_047715417.1	P.ana_TZ39#WP_047715417.1	P.ana_YJ76#WP_013024753.1
OG0000484	P.ana_AJ13355#WP_013024768.1	P.ana_FDAARGOS680#WP_176018200.1	P.ana_LCFJ-001#WP_015700895.1	P.ana_LMG20103#WP_013024768.1	P.ana_LMG5342#WP_015700895.1	P.ana_Lstri#IAQ00_17485	P.ana_NN08200#WP_128392302.1	P.ana_OC5a#WP_029569683.1	P.ana_PA13#WP_014606505.1	P.ana_PNA97-1R#WP_104933188.1	P.ana_R100#WP_029569683.1	P.ana_SGAir0210#WP_064366724.1	P.ana_TZ39#WP_064366724.1	P.ana_YJ76#WP_013024768.1
OG0000485	P.ana_AJ13355#WP_013024770.1	P.ana_FDAARGOS680#WP_014606504.1	P.ana_LCFJ-001#WP_013024770.1	P.ana_LMG20103#WP_013024770.1	P.ana_LMG5342#WP_013024770.1	P.ana_Lstri#IAQ00_17475	P.ana_NN08200#WP_013024770.1	P.ana_OC5a#WP_013024770.1	P.ana_PA13#WP_014606504.1	P.ana_PNA97-1R#WP_013024770.1	P.ana_R100#WP_064373273.1	P.ana_SGAir0210#WP_013024770.1	P.ana_TZ39#WP_013024770.1	P.ana_YJ76#WP_013024770.1
OG0000486	P.ana_AJ13355#WP_013024782.1	P.ana_FDAARGOS680#WP_015700889.1	P.ana_LCFJ-001#WP_015700889.1	P.ana_LMG20103#WP_013024782.1	P.ana_LMG5342#WP_015700889.1	P.ana_Lstri#IAQ00_17420	P.ana_NN08200#WP_015700889.1	P.ana_OC5a#WP_015700889.1	P.ana_PA13#WP_014606496.1	P.ana_PNA97-1R#WP_015700889.1	P.ana_R100#WP_015700889.1	P.ana_SGAir0210#WP_028724069.1	P.ana_TZ39#WP_028724069.1	P.ana_YJ76#WP_015700889.1
OG0000487	P.ana_AJ13355#WP_013024786.1	P.ana_FDAARGOS680#WP_176018197.1	P.ana_LCFJ-001#WP_110286405.1	P.ana_LMG20103#WP_013024786.1	P.ana_LMG5342#WP_013024786.1	P.ana_Lstri#IAQ00_17400	P.ana_NN08200#WP_014606493.1	P.ana_OC5a#WP_014606493.1	P.ana_PA13#WP_014606493.1	P.ana_PNA97-1R#WP_013024786.1	P.ana_R100#WP_029569687.1	P.ana_SGAir0210#WP_058705613.1	P.ana_TZ39#WP_058705613.1	P.ana_YJ76#WP_014606493.1
OG0000488	P.ana_AJ13355#WP_013024787.1	P.ana_FDAARGOS680#WP_176018196.1	P.ana_LCFJ-001#WP_013024787.1	P.ana_LMG20103#WP_013024787.1	P.ana_LMG5342#WP_013024787.1	P.ana_Lstri#IAQ00_17395	P.ana_NN08200#WP_128392299.1	P.ana_OC5a#WP_013024787.1	P.ana_PA13#WP_013024787.1	P.ana_PNA97-1R#WP_013024787.1	P.ana_R100#WP_013024787.1	P.ana_SGAir0210#WP_028724064.1	P.ana_TZ39#WP_028724064.1	P.ana_YJ76#WP_013024787.1
OG0000489	P.ana_AJ13355#WP_013024789.1	P.ana_FDAARGOS680#WP_013024789.1	P.ana_LCFJ-001#WP_013024789.1	P.ana_LMG20103#WP_013024789.1	P.ana_LMG5342#WP_013024789.1	P.ana_Lstri#IAQ00_17385	P.ana_NN08200#WP_013024789.1	P.ana_OC5a#WP_013024789.1	P.ana_PA13#WP_013024789.1	P.ana_PNA97-1R#WP_104933194.1	P.ana_R100#WP_013024789.1	P.ana_SGAir0210#WP_028724062.1	P.ana_TZ39#WP_028724062.1	P.ana_YJ76#WP_013024789.1
OG0000490	P.ana_AJ13355#WP_013024790.1	P.ana_FDAARGOS680#WP_176018195.1	P.ana_LCFJ-001#WP_013024790.1	P.ana_LMG20103#WP_013024790.1	P.ana_LMG5342#WP_013024790.1	P.ana_Lstri#IAQ00_17380	P.ana_NN08200#WP_013024790.1	P.ana_OC5a#WP_013024790.1	P.ana_PA13#WP_013024790.1	P.ana_PNA97-1R#WP_013024790.1	P.ana_R100#WP_013024790.1	P.ana_SGAir0210#WP_028724061.1	P.ana_TZ39#WP_028724061.1	P.ana_YJ76#WP_089517566.1
OG0000491	P.ana_AJ13355#WP_013024807.1	P.ana_FDAARGOS680#WP_013024807.1	P.ana_LCFJ-001#WP_013024807.1	P.ana_LMG20103#WP_013024807.1	P.ana_LMG5342#WP_015700874.1	P.ana_Lstri#IAQ00_17215	P.ana_NN08200#WP_015700874.1	P.ana_OC5a#WP_013024807.1	P.ana_PA13#WP_013024807.1	P.ana_PNA97-1R#WP_013024807.1	P.ana_R100#WP_013024807.1	P.ana_SGAir0210#WP_013024807.1	P.ana_TZ39#WP_028724051.1	P.ana_YJ76#WP_013024807.1
OG0000492	P.ana_AJ13355#WP_013024819.1	P.ana_FDAARGOS680#WP_013024819.1	P.ana_LCFJ-001#WP_013024819.1	P.ana_LMG20103#WP_013024819.1	P.ana_LMG5342#WP_013024819.1	P.ana_Lstri#IAQ00_17155	P.ana_NN08200#WP_013024819.1	P.ana_OC5a#WP_013024819.1	P.ana_PA13#WP_013024819.1	P.ana_PNA97-1R#WP_013024819.1	P.ana_R100#WP_013024819.1	P.ana_SGAir0210#WP_110145978.1	P.ana_TZ39#WP_013024819.1	P.ana_YJ76#WP_013024819.1
OG0000493	P.ana_AJ13355#WP_013024821.1	P.ana_FDAARGOS680#WP_013024821.1	P.ana_LCFJ-001#WP_014606472.1	P.ana_LMG20103#WP_013024821.1	P.ana_LMG5342#WP_014606472.1	P.ana_Lstri#IAQ00_17145	P.ana_NN08200#WP_014606472.1	P.ana_OC5a#WP_014606472.1	P.ana_PA13#WP_014606472.1	P.ana_PNA97-1R#WP_014606472.1	P.ana_R100#WP_013024821.1	P.ana_SGAir0210#WP_028724041.1	P.ana_TZ39#WP_028724041.1	P.ana_YJ76#WP_013024821.1
OG0000494	P.ana_AJ13355#WP_013024822.1	P.ana_FDAARGOS680#WP_013024822.1	P.ana_LCFJ-001#WP_013024822.1	P.ana_LMG20103#WP_013024822.1	P.ana_LMG5342#WP_013024822.1	P.ana_Lstri#IAQ00_17140	P.ana_NN08200#WP_013024822.1	P.ana_OC5a#WP_013024822.1	P.ana_PA13#WP_013024822.1	P.ana_PNA97-1R#WP_013024822.1	P.ana_R100#WP_013024822.1	P.ana_SGAir0210#WP_047714426.1	P.ana_TZ39#WP_047714426.1	P.ana_YJ76#WP_013024822.1
OG0000495	P.ana_AJ13355#WP_013024838.1	P.ana_FDAARGOS680#WP_013024838.1	P.ana_LCFJ-001#WP_013024838.1	P.ana_LMG20103#WP_013024838.1	P.ana_LMG5342#WP_013024838.1	P.ana_Lstri#IAQ00_17065	P.ana_NN08200#WP_128392292.1	P.ana_OC5a#WP_013024838.1	P.ana_PA13#WP_013024838.1	P.ana_PNA97-1R#WP_013024838.1	P.ana_R100#WP_013024838.1	P.ana_SGAir0210#WP_013024838.1	P.ana_TZ39#WP_013024838.1	P.ana_YJ76#WP_013024838.1
OG0000496	P.ana_AJ13355#WP_013024839.1	P.ana_FDAARGOS680#WP_176018172.1	P.ana_LCFJ-001#WP_013024839.1	P.ana_LMG20103#WP_013024839.1	P.ana_LMG5342#WP_013024839.1	P.ana_Lstri#IAQ00_17060	P.ana_NN08200#WP_128392291.1	P.ana_OC5a#WP_013024839.1	P.ana_PA13#WP_013024839.1	P.ana_PNA97-1R#WP_013024839.1	P.ana_R100#WP_013024839.1	P.ana_SGAir0210#WP_013024839.1	P.ana_TZ39#WP_013024839.1	P.ana_YJ76#WP_013024839.1
OG0000497	P.ana_AJ13355#WP_013024840.1	P.ana_FDAARGOS680#WP_013024840.1	P.ana_LCFJ-001#WP_013024840.1	P.ana_LMG20103#WP_013024840.1	P.ana_LMG5342#WP_013024840.1	P.ana_Lstri#IAQ00_17055	P.ana_NN08200#WP_013024840.1	P.ana_OC5a#WP_013024840.1	P.ana_PA13#WP_013024840.1	P.ana_PNA97-1R#WP_013024840.1	P.ana_R100#WP_013024840.1	P.ana_SGAir0210#WP_110145974.1	P.ana_TZ39#WP_221611213.1	P.ana_YJ76#WP_089517548.1
OG0000498	P.ana_AJ13355#WP_013024845.1	P.ana_FDAARGOS680#WP_013024845.1	P.ana_LCFJ-001#WP_013024845.1	P.ana_LMG20103#WP_013024845.1	P.ana_LMG5342#WP_015700852.1	P.ana_Lstri#IAQ00_17030	P.ana_NN08200#WP_013024845.1	P.ana_OC5a#WP_013024845.1	P.ana_PA13#WP_013024845.1	P.ana_PNA97-1R#WP_013024845.1	P.ana_R100#WP_013024845.1	P.ana_SGAir0210#WP_110145971.1	P.ana_TZ39#WP_013024845.1	P.ana_YJ76#WP_013024845.1
OG0000499	P.ana_AJ13355#WP_013024849.1	P.ana_FDAARGOS680#WP_013024849.1	P.ana_LCFJ-001#WP_013024849.1	P.ana_LMG20103#WP_013024849.1	P.ana_LMG5342#WP_013024849.1	P.ana_Lstri#IAQ00_17010	P.ana_NN08200#WP_013024849.1	P.ana_OC5a#WP_013024849.1	P.ana_PA13#WP_013024849.1	P.ana_PNA97-1R#WP_013024849.1	P.ana_R100#WP_013024849.1	P.ana_SGAir0210#WP_013024849.1	P.ana_TZ39#WP_013024849.1	P.ana_YJ76#WP_013024849.1
OG0000500	P.ana_AJ13355#WP_013024852.1	P.ana_FDAARGOS680#WP_042676693.1	P.ana_LCFJ-001#WP_014606453.1	P.ana_LMG20103#WP_013024852.1	P.ana_LMG5342#WP_015700847.1	P.ana_Lstri#IAQ00_16995	P.ana_NN08200#WP_128392289.1	P.ana_OC5a#WP_014606453.1	P.ana_PA13#WP_014606453.1	P.ana_PNA97-1R#WP_013024852.1	P.ana_R100#WP_064373311.1	P.ana_SGAir0210#WP_089528548.1	P.ana_TZ39#WP_221611209.1	P.ana_YJ76#WP_013024852.1
OG0000501	P.ana_AJ13355#WP_013024855.1	P.ana_FDAARGOS680#WP_013024855.1	P.ana_LCFJ-001#WP_013024855.1	P.ana_LMG20103#WP_013024855.1	P.ana_LMG5342#WP_013024855.1	P.ana_Lstri#IAQ00_16975	P.ana_NN08200#WP_013024855.1	P.ana_OC5a#WP_013024855.1	P.ana_PA13#WP_013024855.1	P.ana_PNA97-1R#WP_013024855.1	P.ana_R100#WP_013024855.1	P.ana_SGAir0210#WP_028724013.1	P.ana_TZ39#WP_028724013.1	P.ana_YJ76#WP_013024855.1
OG0000502	P.ana_AJ13355#WP_013024857.1	P.ana_FDAARGOS680#WP_029569705.1	P.ana_LCFJ-001#WP_013024857.1	P.ana_LMG20103#WP_013024857.1	P.ana_LMG5342#WP_013024857.1	P.ana_Lstri#IAQ00_16965	P.ana_NN08200#WP_013024857.1	P.ana_OC5a#WP_013024857.1	P.ana_PA13#WP_014606450.1	P.ana_PNA97-1R#WP_104933207.1	P.ana_R100#WP_013024857.1	P.ana_SGAir0210#WP_110146370.1	P.ana_TZ39#WP_089528590.1	P.ana_YJ76#WP_013024857.1
OG0000503	P.ana_AJ13355#WP_013024863.1	P.ana_FDAARGOS680#WP_013024863.1	P.ana_LCFJ-001#WP_013024863.1	P.ana_LMG20103#WP_013024863.1	P.ana_LMG5342#WP_015700844.1	P.ana_Lstri#IAQ00_16935	P.ana_NN08200#WP_015700844.1	P.ana_OC5a#WP_013024863.1	P.ana_PA13#WP_013024863.1	P.ana_PNA97-1R#WP_013024863.1	P.ana_R100#WP_013024863.1	P.ana_SGAir0210#WP_028724007.1	P.ana_TZ39#WP_028724007.1	P.ana_YJ76#WP_013024863.1
OG0000504	P.ana_AJ13355#WP_013024868.1	P.ana_FDAARGOS680#WP_013024868.1	P.ana_LCFJ-001#WP_013024868.1	P.ana_LMG20103#WP_013024868.1	P.ana_LMG5342#WP_013024868.1	P.ana_Lstri#IAQ00_16915	P.ana_NN08200#WP_013024868.1	P.ana_OC5a#WP_013024868.1	P.ana_PA13#WP_013024868.1	P.ana_PNA97-1R#WP_013024868.1	P.ana_R100#WP_013024868.1	P.ana_SGAir0210#WP_013024868.1	P.ana_TZ39#WP_013024868.1	P.ana_YJ76#WP_013024868.1
OG0000505	P.ana_AJ13355#WP_013024869.1	P.ana_FDAARGOS680#WP_013024869.1	P.ana_LCFJ-001#WP_013024869.1	P.ana_LMG20103#WP_013024869.1	P.ana_LMG5342#WP_013024869.1	P.ana_Lstri#IAQ00_16910	P.ana_NN08200#WP_013024869.1	P.ana_OC5a#WP_013024869.1	P.ana_PA13#WP_013024869.1	P.ana_PNA97-1R#WP_013024869.1	P.ana_R100#WP_013024869.1	P.ana_SGAir0210#WP_047714444.1	P.ana_TZ39#WP_058705591.1	P.ana_YJ76#WP_013024869.1
OG0000506	P.ana_AJ13355#WP_013024870.1	P.ana_FDAARGOS680#WP_176018092.1	P.ana_LCFJ-001#WP_013024870.1	P.ana_LMG20103#WP_013024870.1	P.ana_LMG5342#WP_013024870.1	P.ana_Lstri#IAQ00_16905	P.ana_NN08200#WP_013024870.1	P.ana_OC5a#WP_207806373.1	P.ana_PA13#WP_013024870.1	P.ana_PNA97-1R#WP_013024870.1	P.ana_R100#WP_013024870.1	P.ana_SGAir0210#WP_013024870.1	P.ana_TZ39#WP_047714445.1	P.ana_YJ76#WP_013024870.1
OG0000507	P.ana_AJ13355#WP_013024871.1	P.ana_FDAARGOS680#WP_013024871.1	P.ana_LCFJ-001#WP_013024871.1	P.ana_LMG20103#WP_013024871.1	P.ana_LMG5342#WP_013024871.1	P.ana_Lstri#IAQ00_16900	P.ana_NN08200#WP_013024871.1	P.ana_OC5a#WP_013024871.1	P.ana_PA13#WP_013024871.1	P.ana_PNA97-1R#WP_104933209.1	P.ana_R100#WP_013024871.1	P.ana_SGAir0210#WP_028724002.1	P.ana_TZ39#WP_047714446.1	P.ana_YJ76#WP_089517541.1
OG0000508	P.ana_AJ13355#WP_013024877.1	P.ana_FDAARGOS680#WP_013024877.1	P.ana_LCFJ-001#WP_013024877.1	P.ana_LMG20103#WP_013024877.1	P.ana_LMG5342#WP_013024877.1	P.ana_Lstri#IAQ00_16870	P.ana_NN08200#WP_128392288.1	P.ana_OC5a#WP_013024877.1	P.ana_PA13#WP_013024877.1	P.ana_PNA97-1R#WP_013024877.1	P.ana_R100#WP_013024877.1	P.ana_SGAir0210#WP_013024877.1	P.ana_TZ39#WP_013024877.1	P.ana_YJ76#WP_013024877.1
OG0000509	P.ana_AJ13355#WP_013024878.1	P.ana_FDAARGOS680#WP_013024878.1	P.ana_LCFJ-001#WP_013024878.1	P.ana_LMG20103#WP_013024878.1	P.ana_LMG5342#WP_013024878.1	P.ana_Lstri#IAQ00_16865	P.ana_NN08200#WP_013024878.1	P.ana_OC5a#WP_013024878.1	P.ana_PA13#WP_013024878.1	P.ana_PNA97-1R#WP_013024878.1	P.ana_R100#WP_013024878.1	P.ana_SGAir0210#WP_013024878.1	P.ana_TZ39#WP_013024878.1	P.ana_YJ76#WP_013024878.1
OG0000510	P.ana_AJ13355#WP_013024879.1	P.ana_FDAARGOS680#WP_013024879.1	P.ana_LCFJ-001#WP_013024879.1	P.ana_LMG20103#WP_013024879.1	P.ana_LMG5342#WP_013024879.1	P.ana_Lstri#IAQ00_16860	P.ana_NN08200#WP_013024879.1	P.ana_OC5a#WP_013024879.1	P.ana_PA13#WP_013024879.1	P.ana_PNA97-1R#WP_013024879.1	P.ana_R100#WP_013024879.1	P.ana_SGAir0210#WP_028723997.1	P.ana_TZ39#WP_028723997.1	P.ana_YJ76#WP_013024879.1
OG0000511	P.ana_AJ13355#WP_013024880.1	P.ana_FDAARGOS680#WP_013024880.1	P.ana_LCFJ-001#WP_013024880.1	P.ana_LMG20103#WP_013024880.1	P.ana_LMG5342#WP_013024880.1	P.ana_Lstri#IAQ00_16855	P.ana_NN08200#WP_013024880.1	P.ana_OC5a#WP_013024880.1	P.ana_PA13#WP_013024880.1	P.ana_PNA97-1R#WP_013024880.1	P.ana_R100#WP_013024880.1	P.ana_SGAir0210#WP_028723996.1	P.ana_TZ39#WP_028723996.1	P.ana_YJ76#WP_013024880.1
OG0000512	P.ana_AJ13355#WP_013024884.1	P.ana_FDAARGOS680#WP_013024884.1	P.ana_LCFJ-001#WP_013024884.1	P.ana_LMG20103#WP_013024884.1	P.ana_LMG5342#WP_013024884.1	P.ana_Lstri#IAQ00_16835	P.ana_NN08200#WP_013024884.1	P.ana_OC5a#WP_013024884.1	P.ana_PA13#WP_013024884.1	P.ana_PNA97-1R#WP_013024884.1	P.ana_R100#WP_013024884.1	P.ana_SGAir0210#WP_006117961.1	P.ana_TZ39#WP_006117961.1	P.ana_YJ76#WP_013024884.1
OG0000513	P.ana_AJ13355#WP_013024887.1	P.ana_FDAARGOS680#WP_013024887.1	P.ana_LCFJ-001#WP_013024887.1	P.ana_LMG20103#WP_013024887.1	P.ana_LMG5342#WP_013024887.1	P.ana_Lstri#IAQ00_16820	P.ana_NN08200#WP_013024887.1	P.ana_OC5a#WP_013024887.1	P.ana_PA13#WP_013024887.1	P.ana_PNA97-1R#WP_013024887.1	P.ana_R100#WP_013024887.1	P.ana_SGAir0210#WP_013024887.1	P.ana_TZ39#WP_013024887.1	P.ana_YJ76#WP_013024887.1
OG0000514	P.ana_AJ13355#WP_013024888.1	P.ana_FDAARGOS680#WP_064373321.1	P.ana_LCFJ-001#WP_116219507.1	P.ana_LMG20103#WP_013024888.1	P.ana_LMG5342#WP_013024888.1	P.ana_Lstri#IAQ00_16815	P.ana_NN08200#WP_013024888.1	P.ana_OC5a#WP_013024888.1	P.ana_PA13#WP_013024888.1	P.ana_PNA97-1R#WP_104933212.1	P.ana_R100#WP_064373321.1	P.ana_SGAir0210#WP_028723990.1	P.ana_TZ39#WP_028723990.1	P.ana_YJ76#WP_013024888.1
OG0000515	P.ana_AJ13355#WP_013024891.1	P.ana_FDAARGOS680#WP_013024891.1	P.ana_LCFJ-001#WP_013024891.1	P.ana_LMG20103#WP_013024891.1	P.ana_LMG5342#WP_013024891.1	P.ana_Lstri#IAQ00_16800	P.ana_NN08200#WP_013024891.1	P.ana_OC5a#WP_013024891.1	P.ana_PA13#WP_013024891.1	P.ana_PNA97-1R#WP_013024891.1	P.ana_R100#WP_013024891.1	P.ana_SGAir0210#WP_028723988.1	P.ana_TZ39#WP_221611202.1	P.ana_YJ76#WP_013024891.1
OG0000516	P.ana_AJ13355#WP_013024896.1	P.ana_FDAARGOS680#WP_013024896.1	P.ana_LCFJ-001#WP_013024896.1	P.ana_LMG20103#WP_013024896.1	P.ana_LMG5342#WP_013024896.1	P.ana_Lstri#IAQ00_16775	P.ana_NN08200#WP_013024896.1	P.ana_OC5a#WP_013024896.1	P.ana_PA13#WP_013024896.1	P.ana_PNA97-1R#WP_013024896.1	P.ana_R100#WP_013024896.1	P.ana_SGAir0210#WP_064365628.1	P.ana_TZ39#WP_047714449.1	P.ana_YJ76#WP_013024896.1
OG0000517	P.ana_AJ13355#WP_013024898.1	P.ana_FDAARGOS680#WP_013024898.1	P.ana_LCFJ-001#WP_013024898.1	P.ana_LMG20103#WP_013024898.1	P.ana_LMG5342#WP_013024898.1	P.ana_Lstri#IAQ00_16765	P.ana_NN08200#WP_013024898.1	P.ana_OC5a#WP_013024898.1	P.ana_PA13#WP_013024898.1	P.ana_PNA97-1R#WP_013024898.1	P.ana_R100#WP_013024898.1	P.ana_SGAir0210#WP_013024898.1	P.ana_TZ39#WP_013024898.1	P.ana_YJ76#WP_013024898.1
OG0000518	P.ana_AJ13355#WP_013024901.1	P.ana_FDAARGOS680#WP_176018085.1	P.ana_LCFJ-001#WP_019106636.1	P.ana_LMG20103#WP_013024901.1	P.ana_LMG5342#WP_013024901.1	P.ana_Lstri#IAQ00_16750	P.ana_NN08200#WP_019106636.1	P.ana_OC5a#WP_013024901.1	P.ana_PA13#WP_014606433.1	P.ana_PNA97-1R#WP_019106636.1	P.ana_R100#WP_014606433.1	P.ana_SGAir0210#WP_013024901.1	P.ana_TZ39#WP_013024901.1	P.ana_YJ76#WP_013024901.1
OG0000519	P.ana_AJ13355#WP_013024905.1	P.ana_FDAARGOS680#WP_110286421.1	P.ana_LCFJ-001#WP_013024905.1	P.ana_LMG20103#WP_013024905.1	P.ana_LMG5342#WP_041455996.1	P.ana_Lstri#IAQ00_16725	P.ana_NN08200#WP_013024905.1	P.ana_OC5a#WP_013024905.1	P.ana_PA13#WP_014606430.1	P.ana_PNA97-1R#WP_041455996.1	P.ana_R100#WP_014606430.1	P.ana_SGAir0210#WP_028723977.1	P.ana_TZ39#WP_028723977.1	P.ana_YJ76#WP_013024905.1
OG0000520	P.ana_AJ13355#WP_013024907.1	P.ana_FDAARGOS680#WP_013024907.1	P.ana_LCFJ-001#WP_013024907.1	P.ana_LMG20103#WP_013024907.1	P.ana_LMG5342#WP_013024907.1	P.ana_Lstri#IAQ00_16715	P.ana_NN08200#WP_013024907.1	P.ana_OC5a#WP_013024907.1	P.ana_PA13#WP_013024907.1	P.ana_PNA97-1R#WP_013024907.1	P.ana_R100#WP_064373324.1	P.ana_SGAir0210#WP_110145966.1	P.ana_TZ39#WP_047714453.1	P.ana_YJ76#WP_013024907.1
OG0000521	P.ana_AJ13355#WP_013024912.1	P.ana_FDAARGOS680#WP_013024912.1	P.ana_LCFJ-001#WP_013024912.1	P.ana_LMG20103#WP_013024912.1	P.ana_LMG5342#WP_013024912.1	P.ana_Lstri#IAQ00_16690	P.ana_NN08200#WP_013024912.1	P.ana_OC5a#WP_013024912.1	P.ana_PA13#WP_013024912.1	P.ana_PNA97-1R#WP_013024912.1	P.ana_R100#WP_013024912.1	P.ana_SGAir0210#WP_028723973.1	P.ana_TZ39#WP_028723973.1	P.ana_YJ76#WP_013024912.1
OG0000522	P.ana_AJ13355#WP_013024914.1	P.ana_FDAARGOS680#WP_013024914.1	P.ana_LCFJ-001#WP_013024914.1	P.ana_LMG20103#WP_013024914.1	P.ana_LMG5342#WP_015700824.1	P.ana_Lstri#IAQ00_16680	P.ana_NN08200#WP_013024914.1	P.ana_OC5a#WP_015700824.1	P.ana_PA13#WP_013024914.1	P.ana_PNA97-1R#WP_015700824.1	P.ana_R100#WP_013024914.1	P.ana_SGAir0210#WP_110145963.1	P.ana_TZ39#WP_071994882.1	P.ana_YJ76#WP_013024914.1
OG0000523	P.ana_AJ13355#WP_013024916.1	P.ana_FDAARGOS680#WP_028723971.1	P.ana_LCFJ-001#WP_013024916.1	P.ana_LMG20103#WP_013024916.1	P.ana_LMG5342#WP_013024916.1	P.ana_Lstri#IAQ00_16670	P.ana_NN08200#WP_013024916.1	P.ana_OC5a#WP_013024916.1	P.ana_PA13#WP_013024916.1	P.ana_PNA97-1R#WP_013024916.1	P.ana_R100#WP_013024916.1	P.ana_SGAir0210#WP_110145961.1	P.ana_TZ39#WP_028723971.1	P.ana_YJ76#WP_013024916.1
OG0000524	P.ana_AJ13355#WP_013024920.1	P.ana_FDAARGOS680#WP_013024920.1	P.ana_LCFJ-001#WP_013024920.1	P.ana_LMG20103#WP_013024920.1	P.ana_LMG5342#WP_013024920.1	P.ana_Lstri#IAQ00_16655	P.ana_NN08200#WP_013024920.1	P.ana_OC5a#WP_013024920.1	P.ana_PA13#WP_013024920.1	P.ana_PNA97-1R#WP_013024920.1	P.ana_R100#WP_013024920.1	P.ana_SGAir0210#WP_013024920.1	P.ana_TZ39#WP_221611200.1	P.ana_YJ76#WP_013024920.1
OG0000525	P.ana_AJ13355#WP_013024921.1	P.ana_FDAARGOS680#WP_014606423.1	P.ana_LCFJ-001#WP_014606423.1	P.ana_LMG20103#WP_013024921.1	P.ana_LMG5342#WP_014606423.1	P.ana_Lstri#IAQ00_16650	P.ana_NN08200#WP_014606423.1	P.ana_OC5a#WP_013024921.1	P.ana_PA13#WP_014606423.1	P.ana_PNA97-1R#WP_013024921.1	P.ana_R100#WP_014606423.1	P.ana_SGAir0210#WP_014606423.1	P.ana_TZ39#WP_014606423.1	P.ana_YJ76#WP_014606423.1
OG0000526	P.ana_AJ13355#WP_013024928.1	P.ana_FDAARGOS680#WP_022622650.1	P.ana_LCFJ-001#WP_022622650.1	P.ana_LMG20103#WP_013024928.1	P.ana_LMG5342#WP_015700818.1	P.ana_Lstri#IAQ00_16620	P.ana_NN08200#WP_116197516.1	P.ana_OC5a#WP_029568499.1	P.ana_PA13#WP_014606419.1	P.ana_PNA97-1R#WP_022622650.1	P.ana_R100#WP_014606419.1	P.ana_SGAir0210#WP_110145957.1	P.ana_TZ39#WP_221611198.1	P.ana_YJ76#WP_028714894.1
OG0000527	P.ana_AJ13355#WP_013024930.1	P.ana_FDAARGOS680#WP_013024930.1	P.ana_LCFJ-001#WP_019106627.1	P.ana_LMG20103#WP_013024930.1	P.ana_LMG5342#WP_015700816.1	P.ana_Lstri#IAQ00_16610	P.ana_NN08200#WP_013024930.1	P.ana_OC5a#WP_013024930.1	P.ana_PA13#WP_013024930.1	P.ana_PNA97-1R#WP_013024930.1	P.ana_R100#WP_013024930.1	P.ana_SGAir0210#WP_110145955.1	P.ana_TZ39#WP_028723961.1	P.ana_YJ76#WP_019106627.1
OG0000528	P.ana_AJ13355#WP_013024931.1	P.ana_FDAARGOS680#WP_013024931.1	P.ana_LCFJ-001#WP_116219514.1	P.ana_LMG20103#WP_013024931.1	P.ana_LMG5342#WP_015700815.1	P.ana_Lstri#IAQ00_16605	P.ana_NN08200#WP_024471192.1	P.ana_OC5a#WP_013024931.1	P.ana_PA13#WP_013024931.1	P.ana_PNA97-1R#WP_013024931.1	P.ana_R100#WP_013024931.1	P.ana_SGAir0210#WP_028723960.1	P.ana_TZ39#WP_221611196.1	P.ana_YJ76#WP_015700815.1
OG0000529	P.ana_AJ13355#WP_013024933.1	P.ana_FDAARGOS680#WP_013024933.1	P.ana_LCFJ-001#WP_013024933.1	P.ana_LMG20103#WP_013024933.1	P.ana_LMG5342#WP_015700812.1	P.ana_Lstri#IAQ00_16595	P.ana_NN08200#WP_013024933.1	P.ana_OC5a#WP_013024933.1	P.ana_PA13#WP_013024933.1	P.ana_PNA97-1R#WP_015700812.1	P.ana_R100#WP_013024933.1	P.ana_SGAir0210#WP_028723958.1	P.ana_TZ39#WP_221611194.1	P.ana_YJ76#WP_015700812.1
OG0000530	P.ana_AJ13355#WP_013024936.1	P.ana_FDAARGOS680#WP_176018076.1	P.ana_LCFJ-001#WP_116219516.1	P.ana_LMG20103#WP_013024936.1	P.ana_LMG5342#WP_014606415.1	P.ana_Lstri#IAQ00_16580	P.ana_NN08200#WP_014606415.1	P.ana_OC5a#WP_014606415.1	P.ana_PA13#WP_014606415.1	P.ana_PNA97-1R#WP_014606415.1	P.ana_R100#WP_013024936.1	P.ana_SGAir0210#WP_028723955.1	P.ana_TZ39#WP_028723955.1	P.ana_YJ76#WP_013024936.1
OG0000531	P.ana_AJ13355#WP_013024940.1	P.ana_FDAARGOS680#WP_013024940.1	P.ana_LCFJ-001#WP_013024940.1	P.ana_LMG20103#WP_013024940.1	P.ana_LMG5342#WP_013024940.1	P.ana_Lstri#IAQ00_16560	P.ana_NN08200#WP_013024940.1	P.ana_OC5a#WP_207806368.1	P.ana_PA13#WP_013024940.1	P.ana_PNA97-1R#WP_013024940.1	P.ana_R100#WP_013024940.1	P.ana_SGAir0210#WP_028723951.1	P.ana_TZ39#WP_110983419.1	P.ana_YJ76#WP_013024940.1
OG0000532	P.ana_AJ13355#WP_013024949.1	P.ana_FDAARGOS680#WP_013024949.1	P.ana_LCFJ-001#WP_013024949.1	P.ana_LMG20103#WP_013024949.1	P.ana_LMG5342#WP_013024949.1	P.ana_Lstri#IAQ00_16515	P.ana_NN08200#WP_013024949.1	P.ana_OC5a#WP_013024949.1	P.ana_PA13#WP_013024949.1	P.ana_PNA97-1R#WP_013024949.1	P.ana_R100#WP_013024949.1	P.ana_SGAir0210#WP_013024949.1	P.ana_TZ39#WP_013024949.1	P.ana_YJ76#WP_013024949.1
OG0000533	P.ana_AJ13355#WP_013024960.1	P.ana_FDAARGOS680#WP_013024960.1	P.ana_LCFJ-001#WP_013024960.1	P.ana_LMG20103#WP_013024960.1	P.ana_LMG5342#WP_013024960.1	P.ana_Lstri#IAQ00_16470	P.ana_NN08200#WP_013024960.1	P.ana_OC5a#WP_013024960.1	P.ana_PA13#WP_013024960.1	P.ana_PNA97-1R#WP_013024960.1	P.ana_R100#WP_013024960.1	P.ana_SGAir0210#WP_013024960.1	P.ana_TZ39#WP_013024960.1	P.ana_YJ76#WP_013024960.1
OG0000534	P.ana_AJ13355#WP_013024984.1	P.ana_FDAARGOS680#WP_176018023.1	P.ana_LCFJ-001#WP_072137865.1	P.ana_LMG20103#WP_013024984.1	P.ana_LMG5342#WP_015700770.1	P.ana_Lstri#IAQ00_16160	P.ana_NN08200#WP_128392276.1	P.ana_OC5a#WP_064373398.1	P.ana_PA13#WP_014606333.1	P.ana_PNA97-1R#WP_014606333.1	P.ana_R100#WP_064373398.1	P.ana_SGAir0210#WP_089527719.1	P.ana_TZ39#WP_028723901.1	P.ana_YJ76#WP_072138627.1
OG0000535	P.ana_AJ13355#WP_013024991.1	P.ana_FDAARGOS680#WP_176018020.1	P.ana_LCFJ-001#WP_013024991.1	P.ana_LMG20103#WP_013024991.1	P.ana_LMG5342#WP_013024991.1	P.ana_Lstri#IAQ00_16070	P.ana_NN08200#WP_013024991.1	P.ana_OC5a#WP_013024991.1	P.ana_PA13#WP_013024991.1	P.ana_PNA97-1R#WP_013024991.1	P.ana_R100#WP_013024991.1	P.ana_SGAir0210#WP_028723885.1	P.ana_TZ39#WP_028723885.1	P.ana_YJ76#WP_013024991.1
OG0000536	P.ana_AJ13355#WP_013024992.1	P.ana_FDAARGOS680#WP_176018019.1	P.ana_LCFJ-001#WP_022623704.1	P.ana_LMG20103#WP_013024992.1	P.ana_LMG5342#WP_013024992.1	P.ana_Lstri#IAQ00_16065	P.ana_NN08200#WP_013024992.1	P.ana_OC5a#WP_013024992.1	P.ana_PA13#WP_013024992.1	P.ana_PNA97-1R#WP_013024992.1	P.ana_R100#WP_013024992.1	P.ana_SGAir0210#WP_028723884.1	P.ana_TZ39#WP_028723884.1	P.ana_YJ76#WP_022623704.1
OG0000537	P.ana_AJ13355#WP_013025004.1	P.ana_FDAARGOS680#WP_013025004.1	P.ana_LCFJ-001#WP_200286615.1	P.ana_LMG20103#WP_013025004.1	P.ana_LMG5342#WP_013025004.1	P.ana_Lstri#IAQ00_16005	P.ana_NN08200#WP_013025004.1	P.ana_OC5a#WP_013025004.1	P.ana_PA13#WP_013025004.1	P.ana_PNA97-1R#WP_013025004.1	P.ana_R100#WP_013025004.1	P.ana_SGAir0210#WP_013025004.1	P.ana_TZ39#WP_013025004.1	P.ana_YJ76#WP_013025004.1
OG0000538	P.ana_AJ13355#WP_013025006.1	P.ana_FDAARGOS680#WP_013025006.1	P.ana_LCFJ-001#WP_013025006.1	P.ana_LMG20103#WP_013025006.1	P.ana_LMG5342#WP_013025006.1	P.ana_Lstri#IAQ00_15995	P.ana_NN08200#WP_013025006.1	P.ana_OC5a#WP_013025006.1	P.ana_PA13#WP_013025006.1	P.ana_PNA97-1R#WP_013025006.1	P.ana_R100#WP_013025006.1	P.ana_SGAir0210#WP_028723873.1	P.ana_TZ39#WP_028723873.1	P.ana_YJ76#WP_013025006.1
OG0000539	P.ana_AJ13355#WP_013025007.1	P.ana_FDAARGOS680#WP_013025007.1	P.ana_LCFJ-001#WP_200286614.1	P.ana_LMG20103#WP_013025007.1	P.ana_LMG5342#WP_013025007.1	P.ana_Lstri#IAQ00_15990	P.ana_NN08200#WP_013025007.1	P.ana_OC5a#WP_013025007.1	P.ana_PA13#WP_013025007.1	P.ana_PNA97-1R#WP_013025007.1	P.ana_R100#WP_013025007.1	P.ana_SGAir0210#WP_110145907.1	P.ana_TZ39#WP_013025007.1	P.ana_YJ76#WP_013025007.1
OG0000540	P.ana_AJ13355#WP_013025013.1	P.ana_FDAARGOS680#WP_013025013.1	P.ana_LCFJ-001#WP_013025013.1	P.ana_LMG20103#WP_013025013.1	P.ana_LMG5342#WP_013025013.1	P.ana_Lstri#IAQ00_15960	P.ana_NN08200#WP_128392272.1	P.ana_OC5a#WP_013025013.1	P.ana_PA13#WP_013025013.1	P.ana_PNA97-1R#WP_013025013.1	P.ana_R100#WP_013025013.1	P.ana_SGAir0210#WP_089527701.1	P.ana_TZ39#WP_013025013.1	P.ana_YJ76#WP_013025013.1
OG0000541	P.ana_AJ13355#WP_013025014.1	P.ana_FDAARGOS680#WP_013025014.1	P.ana_LCFJ-001#WP_013025014.1	P.ana_LMG20103#WP_013025014.1	P.ana_LMG5342#WP_013025014.1	P.ana_Lstri#IAQ00_15955	P.ana_NN08200#WP_013025014.1	P.ana_OC5a#WP_013025014.1	P.ana_PA13#WP_013025014.1	P.ana_PNA97-1R#WP_013025014.1	P.ana_R100#WP_013025014.1	P.ana_SGAir0210#WP_013025014.1	P.ana_TZ39#WP_013025014.1	P.ana_YJ76#WP_013025014.1
OG0000542	P.ana_AJ13355#WP_013025022.1	P.ana_FDAARGOS680#WP_013025022.1	P.ana_LCFJ-001#WP_013025022.1	P.ana_LMG20103#WP_013025022.1	P.ana_LMG5342#WP_013025022.1	P.ana_Lstri#IAQ00_15915	P.ana_NN08200#WP_013025022.1	P.ana_OC5a#WP_013025022.1	P.ana_PA13#WP_013025022.1	P.ana_PNA97-1R#WP_013025022.1	P.ana_R100#WP_013025022.1	P.ana_SGAir0210#WP_013025022.1	P.ana_TZ39#WP_013025022.1	P.ana_YJ76#WP_013025022.1
OG0000543	P.ana_AJ13355#WP_013025023.1	P.ana_FDAARGOS680#WP_028723863.1	P.ana_LCFJ-001#WP_013025023.1	P.ana_LMG20103#WP_013025023.1	P.ana_LMG5342#WP_013025023.1	P.ana_Lstri#IAQ00_15910	P.ana_NN08200#WP_013025023.1	P.ana_OC5a#WP_013025023.1	P.ana_PA13#WP_013025023.1	P.ana_PNA97-1R#WP_013025023.1	P.ana_R100#WP_013025023.1	P.ana_SGAir0210#WP_028723863.1	P.ana_TZ39#WP_028723863.1	P.ana_YJ76#WP_013025023.1
OG0000544	P.ana_AJ13355#WP_013025028.1	P.ana_FDAARGOS680#WP_013025028.1	P.ana_LCFJ-001#WP_014606309.1	P.ana_LMG20103#WP_013025028.1	P.ana_LMG5342#WP_013025028.1	P.ana_Lstri#IAQ00_15890	P.ana_NN08200#WP_013025028.1	P.ana_OC5a#WP_207806360.1	P.ana_PA13#WP_014606309.1	P.ana_PNA97-1R#WP_104933262.1	P.ana_R100#WP_013025028.1	P.ana_SGAir0210#WP_014606309.1	P.ana_TZ39#WP_014606309.1	P.ana_YJ76#WP_013025028.1
OG0000545	P.ana_AJ13355#WP_013025032.1	P.ana_FDAARGOS680#WP_013025032.1	P.ana_LCFJ-001#WP_013025032.1	P.ana_LMG20103#WP_013025032.1	P.ana_LMG5342#WP_013025032.1	P.ana_Lstri#IAQ00_15835	P.ana_NN08200#WP_013025032.1	P.ana_OC5a#WP_013025032.1	P.ana_PA13#WP_013025032.1	P.ana_PNA97-1R#WP_013025032.1	P.ana_R100#WP_013025032.1	P.ana_SGAir0210#WP_110145900.1	P.ana_TZ39#WP_221611149.1	P.ana_YJ76#WP_013025032.1
OG0000546	P.ana_AJ13355#WP_013025033.1	P.ana_FDAARGOS680#WP_013025033.1	P.ana_LCFJ-001#WP_013025033.1	P.ana_LMG20103#WP_013025033.1	P.ana_LMG5342#WP_013025033.1	P.ana_Lstri#IAQ00_15830	P.ana_NN08200#WP_013025033.1	P.ana_OC5a#WP_013025033.1	P.ana_PA13#WP_013025033.1	P.ana_PNA97-1R#WP_013025033.1	P.ana_R100#WP_013025033.1	P.ana_SGAir0210#WP_013025033.1	P.ana_TZ39#WP_047715429.1	P.ana_YJ76#WP_013025033.1
OG0000547	P.ana_AJ13355#WP_013025039.1	P.ana_FDAARGOS680#WP_015700747.1	P.ana_LCFJ-001#WP_013025039.1	P.ana_LMG20103#WP_013025039.1	P.ana_LMG5342#WP_015700747.1	P.ana_Lstri#IAQ00_15800	P.ana_NN08200#WP_128392270.1	P.ana_OC5a#WP_015700747.1	P.ana_PA13#WP_014606304.1	P.ana_PNA97-1R#WP_013025039.1	P.ana_R100#WP_015700747.1	P.ana_SGAir0210#WP_013025039.1	P.ana_TZ39#WP_013025039.1	P.ana_YJ76#WP_013025039.1
OG0000548	P.ana_AJ13355#WP_013025040.1	P.ana_FDAARGOS680#WP_013025040.1	P.ana_LCFJ-001#WP_013025040.1	P.ana_LMG20103#WP_013025040.1	P.ana_LMG5342#WP_013025040.1	P.ana_Lstri#IAQ00_15795	P.ana_NN08200#WP_013025040.1	P.ana_OC5a#WP_013025040.1	P.ana_PA13#WP_013025040.1	P.ana_PNA97-1R#WP_013025040.1	P.ana_R100#WP_013025040.1	P.ana_SGAir0210#WP_013025040.1	P.ana_TZ39#WP_013025040.1	P.ana_YJ76#WP_013025040.1
OG0000549	P.ana_AJ13355#WP_013025041.1	P.ana_FDAARGOS680#WP_013025041.1	P.ana_LCFJ-001#WP_013025041.1	P.ana_LMG20103#WP_013025041.1	P.ana_LMG5342#WP_013025041.1	P.ana_Lstri#IAQ00_15785	P.ana_NN08200#WP_013025041.1	P.ana_OC5a#WP_013025041.1	P.ana_PA13#WP_013025041.1	P.ana_PNA97-1R#WP_013025041.1	P.ana_R100#WP_013025041.1	P.ana_SGAir0210#WP_013025041.1	P.ana_TZ39#WP_013025041.1	P.ana_YJ76#WP_013025041.1
OG0000550	P.ana_AJ13355#WP_013025044.1	P.ana_FDAARGOS680#WP_013025044.1	P.ana_LCFJ-001#WP_013025044.1	P.ana_LMG20103#WP_013025044.1	P.ana_LMG5342#WP_015700745.1	P.ana_Lstri#IAQ00_15770	P.ana_NN08200#WP_013025044.1	P.ana_OC5a#WP_013025044.1	P.ana_PA13#WP_013025044.1	P.ana_PNA97-1R#WP_013025044.1	P.ana_R100#WP_013025044.1	P.ana_SGAir0210#WP_028723852.1	P.ana_TZ39#WP_013025044.1	P.ana_YJ76#WP_089517493.1
OG0000551	P.ana_AJ13355#WP_013025047.1	P.ana_FDAARGOS680#WP_013025047.1	P.ana_LCFJ-001#WP_013025047.1	P.ana_LMG20103#WP_013025047.1	P.ana_LMG5342#WP_013025047.1	P.ana_Lstri#IAQ00_15755	P.ana_NN08200#WP_128392269.1	P.ana_OC5a#WP_088900402.1	P.ana_PA13#WP_013025047.1	P.ana_PNA97-1R#WP_013025047.1	P.ana_R100#WP_013025047.1	P.ana_SGAir0210#WP_028723849.1	P.ana_TZ39#WP_064367378.1	P.ana_YJ76#WP_013025047.1
OG0000552	P.ana_AJ13355#WP_013025050.1	P.ana_FDAARGOS680#WP_013025050.1	P.ana_LCFJ-001#WP_013025050.1	P.ana_LMG20103#WP_013025050.1	P.ana_LMG5342#WP_013025050.1	P.ana_Lstri#IAQ00_15740	P.ana_NN08200#WP_013025050.1	P.ana_OC5a#WP_013025050.1	P.ana_PA13#WP_013025050.1	P.ana_PNA97-1R#WP_013025050.1	P.ana_R100#WP_013025050.1	P.ana_SGAir0210#WP_028723846.1	P.ana_TZ39#WP_028723846.1	P.ana_YJ76#WP_013025050.1
OG0000553	P.ana_AJ13355#WP_013025052.1	P.ana_FDAARGOS680#WP_105078732.1	P.ana_LCFJ-001#WP_013025052.1	P.ana_LMG20103#WP_013025052.1	P.ana_LMG5342#WP_015700743.1	P.ana_Lstri#IAQ00_15730	P.ana_NN08200#WP_013025052.1	P.ana_OC5a#WP_013025052.1	P.ana_PA13#WP_014606297.1	P.ana_PNA97-1R#WP_013025052.1	P.ana_R100#WP_014606297.1	P.ana_SGAir0210#WP_013025052.1	P.ana_TZ39#WP_028723844.1	P.ana_YJ76#WP_014606297.1
OG0000554	P.ana_AJ13355#WP_013025059.1	P.ana_FDAARGOS680#WP_013025059.1	P.ana_LCFJ-001#WP_013025059.1	P.ana_LMG20103#WP_013025059.1	P.ana_LMG5342#WP_013025059.1	P.ana_Lstri#IAQ00_15695	P.ana_NN08200#WP_013025059.1	P.ana_OC5a#WP_013025059.1	P.ana_PA13#WP_013025059.1	P.ana_PNA97-1R#WP_013025059.1	P.ana_R100#WP_013025059.1	P.ana_SGAir0210#WP_013025059.1	P.ana_TZ39#WP_013025059.1	P.ana_YJ76#WP_013025059.1
OG0000555	P.ana_AJ13355#WP_013025060.1	P.ana_FDAARGOS680#WP_013025060.1	P.ana_LCFJ-001#WP_013025060.1	P.ana_LMG20103#WP_013025060.1	P.ana_LMG5342#WP_013025060.1	P.ana_Lstri#IAQ00_15690	P.ana_NN08200#WP_013025060.1	P.ana_OC5a#WP_013025060.1	P.ana_PA13#WP_013025060.1	P.ana_PNA97-1R#WP_013025060.1	P.ana_R100#WP_013025060.1	P.ana_SGAir0210#WP_013025060.1	P.ana_TZ39#WP_013025060.1	P.ana_YJ76#WP_013025060.1
OG0000556	P.ana_AJ13355#WP_013025061.1	P.ana_FDAARGOS680#WP_013025061.1	P.ana_LCFJ-001#WP_013025061.1	P.ana_LMG20103#WP_013025061.1	P.ana_LMG5342#WP_013025061.1	P.ana_Lstri#IAQ00_15685	P.ana_NN08200#WP_013025061.1	P.ana_OC5a#WP_013025061.1	P.ana_PA13#WP_013025061.1	P.ana_PNA97-1R#WP_013025061.1	P.ana_R100#WP_013025061.1	P.ana_SGAir0210#WP_028723838.1	P.ana_TZ39#WP_028723838.1	P.ana_YJ76#WP_013025061.1
OG0000557	P.ana_AJ13355#WP_013025062.1	P.ana_FDAARGOS680#WP_013025062.1	P.ana_LCFJ-001#WP_013025062.1	P.ana_LMG20103#WP_013025062.1	P.ana_LMG5342#WP_013025062.1	P.ana_Lstri#IAQ00_15680	P.ana_NN08200#WP_013025062.1	P.ana_OC5a#WP_013025062.1	P.ana_PA13#WP_013025062.1	P.ana_PNA97-1R#WP_013025062.1	P.ana_R100#WP_013025062.1	P.ana_SGAir0210#WP_013025062.1	P.ana_TZ39#WP_013025062.1	P.ana_YJ76#WP_013025062.1
OG0000558	P.ana_AJ13355#WP_013025063.1	P.ana_FDAARGOS680#WP_013025063.1	P.ana_LCFJ-001#WP_013025063.1	P.ana_LMG20103#WP_013025063.1	P.ana_LMG5342#WP_013025063.1	P.ana_Lstri#IAQ00_15675	P.ana_NN08200#WP_013025063.1	P.ana_OC5a#WP_013025063.1	P.ana_PA13#WP_013025063.1	P.ana_PNA97-1R#WP_104933265.1	P.ana_R100#WP_013025063.1	P.ana_SGAir0210#WP_028723837.1	P.ana_TZ39#WP_028723837.1	P.ana_YJ76#WP_013025063.1
OG0000559	P.ana_AJ13355#WP_013025064.1	P.ana_FDAARGOS680#WP_176017999.1	P.ana_LCFJ-001#WP_013025064.1	P.ana_LMG20103#WP_013025064.1	P.ana_LMG5342#WP_013025064.1	P.ana_Lstri#IAQ00_15670	P.ana_NN08200#WP_013025064.1	P.ana_OC5a#WP_013025064.1	P.ana_PA13#WP_013025064.1	P.ana_PNA97-1R#WP_013025064.1	P.ana_R100#WP_064373413.1	P.ana_SGAir0210#WP_047715443.1	P.ana_TZ39#WP_028723836.1	P.ana_YJ76#WP_013025064.1
OG0000560	P.ana_AJ13355#WP_013025065.1	P.ana_FDAARGOS680#WP_013025065.1	P.ana_LCFJ-001#WP_013025065.1	P.ana_LMG20103#WP_013025065.1	P.ana_LMG5342#WP_006118458.1	P.ana_Lstri#IAQ00_15665	P.ana_NN08200#WP_013025065.1	P.ana_OC5a#WP_006118458.1	P.ana_PA13#WP_006118458.1	P.ana_PNA97-1R#WP_013025065.1	P.ana_R100#WP_006118458.1	P.ana_SGAir0210#WP_013025065.1	P.ana_TZ39#WP_013025065.1	P.ana_YJ76#WP_013025065.1
OG0000561	P.ana_AJ13355#WP_013025067.1	P.ana_FDAARGOS680#WP_013025067.1	P.ana_LCFJ-001#WP_013025067.1	P.ana_LMG20103#WP_013025067.1	P.ana_LMG5342#WP_013025067.1	P.ana_Lstri#IAQ00_15660	P.ana_NN08200#WP_013025067.1	P.ana_OC5a#WP_013025067.1	P.ana_PA13#WP_013025067.1	P.ana_PNA97-1R#WP_013025067.1	P.ana_R100#WP_013025067.1	P.ana_SGAir0210#WP_006118459.1	P.ana_TZ39#WP_006118459.1	P.ana_YJ76#WP_013025067.1
OG0000562	P.ana_AJ13355#WP_013025069.1	P.ana_FDAARGOS680#WP_013025069.1	P.ana_LCFJ-001#WP_013025069.1	P.ana_LMG20103#WP_013025069.1	P.ana_LMG5342#WP_013025069.1	P.ana_Lstri#IAQ00_15650	P.ana_NN08200#WP_013025069.1	P.ana_OC5a#WP_013025069.1	P.ana_PA13#WP_013025069.1	P.ana_PNA97-1R#WP_013025069.1	P.ana_R100#WP_013025069.1	P.ana_SGAir0210#WP_028723834.1	P.ana_TZ39#WP_221611144.1	P.ana_YJ76#WP_013025069.1
OG0000563	P.ana_AJ13355#WP_013025070.1	P.ana_FDAARGOS680#WP_013025070.1	P.ana_LCFJ-001#WP_013025070.1	P.ana_LMG20103#WP_013025070.1	P.ana_LMG5342#WP_013025070.1	P.ana_Lstri#IAQ00_15645	P.ana_NN08200#WP_013025070.1	P.ana_OC5a#WP_013025070.1	P.ana_PA13#WP_013025070.1	P.ana_PNA97-1R#WP_104933266.1	P.ana_R100#WP_013025070.1	P.ana_SGAir0210#WP_013025070.1	P.ana_TZ39#WP_221611143.1	P.ana_YJ76#WP_013025070.1
OG0000564	P.ana_AJ13355#WP_013025071.1	P.ana_FDAARGOS680#WP_013025071.1	P.ana_LCFJ-001#WP_013025071.1	P.ana_LMG20103#WP_013025071.1	P.ana_LMG5342#WP_013025071.1	P.ana_Lstri#IAQ00_15635	P.ana_NN08200#WP_013025071.1	P.ana_OC5a#WP_013025071.1	P.ana_PA13#WP_013025071.1	P.ana_PNA97-1R#WP_013025071.1	P.ana_R100#WP_013025071.1	P.ana_SGAir0210#WP_013025071.1	P.ana_TZ39#WP_013025071.1	P.ana_YJ76#WP_013025071.1
OG0000565	P.ana_AJ13355#WP_013025072.1	P.ana_FDAARGOS680#WP_013025072.1	P.ana_LCFJ-001#WP_013025072.1	P.ana_LMG20103#WP_013025072.1	P.ana_LMG5342#WP_013025072.1	P.ana_Lstri#IAQ00_15630	P.ana_NN08200#WP_013025072.1	P.ana_OC5a#WP_013025072.1	P.ana_PA13#WP_013025072.1	P.ana_PNA97-1R#WP_013025072.1	P.ana_R100#WP_013025072.1	P.ana_SGAir0210#WP_028723832.1	P.ana_TZ39#WP_028723832.1	P.ana_YJ76#WP_013025072.1
OG0000566	P.ana_AJ13355#WP_013025074.1	P.ana_FDAARGOS680#WP_013025074.1	P.ana_LCFJ-001#WP_200286610.1	P.ana_LMG20103#WP_013025074.1	P.ana_LMG5342#WP_015700736.1	P.ana_Lstri#IAQ00_15620	P.ana_NN08200#WP_105082357.1	P.ana_OC5a#WP_013025074.1	P.ana_PA13#WP_013025074.1	P.ana_PNA97-1R#WP_013025074.1	P.ana_R100#WP_013025074.1	P.ana_SGAir0210#WP_047715446.1	P.ana_TZ39#WP_221611142.1	P.ana_YJ76#WP_089517489.1
OG0000567	P.ana_AJ13355#WP_013025086.1	P.ana_FDAARGOS680#WP_013025086.1	P.ana_LCFJ-001#WP_013025086.1	P.ana_LMG20103#WP_013025086.1	P.ana_LMG5342#WP_013025086.1	P.ana_Lstri#IAQ00_15540	P.ana_NN08200#WP_013025086.1	P.ana_OC5a#WP_013025086.1	P.ana_PA13#WP_013025086.1	P.ana_PNA97-1R#WP_013025086.1	P.ana_R100#WP_013025086.1	P.ana_SGAir0210#WP_047715456.1	P.ana_TZ39#WP_047715456.1	P.ana_YJ76#WP_013025086.1
OG0000568	P.ana_AJ13355#WP_013025088.1	P.ana_FDAARGOS680#WP_013025088.1	P.ana_LCFJ-001#WP_013025088.1	P.ana_LMG20103#WP_013025088.1	P.ana_LMG5342#WP_013025088.1	P.ana_Lstri#IAQ00_15530	P.ana_NN08200#WP_013025088.1	P.ana_OC5a#WP_013025088.1	P.ana_PA13#WP_013025088.1	P.ana_PNA97-1R#WP_013025088.1	P.ana_R100#WP_013025088.1	P.ana_SGAir0210#WP_028723818.1	P.ana_TZ39#WP_028723818.1	P.ana_YJ76#WP_013025088.1
OG0000569	P.ana_AJ13355#WP_013025099.1	P.ana_FDAARGOS680#WP_176017984.1	P.ana_LCFJ-001#WP_064352697.1	P.ana_LMG20103#WP_013025099.1	P.ana_LMG5342#WP_013025099.1	P.ana_Lstri#IAQ00_15475	P.ana_NN08200#WP_128392263.1	P.ana_OC5a#WP_013025099.1	P.ana_PA13#WP_014606275.1	P.ana_PNA97-1R#WP_013025099.1	P.ana_R100#WP_013025099.1	P.ana_SGAir0210#WP_110145890.1	P.ana_TZ39#WP_047715463.1	P.ana_YJ76#WP_013025099.1
OG0000570	P.ana_AJ13355#WP_013025100.1	P.ana_FDAARGOS680#WP_013025100.1	P.ana_LCFJ-001#WP_013025100.1	P.ana_LMG20103#WP_013025100.1	P.ana_LMG5342#WP_015700721.1	P.ana_Lstri#IAQ00_15470	P.ana_NN08200#WP_013025100.1	P.ana_OC5a#WP_104933271.1	P.ana_PA13#WP_013025100.1	P.ana_PNA97-1R#WP_104933271.1	P.ana_R100#WP_013025100.1	P.ana_SGAir0210#WP_110145889.1	P.ana_TZ39#WP_028723807.1	P.ana_YJ76#WP_013025100.1
OG0000571	P.ana_AJ13355#WP_013025102.1	P.ana_FDAARGOS680#WP_013025102.1	P.ana_LCFJ-001#WP_013025102.1	P.ana_LMG20103#WP_013025102.1	P.ana_LMG5342#WP_013025102.1	P.ana_Lstri#IAQ00_15460	P.ana_NN08200#WP_013025102.1	P.ana_OC5a#WP_013025102.1	P.ana_PA13#WP_013025102.1	P.ana_PNA97-1R#WP_013025102.1	P.ana_R100#WP_013025102.1	P.ana_SGAir0210#WP_028723805.1	P.ana_TZ39#WP_221611135.1	P.ana_YJ76#WP_013025102.1
OG0000572	P.ana_AJ13355#WP_013025107.1	P.ana_FDAARGOS680#WP_176017981.1	P.ana_LCFJ-001#WP_013025107.1	P.ana_LMG20103#WP_013025107.1	P.ana_LMG5342#WP_015700717.1	P.ana_Lstri#IAQ00_15435	P.ana_NN08200#WP_013025107.1	P.ana_OC5a#WP_013025107.1	P.ana_PA13#WP_013025107.1	P.ana_PNA97-1R#WP_013025107.1	P.ana_R100#WP_013025107.1	P.ana_SGAir0210#WP_013025107.1	P.ana_TZ39#WP_013025107.1	P.ana_YJ76#WP_013025107.1
OG0000573	P.ana_AJ13355#WP_013025119.1	P.ana_FDAARGOS680#WP_013025119.1	P.ana_LCFJ-001#WP_013025119.1	P.ana_LMG20103#WP_013025119.1	P.ana_LMG5342#WP_013025119.1	P.ana_Lstri#IAQ00_15375	P.ana_NN08200#WP_013025119.1	P.ana_OC5a#WP_013025119.1	P.ana_PA13#WP_013025119.1	P.ana_PNA97-1R#WP_013025119.1	P.ana_R100#WP_013025119.1	P.ana_SGAir0210#WP_058706124.1	P.ana_TZ39#WP_047715471.1	P.ana_YJ76#WP_013025119.1
OG0000574	P.ana_AJ13355#WP_013025123.1	P.ana_FDAARGOS680#WP_013025123.1	P.ana_LCFJ-001#WP_013025123.1	P.ana_LMG20103#WP_013025123.1	P.ana_LMG5342#WP_013025123.1	P.ana_Lstri#IAQ00_15360	P.ana_NN08200#WP_013025123.1	P.ana_OC5a#WP_013025123.1	P.ana_PA13#WP_013025123.1	P.ana_PNA97-1R#WP_104933274.1	P.ana_R100#WP_013025123.1	P.ana_SGAir0210#WP_028723788.1	P.ana_TZ39#WP_221611133.1	P.ana_YJ76#WP_013025123.1
OG0000575	P.ana_AJ13355#WP_013025125.1	P.ana_FDAARGOS680#WP_176017975.1	P.ana_LCFJ-001#WP_014606263.1	P.ana_LMG20103#WP_013025125.1	P.ana_LMG5342#WP_014606263.1	P.ana_Lstri#IAQ00_15350	P.ana_NN08200#WP_064373437.1	P.ana_OC5a#WP_064373437.1	P.ana_PA13#WP_014606263.1	P.ana_PNA97-1R#WP_072138653.1	P.ana_R100#WP_064373437.1	P.ana_SGAir0210#WP_028723786.1	P.ana_TZ39#WP_028723786.1	P.ana_YJ76#WP_089517476.1
OG0000576	P.ana_AJ13355#WP_013025130.1	P.ana_FDAARGOS680#WP_013025130.1	P.ana_LCFJ-001#WP_013025130.1	P.ana_LMG20103#WP_013025130.1	P.ana_LMG5342#WP_013025130.1	P.ana_Lstri#IAQ00_15325	P.ana_NN08200#WP_128392260.1	P.ana_OC5a#WP_013025130.1	P.ana_PA13#WP_013025130.1	P.ana_PNA97-1R#WP_013025130.1	P.ana_R100#WP_013025130.1	P.ana_SGAir0210#WP_028723781.1	P.ana_TZ39#WP_028723781.1	P.ana_YJ76#WP_013025130.1
OG0000577	P.ana_AJ13355#WP_013025143.1	P.ana_FDAARGOS680#WP_013025143.1	P.ana_LCFJ-001#WP_013025143.1	P.ana_LMG20103#WP_013025143.1	P.ana_LMG5342#WP_013025143.1	P.ana_Lstri#IAQ00_15265	P.ana_NN08200#WP_013025143.1	P.ana_OC5a#WP_013025143.1	P.ana_PA13#WP_013025143.1	P.ana_PNA97-1R#WP_013025143.1	P.ana_R100#WP_013025143.1	P.ana_SGAir0210#WP_013025143.1	P.ana_TZ39#WP_047715485.1	P.ana_YJ76#WP_013025143.1
OG0000578	P.ana_AJ13355#WP_013025144.1	P.ana_FDAARGOS680#WP_013025144.1	P.ana_LCFJ-001#WP_013025144.1	P.ana_LMG20103#WP_013025144.1	P.ana_LMG5342#WP_013025144.1	P.ana_Lstri#IAQ00_15260	P.ana_NN08200#WP_072137901.1	P.ana_OC5a#WP_013025144.1	P.ana_PA13#WP_013025144.1	P.ana_PNA97-1R#WP_064373445.1	P.ana_R100#WP_064373445.1	P.ana_SGAir0210#WP_110145878.1	P.ana_TZ39#WP_047715486.1	P.ana_YJ76#WP_013025144.1
OG0000579	P.ana_AJ13355#WP_013025174.1	P.ana_FDAARGOS680#WP_013025174.1	P.ana_LCFJ-001#WP_013025174.1	P.ana_LMG20103#WP_013025174.1	P.ana_LMG5342#WP_013025174.1	P.ana_Lstri#IAQ00_15130	P.ana_NN08200#WP_013025174.1	P.ana_OC5a#WP_013025174.1	P.ana_PA13#WP_013025174.1	P.ana_PNA97-1R#WP_013025174.1	P.ana_R100#WP_013025174.1	P.ana_SGAir0210#WP_013025174.1	P.ana_TZ39#WP_013025174.1	P.ana_YJ76#WP_013025174.1
OG0000580	P.ana_AJ13355#WP_013025177.1	P.ana_FDAARGOS680#WP_014606236.1	P.ana_LCFJ-001#WP_014606236.1	P.ana_LMG20103#WP_013025177.1	P.ana_LMG5342#WP_015700685.1	P.ana_Lstri#IAQ00_15115	P.ana_NN08200#WP_014606236.1	P.ana_OC5a#WP_013025177.1	P.ana_PA13#WP_014606236.1	P.ana_PNA97-1R#WP_013025177.1	P.ana_R100#WP_013025177.1	P.ana_SGAir0210#WP_014606236.1	P.ana_TZ39#WP_014606236.1	P.ana_YJ76#WP_013025177.1
OG0000581	P.ana_AJ13355#WP_013025181.1	P.ana_FDAARGOS680#WP_013025181.1	P.ana_LCFJ-001#WP_019106169.1	P.ana_LMG20103#WP_013025181.1	P.ana_LMG5342#WP_013025181.1	P.ana_Lstri#IAQ00_15095	P.ana_NN08200#WP_013025181.1	P.ana_OC5a#WP_013025181.1	P.ana_PA13#WP_013025181.1	P.ana_PNA97-1R#WP_013025181.1	P.ana_R100#WP_064373455.1	P.ana_SGAir0210#WP_110145873.1	P.ana_TZ39#WP_047715501.1	P.ana_YJ76#WP_013025181.1
OG0000582	P.ana_AJ13355#WP_013025187.1	P.ana_FDAARGOS680#WP_013025187.1	P.ana_LCFJ-001#WP_013025187.1	P.ana_LMG20103#WP_013025187.1	P.ana_LMG5342#WP_013025187.1	P.ana_Lstri#IAQ00_15065	P.ana_NN08200#WP_013025187.1	P.ana_OC5a#WP_013025187.1	P.ana_PA13#WP_014606228.1	P.ana_PNA97-1R#WP_104933283.1	P.ana_R100#WP_013025187.1	P.ana_SGAir0210#WP_110145870.1	P.ana_TZ39#WP_047715506.1	P.ana_YJ76#WP_013025187.1
OG0000583	P.ana_AJ13355#WP_013025189.1	P.ana_FDAARGOS680#WP_176017957.1	P.ana_LCFJ-001#WP_013025189.1	P.ana_LMG20103#WP_013025189.1	P.ana_LMG5342#WP_013025189.1	P.ana_Lstri#IAQ00_15055	P.ana_NN08200#WP_013025189.1	P.ana_OC5a#WP_013025189.1	P.ana_PA13#WP_014606227.1	P.ana_PNA97-1R#WP_013025189.1	P.ana_R100#WP_013025189.1	P.ana_SGAir0210#WP_013025189.1	P.ana_TZ39#WP_047715507.1	P.ana_YJ76#WP_013025189.1
OG0000584	P.ana_AJ13355#WP_013025190.1	P.ana_FDAARGOS680#WP_029568554.1	P.ana_LCFJ-001#WP_013025190.1	P.ana_LMG20103#WP_013025190.1	P.ana_LMG5342#WP_013025190.1	P.ana_Lstri#IAQ00_15050	P.ana_NN08200#WP_013025190.1	P.ana_OC5a#WP_013025190.1	P.ana_PA13#WP_013025190.1	P.ana_PNA97-1R#WP_013025190.1	P.ana_R100#WP_013025190.1	P.ana_SGAir0210#WP_028723739.1	P.ana_TZ39#WP_028723739.1	P.ana_YJ76#WP_013025190.1
OG0000585	P.ana_AJ13355#WP_013025191.1	P.ana_FDAARGOS680#WP_176017956.1	P.ana_LCFJ-001#WP_013025191.1	P.ana_LMG20103#WP_013025191.1	P.ana_LMG5342#WP_015700676.1	P.ana_Lstri#IAQ00_15045	P.ana_NN08200#WP_013025191.1	P.ana_OC5a#WP_013025191.1	P.ana_PA13#WP_014606216.1	P.ana_PNA97-1R#WP_019106174.1	P.ana_R100#WP_013025191.1	P.ana_SGAir0210#WP_110145869.1	P.ana_TZ39#WP_221611121.1	P.ana_YJ76#WP_013025191.1
OG0000586	P.ana_AJ13355#WP_013025194.1	P.ana_FDAARGOS680#WP_013025194.1	P.ana_LCFJ-001#WP_013025194.1	P.ana_LMG20103#WP_013025194.1	P.ana_LMG5342#WP_013025194.1	P.ana_Lstri#IAQ00_15030	P.ana_NN08200#WP_013025194.1	P.ana_OC5a#WP_013025194.1	P.ana_PA13#WP_013025194.1	P.ana_PNA97-1R#WP_013025194.1	P.ana_R100#WP_013025194.1	P.ana_SGAir0210#WP_013025194.1	P.ana_TZ39#WP_013025194.1	P.ana_YJ76#WP_013025194.1
OG0000587	P.ana_AJ13355#WP_013025197.1	P.ana_FDAARGOS680#WP_013025197.1	P.ana_LCFJ-001#WP_013025197.1	P.ana_LMG20103#WP_013025197.1	P.ana_LMG5342#WP_013025197.1	P.ana_Lstri#IAQ00_15015	P.ana_NN08200#WP_013025197.1	P.ana_OC5a#WP_013025197.1	P.ana_PA13#WP_013025197.1	P.ana_PNA97-1R#WP_013025197.1	P.ana_R100#WP_013025197.1	P.ana_SGAir0210#WP_013025197.1	P.ana_TZ39#WP_013025197.1	P.ana_YJ76#WP_013025197.1
OG0000588	P.ana_AJ13355#WP_013025204.1	P.ana_FDAARGOS680#WP_013025204.1	P.ana_LCFJ-001#WP_013025204.1	P.ana_LMG20103#WP_013025204.1	P.ana_LMG5342#WP_013025204.1	P.ana_Lstri#IAQ00_14980	P.ana_NN08200#WP_013025204.1	P.ana_OC5a#WP_013025204.1	P.ana_PA13#WP_013025204.1	P.ana_PNA97-1R#WP_013025204.1	P.ana_R100#WP_013025204.1	P.ana_SGAir0210#WP_028723731.1	P.ana_TZ39#WP_047715511.1	P.ana_YJ76#WP_013025204.1
OG0000589	P.ana_AJ13355#WP_013025208.1	P.ana_FDAARGOS680#WP_014606212.1	P.ana_LCFJ-001#WP_029568558.1	P.ana_LMG20103#WP_013025208.1	P.ana_LMG5342#WP_015700668.1	P.ana_Lstri#IAQ00_14960	P.ana_NN08200#WP_015700668.1	P.ana_OC5a#WP_072404274.1	P.ana_PA13#WP_014606212.1	P.ana_PNA97-1R#WP_013025208.1	P.ana_R100#WP_014606212.1	P.ana_SGAir0210#WP_110145866.1	P.ana_TZ39#WP_028723727.1	P.ana_YJ76#WP_015700668.1
OG0000590	P.ana_AJ13355#WP_013025209.1	P.ana_FDAARGOS680#WP_013025209.1	P.ana_LCFJ-001#WP_200286591.1	P.ana_LMG20103#WP_013025209.1	P.ana_LMG5342#WP_013025209.1	P.ana_Lstri#IAQ00_14955	P.ana_NN08200#WP_013025209.1	P.ana_OC5a#WP_207806339.1	P.ana_PA13#WP_013025209.1	P.ana_PNA97-1R#WP_013025209.1	P.ana_R100#WP_013025209.1	P.ana_SGAir0210#WP_047715514.1	P.ana_TZ39#WP_047715514.1	P.ana_YJ76#WP_013025209.1
OG0000591	P.ana_AJ13355#WP_013025214.1	P.ana_FDAARGOS680#WP_013025214.1	P.ana_LCFJ-001#WP_014606208.1	P.ana_LMG20103#WP_013025214.1	P.ana_LMG5342#WP_013025214.1	P.ana_Lstri#IAQ00_14930	P.ana_NN08200#WP_013025214.1	P.ana_OC5a#WP_013025214.1	P.ana_PA13#WP_014606208.1	P.ana_PNA97-1R#WP_013025214.1	P.ana_R100#WP_014606208.1	P.ana_SGAir0210#WP_013025214.1	P.ana_TZ39#WP_013025214.1	P.ana_YJ76#WP_013025214.1
OG0000592	P.ana_AJ13355#WP_013025221.1	P.ana_FDAARGOS680#WP_013025221.1	P.ana_LCFJ-001#WP_013025221.1	P.ana_LMG20103#WP_013025221.1	P.ana_LMG5342#WP_013025221.1	P.ana_Lstri#IAQ00_14895	P.ana_NN08200#WP_013025221.1	P.ana_OC5a#WP_013025221.1	P.ana_PA13#WP_013025221.1	P.ana_PNA97-1R#WP_013025221.1	P.ana_R100#WP_013025221.1	P.ana_SGAir0210#WP_013025221.1	P.ana_TZ39#WP_013025221.1	P.ana_YJ76#WP_013025221.1
OG0000593	P.ana_AJ13355#WP_013025222.1	P.ana_FDAARGOS680#WP_013025222.1	P.ana_LCFJ-001#WP_013025222.1	P.ana_LMG20103#WP_013025222.1	P.ana_LMG5342#WP_013025222.1	P.ana_Lstri#IAQ00_14890	P.ana_NN08200#WP_013025222.1	P.ana_OC5a#WP_013025222.1	P.ana_PA13#WP_013025222.1	P.ana_PNA97-1R#WP_013025222.1	P.ana_R100#WP_013025222.1	P.ana_SGAir0210#WP_006118605.1	P.ana_TZ39#WP_006118605.1	P.ana_YJ76#WP_013025222.1
OG0000594	P.ana_AJ13355#WP_013025223.1	P.ana_FDAARGOS680#WP_176017948.1	P.ana_LCFJ-001#WP_013025223.1	P.ana_LMG20103#WP_013025223.1	P.ana_LMG5342#WP_013025223.1	P.ana_Lstri#IAQ00_14880	P.ana_NN08200#WP_013025223.1	P.ana_OC5a#WP_013025223.1	P.ana_PA13#WP_014606203.1	P.ana_PNA97-1R#WP_013025223.1	P.ana_R100#WP_014606203.1	P.ana_SGAir0210#WP_029569843.1	P.ana_TZ39#WP_028723717.1	P.ana_YJ76#WP_013025223.1
OG0000595	P.ana_AJ13355#WP_013025235.1	P.ana_FDAARGOS680#WP_013025235.1	P.ana_LCFJ-001#WP_200286583.1	P.ana_LMG20103#WP_013025235.1	P.ana_LMG5342#WP_015700655.1	P.ana_Lstri#IAQ00_14820	P.ana_NN08200#WP_013025235.1	P.ana_OC5a#WP_207806334.1	P.ana_PA13#WP_013025235.1	P.ana_PNA97-1R#WP_013025235.1	P.ana_R100#WP_064373466.1	P.ana_SGAir0210#WP_028723706.1	P.ana_TZ39#WP_028723706.1	P.ana_YJ76#WP_013025235.1
OG0000596	P.ana_AJ13355#WP_013025243.1	P.ana_FDAARGOS680#WP_176017940.1	P.ana_LCFJ-001#WP_013025243.1	P.ana_LMG20103#WP_013025243.1	P.ana_LMG5342#WP_013025243.1	P.ana_Lstri#IAQ00_14780	P.ana_NN08200#WP_013025243.1	P.ana_OC5a#WP_013025243.1	P.ana_PA13#WP_013025243.1	P.ana_PNA97-1R#WP_013025243.1	P.ana_R100#WP_013025243.1	P.ana_SGAir0210#WP_028723701.1	P.ana_TZ39#WP_013025243.1	P.ana_YJ76#WP_013025243.1
OG0000597	P.ana_AJ13355#WP_013025246.1	P.ana_FDAARGOS680#WP_013025246.1	P.ana_LCFJ-001#WP_013025246.1	P.ana_LMG20103#WP_013025246.1	P.ana_LMG5342#WP_013025246.1	P.ana_Lstri#IAQ00_14765	P.ana_NN08200#WP_013025246.1	P.ana_OC5a#WP_013025246.1	P.ana_PA13#WP_013025246.1	P.ana_PNA97-1R#WP_013025246.1	P.ana_R100#WP_013025246.1	P.ana_SGAir0210#WP_013025246.1	P.ana_TZ39#WP_013025246.1	P.ana_YJ76#WP_013025246.1
OG0000598	P.ana_AJ13355#WP_013025247.1	P.ana_FDAARGOS680#WP_013025247.1	P.ana_LCFJ-001#WP_200286579.1	P.ana_LMG20103#WP_013025247.1	P.ana_LMG5342#WP_013025247.1	P.ana_Lstri#IAQ00_14760	P.ana_NN08200#WP_013025247.1	P.ana_OC5a#WP_013025247.1	P.ana_PA13#WP_013025247.1	P.ana_PNA97-1R#WP_013025247.1	P.ana_R100#WP_028714991.1	P.ana_SGAir0210#WP_089527633.1	P.ana_TZ39#WP_028723698.1	P.ana_YJ76#WP_013025247.1
OG0000599	P.ana_AJ13355#WP_013025250.1	P.ana_FDAARGOS680#WP_013025250.1	P.ana_LCFJ-001#WP_013025250.1	P.ana_LMG20103#WP_013025250.1	P.ana_LMG5342#WP_013025250.1	P.ana_Lstri#IAQ00_14745	P.ana_NN08200#WP_013025250.1	P.ana_OC5a#WP_013025250.1	P.ana_PA13#WP_013025250.1	P.ana_PNA97-1R#WP_013025250.1	P.ana_R100#WP_013025250.1	P.ana_SGAir0210#WP_058706749.1	P.ana_TZ39#WP_013025250.1	P.ana_YJ76#WP_013025250.1
OG0000600	P.ana_AJ13355#WP_013025254.1	P.ana_FDAARGOS680#WP_013025254.1	P.ana_LCFJ-001#WP_013025254.1	P.ana_LMG20103#WP_013025254.1	P.ana_LMG5342#WP_013025254.1	P.ana_Lstri#IAQ00_14725	P.ana_NN08200#WP_013025254.1	P.ana_OC5a#WP_013025254.1	P.ana_PA13#WP_013025254.1	P.ana_PNA97-1R#WP_013025254.1	P.ana_R100#WP_013025254.1	P.ana_SGAir0210#WP_110145852.1	P.ana_TZ39#WP_013025254.1	P.ana_YJ76#WP_013025254.1
OG0000601	P.ana_AJ13355#WP_013025264.1	P.ana_FDAARGOS680#WP_013025264.1	P.ana_LCFJ-001#WP_013025264.1	P.ana_LMG20103#WP_013025264.1	P.ana_LMG5342#WP_013025264.1	P.ana_Lstri#IAQ00_14670	P.ana_NN08200#WP_013025264.1	P.ana_OC5a#WP_013025264.1	P.ana_PA13#WP_013025264.1	P.ana_PNA97-1R#WP_013025264.1	P.ana_R100#WP_013025264.1	P.ana_SGAir0210#WP_110145848.1	P.ana_TZ39#WP_221611109.1	P.ana_YJ76#WP_013025264.1
OG0000602	P.ana_AJ13355#WP_013025274.1	P.ana_FDAARGOS680#WP_013025274.1	P.ana_LCFJ-001#WP_013025274.1	P.ana_LMG20103#WP_013025274.1	P.ana_LMG5342#WP_015700637.1	P.ana_Lstri#IAQ00_14620	P.ana_NN08200#WP_013025274.1	P.ana_OC5a#WP_015700637.1	P.ana_PA13#WP_014606175.1	P.ana_PNA97-1R#WP_104933293.1	P.ana_R100#WP_013025274.1	P.ana_SGAir0210#WP_064367303.1	P.ana_TZ39#WP_064367303.1	P.ana_YJ76#WP_015700637.1
OG0000603	P.ana_AJ13355#WP_013025278.1	P.ana_FDAARGOS680#WP_013025278.1	P.ana_LCFJ-001#WP_200286571.1	P.ana_LMG20103#WP_013025278.1	P.ana_LMG5342#WP_013025278.1	P.ana_Lstri#IAQ00_14590	P.ana_NN08200#WP_013025278.1	P.ana_OC5a#WP_013025278.1	P.ana_PA13#WP_013025278.1	P.ana_PNA97-1R#WP_013025278.1	P.ana_R100#WP_013025278.1	P.ana_SGAir0210#WP_028723669.1	P.ana_TZ39#WP_028723669.1	P.ana_YJ76#WP_013025278.1
OG0000604	P.ana_AJ13355#WP_013025282.1	P.ana_FDAARGOS680#WP_176017927.1	P.ana_LCFJ-001#WP_200286570.1	P.ana_LMG20103#WP_013025282.1	P.ana_LMG5342#WP_013025282.1	P.ana_Lstri#IAQ00_14570	P.ana_NN08200#WP_072136611.1	P.ana_OC5a#WP_174261052.1	P.ana_PA13#WP_044042382.1	P.ana_PNA97-1R#WP_072136611.1	P.ana_R100#WP_064373487.1	P.ana_SGAir0210#WP_110145841.1	P.ana_TZ39#WP_028723666.1	P.ana_YJ76#WP_072136611.1
OG0000605	P.ana_AJ13355#WP_013025285.1	P.ana_FDAARGOS680#WP_029568580.1	P.ana_LCFJ-001#WP_013025285.1	P.ana_LMG20103#WP_013025285.1	P.ana_LMG5342#WP_015700634.1	P.ana_Lstri#IAQ00_14555	P.ana_NN08200#WP_013025285.1	P.ana_OC5a#WP_013025285.1	P.ana_PA13#WP_013025285.1	P.ana_PNA97-1R#WP_015700634.1	P.ana_R100#WP_013025285.1	P.ana_SGAir0210#WP_028723663.1	P.ana_TZ39#WP_028723663.1	P.ana_YJ76#WP_015700634.1
OG0000606	P.ana_AJ13355#WP_013025286.1	P.ana_FDAARGOS680#WP_014606167.1	P.ana_LCFJ-001#WP_014606167.1	P.ana_LMG20103#WP_013025286.1	P.ana_LMG5342#WP_014606167.1	P.ana_Lstri#IAQ00_14550	P.ana_NN08200#WP_014606167.1	P.ana_OC5a#WP_014606167.1	P.ana_PA13#WP_014606167.1	P.ana_PNA97-1R#WP_029569851.1	P.ana_R100#WP_014606167.1	P.ana_SGAir0210#WP_110145840.1	P.ana_TZ39#WP_028723662.1	P.ana_YJ76#WP_014606167.1
OG0000607	P.ana_AJ13355#WP_013025287.1	P.ana_FDAARGOS680#WP_013025287.1	P.ana_LCFJ-001#WP_013025287.1	P.ana_LMG20103#WP_013025287.1	P.ana_LMG5342#WP_013025287.1	P.ana_Lstri#IAQ00_14545	P.ana_NN08200#WP_013025287.1	P.ana_OC5a#WP_013025287.1	P.ana_PA13#WP_013025287.1	P.ana_PNA97-1R#WP_013025287.1	P.ana_R100#WP_064373489.1	P.ana_SGAir0210#WP_110145839.1	P.ana_TZ39#WP_206114517.1	P.ana_YJ76#WP_013025287.1
OG0000608	P.ana_AJ13355#WP_013025288.1	P.ana_FDAARGOS680#WP_013025288.1	P.ana_LCFJ-001#WP_013025288.1	P.ana_LMG20103#WP_013025288.1	P.ana_LMG5342#WP_013025288.1	P.ana_Lstri#IAQ00_14540	P.ana_NN08200#WP_013025288.1	P.ana_OC5a#WP_019106205.1	P.ana_PA13#WP_013025288.1	P.ana_PNA97-1R#WP_013025288.1	P.ana_R100#WP_013025288.1	P.ana_SGAir0210#WP_013025288.1	P.ana_TZ39#WP_206114519.1	P.ana_YJ76#WP_013025288.1
OG0000609	P.ana_AJ13355#WP_013025289.1	P.ana_FDAARGOS680#WP_013025289.1	P.ana_LCFJ-001#WP_013025289.1	P.ana_LMG20103#WP_013025289.1	P.ana_LMG5342#WP_013025289.1	P.ana_Lstri#IAQ00_14535	P.ana_NN08200#WP_013025289.1	P.ana_OC5a#WP_013025289.1	P.ana_PA13#WP_014606166.1	P.ana_PNA97-1R#WP_013025289.1	P.ana_R100#WP_013025289.1	P.ana_SGAir0210#WP_013025289.1	P.ana_TZ39#WP_013025289.1	P.ana_YJ76#WP_013025289.1
OG0000610	P.ana_AJ13355#WP_013025293.1	P.ana_FDAARGOS680#WP_013025293.1	P.ana_LCFJ-001#WP_013025293.1	P.ana_LMG20103#WP_013025293.1	P.ana_LMG5342#WP_013025293.1	P.ana_Lstri#IAQ00_14505	P.ana_NN08200#WP_013025293.1	P.ana_OC5a#WP_013025293.1	P.ana_PA13#WP_013025293.1	P.ana_PNA97-1R#WP_013025293.1	P.ana_R100#WP_013025293.1	P.ana_SGAir0210#WP_028723657.1	P.ana_TZ39#WP_028723657.1	P.ana_YJ76#WP_013025293.1
OG0000611	P.ana_AJ13355#WP_013025294.1	P.ana_FDAARGOS680#WP_013025294.1	P.ana_LCFJ-001#WP_072137932.1	P.ana_LMG20103#WP_013025294.1	P.ana_LMG5342#WP_013025294.1	P.ana_Lstri#IAQ00_14500	P.ana_NN08200#WP_105083081.1	P.ana_OC5a#WP_013025294.1	P.ana_PA13#WP_013025294.1	P.ana_PNA97-1R#WP_013025294.1	P.ana_R100#WP_013025294.1	P.ana_SGAir0210#WP_028723656.1	P.ana_TZ39#WP_028723656.1	P.ana_YJ76#WP_013025294.1
OG0000612	P.ana_AJ13355#WP_013025295.1	P.ana_FDAARGOS680#WP_015700632.1	P.ana_LCFJ-001#WP_116219579.1	P.ana_LMG20103#WP_013025295.1	P.ana_LMG5342#WP_015700632.1	P.ana_Lstri#IAQ00_14490	P.ana_NN08200#WP_013025295.1	P.ana_OC5a#WP_015700632.1	P.ana_PA13#WP_013025295.1	P.ana_PNA97-1R#WP_104933294.1	P.ana_R100#WP_015700632.1	P.ana_SGAir0210#WP_028723655.1	P.ana_TZ39#WP_221611104.1	P.ana_YJ76#WP_015700632.1
OG0000613	P.ana_AJ13355#WP_013025300.1	P.ana_FDAARGOS680#WP_013025300.1	P.ana_LCFJ-001#WP_116219580.1	P.ana_LMG20103#WP_013025300.1	P.ana_LMG5342#WP_013025300.1	P.ana_Lstri#IAQ00_14460	P.ana_NN08200#WP_013025300.1	P.ana_OC5a#WP_013025300.1	P.ana_PA13#WP_013025300.1	P.ana_PNA97-1R#WP_013025300.1	P.ana_R100#WP_013025300.1	P.ana_SGAir0210#WP_089527619.1	P.ana_TZ39#WP_028722376.1	P.ana_YJ76#WP_013025300.1
OG0000614	P.ana_AJ13355#WP_013025302.1	P.ana_FDAARGOS680#WP_013025302.1	P.ana_LCFJ-001#WP_013025302.1	P.ana_LMG20103#WP_013025302.1	P.ana_LMG5342#WP_013025302.1	P.ana_Lstri#IAQ00_14450	P.ana_NN08200#WP_013025302.1	P.ana_OC5a#WP_013025302.1	P.ana_PA13#WP_013025302.1	P.ana_PNA97-1R#WP_013025302.1	P.ana_R100#WP_013025302.1	P.ana_SGAir0210#WP_013025302.1	P.ana_TZ39#WP_013025302.1	P.ana_YJ76#WP_013025302.1
OG0000615	P.ana_AJ13355#WP_013025303.1	P.ana_FDAARGOS680#WP_013025303.1	P.ana_LCFJ-001#WP_013025303.1	P.ana_LMG20103#WP_013025303.1	P.ana_LMG5342#WP_013025303.1	P.ana_Lstri#IAQ00_14445	P.ana_NN08200#WP_013025303.1	P.ana_OC5a#WP_013025303.1	P.ana_PA13#WP_013025303.1	P.ana_PNA97-1R#WP_013025303.1	P.ana_R100#WP_013025303.1	P.ana_SGAir0210#WP_013025303.1	P.ana_TZ39#WP_013025303.1	P.ana_YJ76#WP_013025303.1
OG0000616	P.ana_AJ13355#WP_013025304.1	P.ana_FDAARGOS680#WP_013025304.1	P.ana_LCFJ-001#WP_013025304.1	P.ana_LMG20103#WP_013025304.1	P.ana_LMG5342#WP_013025304.1	P.ana_Lstri#IAQ00_14440	P.ana_NN08200#WP_022623613.1	P.ana_OC5a#WP_013025304.1	P.ana_PA13#WP_013025304.1	P.ana_PNA97-1R#WP_013025304.1	P.ana_R100#WP_013025304.1	P.ana_SGAir0210#WP_047715558.1	P.ana_TZ39#WP_221611101.1	P.ana_YJ76#WP_022623613.1
OG0000617	P.ana_AJ13355#WP_013025305.1	P.ana_FDAARGOS680#WP_176017918.1	P.ana_LCFJ-001#WP_013025305.1	P.ana_LMG20103#WP_013025305.1	P.ana_LMG5342#WP_013025305.1	P.ana_Lstri#IAQ00_14415	P.ana_NN08200#WP_072137935.1	P.ana_OC5a#WP_013025305.1	P.ana_PA13#WP_013025305.1	P.ana_PNA97-1R#WP_104933297.1	P.ana_R100#WP_064373495.1	P.ana_SGAir0210#WP_013025305.1	P.ana_TZ39#WP_028722381.1	P.ana_YJ76#WP_013025305.1
OG0000618	P.ana_AJ13355#WP_013025306.1	P.ana_FDAARGOS680#WP_013025306.1	P.ana_LCFJ-001#WP_013025306.1	P.ana_LMG20103#WP_013025306.1	P.ana_LMG5342#WP_041456145.1	P.ana_Lstri#IAQ00_14405	P.ana_NN08200#WP_013025306.1	P.ana_OC5a#WP_013025306.1	P.ana_PA13#WP_013025306.1	P.ana_PNA97-1R#WP_013025306.1	P.ana_R100#WP_013025306.1	P.ana_SGAir0210#WP_064367293.1	P.ana_TZ39#WP_064367293.1	P.ana_YJ76#WP_013025306.1
OG0000619	P.ana_AJ13355#WP_013025308.1	P.ana_FDAARGOS680#WP_013025308.1	P.ana_LCFJ-001#WP_013025308.1	P.ana_LMG20103#WP_013025308.1	P.ana_LMG5342#WP_013025308.1	P.ana_Lstri#IAQ00_14395	P.ana_NN08200#WP_013025308.1	P.ana_OC5a#WP_013025308.1	P.ana_PA13#WP_013025308.1	P.ana_PNA97-1R#WP_013025308.1	P.ana_R100#WP_013025308.1	P.ana_SGAir0210#WP_013025308.1	P.ana_TZ39#WP_013025308.1	P.ana_YJ76#WP_013025308.1
OG0000620	P.ana_AJ13355#WP_013025310.1	P.ana_FDAARGOS680#WP_013025310.1	P.ana_LCFJ-001#WP_013025310.1	P.ana_LMG20103#WP_013025310.1	P.ana_LMG5342#WP_013025310.1	P.ana_Lstri#IAQ00_14385	P.ana_NN08200#WP_013025310.1	P.ana_OC5a#WP_013025310.1	P.ana_PA13#WP_013025310.1	P.ana_PNA97-1R#WP_013025310.1	P.ana_R100#WP_013025310.1	P.ana_SGAir0210#WP_028722384.1	P.ana_TZ39#WP_028722384.1	P.ana_YJ76#WP_013025310.1
OG0000621	P.ana_AJ13355#WP_013025316.1	P.ana_FDAARGOS680#WP_013025316.1	P.ana_LCFJ-001#WP_013025316.1	P.ana_LMG20103#WP_013025316.1	P.ana_LMG5342#WP_015700578.1	P.ana_Lstri#IAQ00_14355	P.ana_NN08200#WP_013025316.1	P.ana_OC5a#WP_207806328.1	P.ana_PA13#WP_014606153.1	P.ana_PNA97-1R#WP_104933300.1	P.ana_R100#WP_013025316.1	P.ana_SGAir0210#WP_110145834.1	P.ana_TZ39#WP_028722389.1	P.ana_YJ76#WP_013025316.1
OG0000622	P.ana_AJ13355#WP_013025323.1	P.ana_FDAARGOS680#WP_013025323.1	P.ana_LCFJ-001#WP_013025323.1	P.ana_LMG20103#WP_013025323.1	P.ana_LMG5342#WP_015700574.1	P.ana_Lstri#IAQ00_14320	P.ana_NN08200#WP_013025323.1	P.ana_OC5a#WP_013025323.1	P.ana_PA13#WP_014606147.1	P.ana_PNA97-1R#WP_013025323.1	P.ana_R100#WP_013025323.1	P.ana_SGAir0210#WP_028722394.1	P.ana_TZ39#WP_028722394.1	P.ana_YJ76#WP_013025323.1
OG0000623	P.ana_AJ13355#WP_013025324.1	P.ana_FDAARGOS680#WP_013025324.1	P.ana_LCFJ-001#WP_013025324.1	P.ana_LMG20103#WP_013025324.1	P.ana_LMG5342#WP_015700573.1	P.ana_Lstri#IAQ00_14315	P.ana_NN08200#WP_013025324.1	P.ana_OC5a#WP_015700573.1	P.ana_PA13#WP_013025324.1	P.ana_PNA97-1R#WP_013025324.1	P.ana_R100#WP_013025324.1	P.ana_SGAir0210#WP_089527613.1	P.ana_TZ39#WP_047713787.1	P.ana_YJ76#WP_013025324.1
OG0000624	P.ana_AJ13355#WP_013025325.1	P.ana_FDAARGOS680#WP_013025325.1	P.ana_LCFJ-001#WP_013025325.1	P.ana_LMG20103#WP_013025325.1	P.ana_LMG5342#WP_013025325.1	P.ana_Lstri#IAQ00_14310	P.ana_NN08200#WP_013025325.1	P.ana_OC5a#WP_013025325.1	P.ana_PA13#WP_013025325.1	P.ana_PNA97-1R#WP_013025325.1	P.ana_R100#WP_013025325.1	P.ana_SGAir0210#WP_028722396.1	P.ana_TZ39#WP_028722396.1	P.ana_YJ76#WP_013025325.1
OG0000625	P.ana_AJ13355#WP_013025326.1	P.ana_FDAARGOS680#WP_013025326.1	P.ana_LCFJ-001#WP_013025326.1	P.ana_LMG20103#WP_013025326.1	P.ana_LMG5342#WP_013025326.1	P.ana_Lstri#IAQ00_14305	P.ana_NN08200#WP_013025326.1	P.ana_OC5a#WP_013025326.1	P.ana_PA13#WP_013025326.1	P.ana_PNA97-1R#WP_013025326.1	P.ana_R100#WP_013025326.1	P.ana_SGAir0210#WP_110146361.1	P.ana_TZ39#WP_028722397.1	P.ana_YJ76#WP_078828592.1
OG0000626	P.ana_AJ13355#WP_013025331.1	P.ana_FDAARGOS680#WP_013025331.1	P.ana_LCFJ-001#WP_013025331.1	P.ana_LMG20103#WP_013025331.1	P.ana_LMG5342#WP_013025331.1	P.ana_Lstri#IAQ00_14280	P.ana_NN08200#WP_013025331.1	P.ana_OC5a#WP_013025331.1	P.ana_PA13#WP_013025331.1	P.ana_PNA97-1R#WP_104933303.1	P.ana_R100#WP_013025331.1	P.ana_SGAir0210#WP_028722401.1	P.ana_TZ39#WP_028722401.1	P.ana_YJ76#WP_013025331.1
OG0000627	P.ana_AJ13355#WP_013025334.1	P.ana_FDAARGOS680#WP_013025334.1	P.ana_LCFJ-001#WP_013025334.1	P.ana_LMG20103#WP_013025334.1	P.ana_LMG5342#WP_013025334.1	P.ana_Lstri#IAQ00_14265	P.ana_NN08200#WP_013025334.1	P.ana_OC5a#WP_013025334.1	P.ana_PA13#WP_013025334.1	P.ana_PNA97-1R#WP_013025334.1	P.ana_R100#WP_013025334.1	P.ana_SGAir0210#WP_013025334.1	P.ana_TZ39#WP_013025334.1	P.ana_YJ76#WP_013025334.1
OG0000628	P.ana_AJ13355#WP_013025336.1	P.ana_FDAARGOS680#WP_176017907.1	P.ana_LCFJ-001#WP_013025336.1	P.ana_LMG20103#WP_013025336.1	P.ana_LMG5342#WP_013025336.1	P.ana_Lstri#IAQ00_14255	P.ana_NN08200#WP_013025336.1	P.ana_OC5a#WP_013025336.1	P.ana_PA13#WP_013025336.1	P.ana_PNA97-1R#WP_013025336.1	P.ana_R100#WP_013025336.1	P.ana_SGAir0210#WP_028722405.1	P.ana_TZ39#WP_028722405.1	P.ana_YJ76#WP_013025336.1
OG0000629	P.ana_AJ13355#WP_013025344.1	P.ana_FDAARGOS680#WP_013025344.1	P.ana_LCFJ-001#WP_013025344.1	P.ana_LMG20103#WP_013025344.1	P.ana_LMG5342#WP_013025344.1	P.ana_Lstri#IAQ00_14215	P.ana_NN08200#WP_013025344.1	P.ana_OC5a#WP_207806326.1	P.ana_PA13#WP_013025344.1	P.ana_PNA97-1R#WP_013025344.1	P.ana_R100#WP_013025344.1	P.ana_SGAir0210#WP_028722412.1	P.ana_TZ39#WP_028722412.1	P.ana_YJ76#WP_013025344.1
OG0000630	P.ana_AJ13355#WP_013025345.1	P.ana_FDAARGOS680#WP_013025345.1	P.ana_LCFJ-001#WP_013025345.1	P.ana_LMG20103#WP_013025345.1	P.ana_LMG5342#WP_015700562.1	P.ana_Lstri#IAQ00_14210	P.ana_NN08200#WP_013025345.1	P.ana_OC5a#WP_013025345.1	P.ana_PA13#WP_013025345.1	P.ana_PNA97-1R#WP_015700562.1	P.ana_R100#WP_013025345.1	P.ana_SGAir0210#WP_028722413.1	P.ana_TZ39#WP_028722413.1	P.ana_YJ76#WP_013025345.1
OG0000631	P.ana_AJ13355#WP_013025348.1	P.ana_FDAARGOS680#WP_013025348.1	P.ana_LCFJ-001#WP_013025348.1	P.ana_LMG20103#WP_013025348.1	P.ana_LMG5342#WP_013025348.1	P.ana_Lstri#IAQ00_14195	P.ana_NN08200#WP_013025348.1	P.ana_OC5a#WP_013025348.1	P.ana_PA13#WP_013025348.1	P.ana_PNA97-1R#WP_013025348.1	P.ana_R100#WP_013025348.1	P.ana_SGAir0210#WP_013025348.1	P.ana_TZ39#WP_013025348.1	P.ana_YJ76#WP_013025348.1
OG0000632	P.ana_AJ13355#WP_013025352.1	P.ana_FDAARGOS680#WP_013025352.1	P.ana_LCFJ-001#WP_013025352.1	P.ana_LMG20103#WP_013025352.1	P.ana_LMG5342#WP_013025352.1	P.ana_Lstri#IAQ00_14175	P.ana_NN08200#WP_013025352.1	P.ana_OC5a#WP_013025352.1	P.ana_PA13#WP_013025352.1	P.ana_PNA97-1R#WP_013025352.1	P.ana_R100#WP_013025352.1	P.ana_SGAir0210#WP_006118820.1	P.ana_TZ39#WP_006118820.1	P.ana_YJ76#WP_013025352.1
OG0000633	P.ana_AJ13355#WP_013025355.1	P.ana_FDAARGOS680#WP_013025355.1	P.ana_LCFJ-001#WP_013025355.1	P.ana_LMG20103#WP_013025355.1	P.ana_LMG5342#WP_013025355.1	P.ana_Lstri#IAQ00_14160	P.ana_NN08200#WP_013025355.1	P.ana_OC5a#WP_013025355.1	P.ana_PA13#WP_013025355.1	P.ana_PNA97-1R#WP_013025355.1	P.ana_R100#WP_013025355.1	P.ana_SGAir0210#WP_028722417.1	P.ana_TZ39#WP_028722417.1	P.ana_YJ76#WP_013025355.1
OG0000634	P.ana_AJ13355#WP_013025357.1	P.ana_FDAARGOS680#WP_013025357.1	P.ana_LCFJ-001#WP_013025357.1	P.ana_LMG20103#WP_013025357.1	P.ana_LMG5342#WP_013025357.1	P.ana_Lstri#IAQ00_14150	P.ana_NN08200#WP_013025357.1	P.ana_OC5a#WP_013025357.1	P.ana_PA13#WP_013025357.1	P.ana_PNA97-1R#WP_013025357.1	P.ana_R100#WP_013025357.1	P.ana_SGAir0210#WP_110145825.1	P.ana_TZ39#WP_028722419.1	P.ana_YJ76#WP_013025357.1
OG0000635	P.ana_AJ13355#WP_013025360.1	P.ana_FDAARGOS680#WP_013025360.1	P.ana_LCFJ-001#WP_013025360.1	P.ana_LMG20103#WP_013025360.1	P.ana_LMG5342#WP_015700558.1	P.ana_Lstri#IAQ00_14135	P.ana_NN08200#WP_013025360.1	P.ana_OC5a#WP_104933307.1	P.ana_PA13#WP_013025360.1	P.ana_PNA97-1R#WP_104933307.1	P.ana_R100#WP_013025360.1	P.ana_SGAir0210#WP_028722422.1	P.ana_TZ39#WP_028722422.1	P.ana_YJ76#WP_013025360.1
OG0000636	P.ana_AJ13355#WP_013025362.1	P.ana_FDAARGOS680#WP_013025362.1	P.ana_LCFJ-001#WP_013025362.1	P.ana_LMG20103#WP_013025362.1	P.ana_LMG5342#WP_015700557.1	P.ana_Lstri#IAQ00_14125	P.ana_NN08200#WP_013025362.1	P.ana_OC5a#WP_013025362.1	P.ana_PA13#WP_013025362.1	P.ana_PNA97-1R#WP_013025362.1	P.ana_R100#WP_013025362.1	P.ana_SGAir0210#WP_003849870.1	P.ana_TZ39#WP_013025362.1	P.ana_YJ76#WP_013025362.1
OG0000637	P.ana_AJ13355#WP_013025363.1	P.ana_FDAARGOS680#WP_013025363.1	P.ana_LCFJ-001#WP_013025363.1	P.ana_LMG20103#WP_013025363.1	P.ana_LMG5342#WP_013025363.1	P.ana_Lstri#IAQ00_14120	P.ana_NN08200#WP_013025363.1	P.ana_OC5a#WP_013025363.1	P.ana_PA13#WP_013025363.1	P.ana_PNA97-1R#WP_013025363.1	P.ana_R100#WP_064373508.1	P.ana_SGAir0210#WP_110145823.1	P.ana_TZ39#WP_221611092.1	P.ana_YJ76#WP_089517448.1
OG0000638	P.ana_AJ13355#WP_013025364.1	P.ana_FDAARGOS680#WP_013025364.1	P.ana_LCFJ-001#WP_200287000.1	P.ana_LMG20103#WP_013025364.1	P.ana_LMG5342#WP_013025364.1	P.ana_Lstri#IAQ00_14115	P.ana_NN08200#WP_013025364.1	P.ana_OC5a#WP_013025364.1	P.ana_PA13#WP_014606130.1	P.ana_PNA97-1R#WP_013025364.1	P.ana_R100#WP_013025364.1	P.ana_SGAir0210#WP_013025364.1	P.ana_TZ39#WP_013025364.1	P.ana_YJ76#WP_013025364.1
OG0000639	P.ana_AJ13355#WP_013025368.1	P.ana_FDAARGOS680#WP_176017903.1	P.ana_LCFJ-001#WP_072136630.1	P.ana_LMG20103#WP_013025368.1	P.ana_LMG5342#WP_013025368.1	P.ana_Lstri#IAQ00_14095	P.ana_NN08200#WP_013025368.1	P.ana_OC5a#WP_072136630.1	P.ana_PA13#WP_014606129.1	P.ana_PNA97-1R#WP_013025368.1	P.ana_R100#WP_013025368.1	P.ana_SGAir0210#WP_028722427.1	P.ana_TZ39#WP_028722427.1	P.ana_YJ76#WP_013025368.1
OG0000640	P.ana_AJ13355#WP_013025372.1	P.ana_FDAARGOS680#WP_013025372.1	P.ana_LCFJ-001#WP_200286994.1	P.ana_LMG20103#WP_013025372.1	P.ana_LMG5342#WP_013025372.1	P.ana_Lstri#IAQ00_14075	P.ana_NN08200#WP_013025372.1	P.ana_OC5a#WP_013025372.1	P.ana_PA13#WP_014606127.1	P.ana_PNA97-1R#WP_013025372.1	P.ana_R100#WP_013025372.1	P.ana_SGAir0210#WP_089527599.1	P.ana_TZ39#WP_028722430.1	P.ana_YJ76#WP_013025372.1
OG0000641	P.ana_AJ13355#WP_013025374.1	P.ana_FDAARGOS680#WP_013025374.1	P.ana_LCFJ-001#WP_105077728.1	P.ana_LMG20103#WP_013025374.1	P.ana_LMG5342#WP_015700554.1	P.ana_Lstri#IAQ00_14065	P.ana_NN08200#WP_013025374.1	P.ana_OC5a#WP_207806323.1	P.ana_PA13#WP_013025374.1	P.ana_PNA97-1R#WP_013025374.1	P.ana_R100#WP_013025374.1	P.ana_SGAir0210#WP_013025374.1	P.ana_TZ39#WP_013025374.1	P.ana_YJ76#WP_013025374.1
OG0000642	P.ana_AJ13355#WP_013025376.1	P.ana_FDAARGOS680#WP_013025376.1	P.ana_LCFJ-001#WP_013025376.1	P.ana_LMG20103#WP_013025376.1	P.ana_LMG5342#WP_013025376.1	P.ana_Lstri#IAQ00_14055	P.ana_NN08200#WP_013025376.1	P.ana_OC5a#WP_013025376.1	P.ana_PA13#WP_013025376.1	P.ana_PNA97-1R#WP_013025376.1	P.ana_R100#WP_013025376.1	P.ana_SGAir0210#WP_110145820.1	P.ana_TZ39#WP_028722432.1	P.ana_YJ76#WP_013025376.1
OG0000643	P.ana_AJ13355#WP_013025378.1	P.ana_FDAARGOS680#WP_176017901.1	P.ana_LCFJ-001#WP_013025378.1	P.ana_LMG20103#WP_013025378.1	P.ana_LMG5342#WP_013025378.1	P.ana_Lstri#IAQ00_14045	P.ana_NN08200#WP_013025378.1	P.ana_OC5a#WP_013025378.1	P.ana_PA13#WP_013025378.1	P.ana_PNA97-1R#WP_013025378.1	P.ana_R100#WP_013025378.1	P.ana_SGAir0210#WP_013025378.1	P.ana_TZ39#WP_013025378.1	P.ana_YJ76#WP_013025378.1
OG0000644	P.ana_AJ13355#WP_013025383.1	P.ana_FDAARGOS680#WP_013025383.1	P.ana_LCFJ-001#WP_013025383.1	P.ana_LMG20103#WP_013025383.1	P.ana_LMG5342#WP_013025383.1	P.ana_Lstri#IAQ00_14020	P.ana_NN08200#WP_013025383.1	P.ana_OC5a#WP_013025383.1	P.ana_PA13#WP_013025383.1	P.ana_PNA97-1R#WP_013025383.1	P.ana_R100#WP_013025383.1	P.ana_SGAir0210#WP_013025383.1	P.ana_TZ39#WP_013025383.1	P.ana_YJ76#WP_013025383.1
OG0000645	P.ana_AJ13355#WP_013025392.1	P.ana_FDAARGOS680#WP_029568643.1	P.ana_LCFJ-001#WP_042677327.1	P.ana_LMG20103#WP_013025392.1	P.ana_LMG5342#WP_015700546.1	P.ana_Lstri#IAQ00_13985	P.ana_NN08200#WP_028715014.1	P.ana_OC5a#WP_207806321.1	P.ana_PA13#WP_013025392.1	P.ana_PNA97-1R#WP_013025392.1	P.ana_R100#WP_029568643.1	P.ana_SGAir0210#WP_013025392.1	P.ana_TZ39#WP_028722443.1	P.ana_YJ76#WP_029568643.1
OG0000646	P.ana_AJ13355#WP_013025393.1	P.ana_FDAARGOS680#WP_013025393.1	P.ana_LCFJ-001#WP_013025393.1	P.ana_LMG20103#WP_013025393.1	P.ana_LMG5342#WP_013025393.1	P.ana_Lstri#IAQ00_13980	P.ana_NN08200#WP_013025393.1	P.ana_OC5a#WP_013025393.1	P.ana_PA13#WP_013025393.1	P.ana_PNA97-1R#WP_104933309.1	P.ana_R100#WP_013025393.1	P.ana_SGAir0210#WP_110145816.1	P.ana_TZ39#WP_110983025.1	P.ana_YJ76#WP_013025393.1
OG0000647	P.ana_AJ13355#WP_013025395.1	P.ana_FDAARGOS680#WP_013025395.1	P.ana_LCFJ-001#WP_013025395.1	P.ana_LMG20103#WP_013025395.1	P.ana_LMG5342#WP_013025395.1	P.ana_Lstri#IAQ00_13970	P.ana_NN08200#WP_013025395.1	P.ana_OC5a#WP_013025395.1	P.ana_PA13#WP_013025395.1	P.ana_PNA97-1R#WP_013025395.1	P.ana_R100#WP_013025395.1	P.ana_SGAir0210#WP_013025395.1	P.ana_TZ39#WP_013025395.1	P.ana_YJ76#WP_013025395.1
OG0000648	P.ana_AJ13355#WP_013025399.1	P.ana_FDAARGOS680#WP_176017896.1	P.ana_LCFJ-001#WP_019105694.1	P.ana_LMG20103#WP_013025399.1	P.ana_LMG5342#WP_013025399.1	P.ana_Lstri#IAQ00_13950	P.ana_NN08200#WP_019105694.1	P.ana_OC5a#WP_013025399.1	P.ana_PA13#WP_013025399.1	P.ana_PNA97-1R#WP_013025399.1	P.ana_R100#WP_019105694.1	P.ana_SGAir0210#WP_013025399.1	P.ana_TZ39#WP_028722448.1	P.ana_YJ76#WP_089517446.1
OG0000649	P.ana_AJ13355#WP_013025401.1	P.ana_FDAARGOS680#WP_013025401.1	P.ana_LCFJ-001#WP_013025401.1	P.ana_LMG20103#WP_013025401.1	P.ana_LMG5342#WP_013025401.1	P.ana_Lstri#IAQ00_13940	P.ana_NN08200#WP_013025401.1	P.ana_OC5a#WP_013025401.1	P.ana_PA13#WP_013025401.1	P.ana_PNA97-1R#WP_104933310.1	P.ana_R100#WP_013025401.1	P.ana_SGAir0210#WP_013025401.1	P.ana_TZ39#WP_013025401.1	P.ana_YJ76#WP_013025401.1
OG0000650	P.ana_AJ13355#WP_013025429.1	P.ana_FDAARGOS680#WP_014606092.1	P.ana_LCFJ-001#WP_014606092.1	P.ana_LMG20103#WP_013025429.1	P.ana_LMG5342#WP_014606092.1	P.ana_Lstri#IAQ00_13815	P.ana_NN08200#WP_014606092.1	P.ana_OC5a#WP_014606092.1	P.ana_PA13#WP_014606092.1	P.ana_PNA97-1R#WP_014606092.1	P.ana_R100#WP_014606092.1	P.ana_SGAir0210#WP_028722471.1	P.ana_TZ39#WP_028722471.1	P.ana_YJ76#WP_014606092.1
OG0000651	P.ana_AJ13355#WP_013025431.1	P.ana_FDAARGOS680#WP_013025431.1	P.ana_LCFJ-001#WP_013025431.1	P.ana_LMG20103#WP_013025431.1	P.ana_LMG5342#WP_013025431.1	P.ana_Lstri#IAQ00_13805	P.ana_NN08200#WP_013025431.1	P.ana_OC5a#WP_013025431.1	P.ana_PA13#WP_013025431.1	P.ana_PNA97-1R#WP_013025431.1	P.ana_R100#WP_064373541.1	P.ana_SGAir0210#WP_028722473.1	P.ana_TZ39#WP_028722473.1	P.ana_YJ76#WP_013025431.1
OG0000652	P.ana_AJ13355#WP_013025432.1	P.ana_FDAARGOS680#WP_019106809.1	P.ana_LCFJ-001#WP_200286978.1	P.ana_LMG20103#WP_013025432.1	P.ana_LMG5342#WP_013025432.1	P.ana_Lstri#IAQ00_13800	P.ana_NN08200#WP_013025432.1	P.ana_OC5a#WP_013025432.1	P.ana_PA13#WP_013025432.1	P.ana_PNA97-1R#WP_104933319.1	P.ana_R100#WP_013025432.1	P.ana_SGAir0210#WP_110145803.1	P.ana_TZ39#WP_047714393.1	P.ana_YJ76#WP_013025432.1
OG0000653	P.ana_AJ13355#WP_013025436.1	P.ana_FDAARGOS680#WP_013025436.1	P.ana_LCFJ-001#WP_013025436.1	P.ana_LMG20103#WP_013025436.1	P.ana_LMG5342#WP_013025436.1	P.ana_Lstri#IAQ00_13780	P.ana_NN08200#WP_013025436.1	P.ana_OC5a#WP_013025436.1	P.ana_PA13#WP_013025436.1	P.ana_PNA97-1R#WP_013025436.1	P.ana_R100#WP_013025436.1	P.ana_SGAir0210#WP_013025436.1	P.ana_TZ39#WP_013025436.1	P.ana_YJ76#WP_013025436.1
OG0000654	P.ana_AJ13355#WP_013025453.1	P.ana_FDAARGOS680#WP_217706367.1	P.ana_LCFJ-001#WP_197537128.1	P.ana_LMG20103#WP_013025453.1	P.ana_LMG5342#WP_197537128.1	P.ana_Lstri#IAQ00_13505	P.ana_NN08200#WP_013025453.1	P.ana_OC5a#WP_197537128.1	P.ana_PA13#WP_013025453.1	P.ana_PNA97-1R#WP_013025453.1	P.ana_R100#WP_013025453.1	P.ana_SGAir0210#WP_013025453.1	P.ana_TZ39#WP_221611952.1	P.ana_YJ76#WP_026020934.1
OG0000655	P.ana_AJ13355#WP_013025491.1	P.ana_FDAARGOS680#WP_028715041.1	P.ana_LCFJ-001#WP_013025491.1	P.ana_LMG20103#WP_013025491.1	P.ana_LMG5342#WP_013025491.1	P.ana_Lstri#IAQ00_13280	P.ana_NN08200#WP_013025491.1	P.ana_OC5a#WP_013025491.1	P.ana_PA13#WP_013025491.1	P.ana_PNA97-1R#WP_013025491.1	P.ana_R100#WP_013025491.1	P.ana_SGAir0210#WP_110145776.1	P.ana_TZ39#WP_221611055.1	P.ana_YJ76#WP_013025491.1
OG0000656	P.ana_AJ13355#WP_013025493.1	P.ana_FDAARGOS680#WP_013025493.1	P.ana_LCFJ-001#WP_013025493.1	P.ana_LMG20103#WP_013025493.1	P.ana_LMG5342#WP_013025493.1	P.ana_Lstri#IAQ00_13270	P.ana_NN08200#WP_013025493.1	P.ana_OC5a#WP_013025493.1	P.ana_PA13#WP_013025493.1	P.ana_PNA97-1R#WP_013025493.1	P.ana_R100#WP_013025493.1	P.ana_SGAir0210#WP_028722096.1	P.ana_TZ39#WP_047714638.1	P.ana_YJ76#WP_013025493.1
OG0000657	P.ana_AJ13355#WP_013025496.1	P.ana_FDAARGOS680#WP_013025496.1	P.ana_LCFJ-001#WP_013025496.1	P.ana_LMG20103#WP_013025496.1	P.ana_LMG5342#WP_013025496.1	P.ana_Lstri#IAQ00_13255	P.ana_NN08200#WP_013025496.1	P.ana_OC5a#WP_013025496.1	P.ana_PA13#WP_013025496.1	P.ana_PNA97-1R#WP_013025496.1	P.ana_R100#WP_013025496.1	P.ana_SGAir0210#WP_013025496.1	P.ana_TZ39#WP_013025496.1	P.ana_YJ76#WP_013025496.1
OG0000658	P.ana_AJ13355#WP_013025497.1	P.ana_FDAARGOS680#WP_013025497.1	P.ana_LCFJ-001#WP_013025497.1	P.ana_LMG20103#WP_013025497.1	P.ana_LMG5342#WP_013025497.1	P.ana_Lstri#IAQ00_13250	P.ana_NN08200#WP_128392158.1	P.ana_OC5a#WP_013025497.1	P.ana_PA13#WP_013025497.1	P.ana_PNA97-1R#WP_013025497.1	P.ana_R100#WP_013025497.1	P.ana_SGAir0210#WP_110145772.1	P.ana_TZ39#WP_221611054.1	P.ana_YJ76#WP_013025497.1
OG0000659	P.ana_AJ13355#WP_013025498.1	P.ana_FDAARGOS680#WP_013025498.1	P.ana_LCFJ-001#WP_105083095.1	P.ana_LMG20103#WP_013025498.1	P.ana_LMG5342#WP_013025498.1	P.ana_Lstri#IAQ00_13245	P.ana_NN08200#WP_013025498.1	P.ana_OC5a#WP_013025498.1	P.ana_PA13#WP_013025498.1	P.ana_PNA97-1R#WP_013025498.1	P.ana_R100#WP_013025498.1	P.ana_SGAir0210#WP_013025498.1	P.ana_TZ39#WP_013025498.1	P.ana_YJ76#WP_013025498.1
OG0000660	P.ana_AJ13355#WP_013025517.1	P.ana_FDAARGOS680#WP_013025517.1	P.ana_LCFJ-001#WP_013025517.1	P.ana_LMG20103#WP_013025517.1	P.ana_LMG5342#WP_013025517.1	P.ana_Lstri#IAQ00_13140	P.ana_NN08200#WP_013025517.1	P.ana_OC5a#WP_024472167.1	P.ana_PA13#WP_013025517.1	P.ana_PNA97-1R#WP_104933335.1	P.ana_R100#WP_013025517.1	P.ana_SGAir0210#WP_013025517.1	P.ana_TZ39#WP_221611042.1	P.ana_YJ76#WP_013025517.1
OG0000661	P.ana_AJ13355#WP_013025519.1	P.ana_FDAARGOS680#WP_013025519.1	P.ana_LCFJ-001#WP_013025519.1	P.ana_LMG20103#WP_013025519.1	P.ana_LMG5342#WP_041455910.1	P.ana_Lstri#IAQ00_13130	P.ana_NN08200#WP_013025519.1	P.ana_OC5a#WP_013025519.1	P.ana_PA13#WP_013025519.1	P.ana_PNA97-1R#WP_013025519.1	P.ana_R100#WP_013025519.1	P.ana_SGAir0210#WP_028722117.1	P.ana_TZ39#WP_028722117.1	P.ana_YJ76#WP_013025519.1
OG0000662	P.ana_AJ13355#WP_013025524.1	P.ana_FDAARGOS680#WP_176017828.1	P.ana_LCFJ-001#WP_013025524.1	P.ana_LMG20103#WP_013025524.1	P.ana_LMG5342#WP_013025524.1	P.ana_Lstri#IAQ00_13100	P.ana_NN08200#WP_013025524.1	P.ana_OC5a#WP_013025524.1	P.ana_PA13#WP_013025524.1	P.ana_PNA97-1R#WP_013025524.1	P.ana_R100#WP_064373640.1	P.ana_SGAir0210#WP_110145754.1	P.ana_TZ39#WP_013025524.1	P.ana_YJ76#WP_028715058.1
OG0000663	P.ana_AJ13355#WP_013025528.1	P.ana_FDAARGOS680#WP_013025528.1	P.ana_LCFJ-001#WP_013025528.1	P.ana_LMG20103#WP_013025528.1	P.ana_LMG5342#WP_013025528.1	P.ana_Lstri#IAQ00_13080	P.ana_NN08200#WP_013025528.1	P.ana_OC5a#WP_013025528.1	P.ana_PA13#WP_013025528.1	P.ana_PNA97-1R#WP_013025528.1	P.ana_R100#WP_013025528.1	P.ana_SGAir0210#WP_047713414.1	P.ana_TZ39#WP_028722124.1	P.ana_YJ76#WP_013025528.1
OG0000664	P.ana_AJ13355#WP_013025529.1	P.ana_FDAARGOS680#WP_013025529.1	P.ana_LCFJ-001#WP_013025529.1	P.ana_LMG20103#WP_013025529.1	P.ana_LMG5342#WP_013025529.1	P.ana_Lstri#IAQ00_13075	P.ana_NN08200#WP_013025529.1	P.ana_OC5a#WP_013025529.1	P.ana_PA13#WP_013025529.1	P.ana_PNA97-1R#WP_013025529.1	P.ana_R100#WP_013025529.1	P.ana_SGAir0210#WP_028722125.1	P.ana_TZ39#WP_028722125.1	P.ana_YJ76#WP_013025529.1
OG0000665	P.ana_AJ13355#WP_013025532.1	P.ana_FDAARGOS680#WP_013025532.1	P.ana_LCFJ-001#WP_013025532.1	P.ana_LMG20103#WP_013025532.1	P.ana_LMG5342#WP_013025532.1	P.ana_Lstri#IAQ00_13060	P.ana_NN08200#WP_013025532.1	P.ana_OC5a#WP_013025532.1	P.ana_PA13#WP_013025532.1	P.ana_PNA97-1R#WP_013025532.1	P.ana_R100#WP_013025532.1	P.ana_SGAir0210#WP_110145748.1	P.ana_TZ39#WP_221611037.1	P.ana_YJ76#WP_089517398.1
OG0000666	P.ana_AJ13355#WP_013025547.1	P.ana_FDAARGOS680#WP_013025547.1	P.ana_LCFJ-001#WP_013025547.1	P.ana_LMG20103#WP_013025547.1	P.ana_LMG5342#WP_013025547.1	P.ana_Lstri#IAQ00_12985	P.ana_NN08200#WP_013025547.1	P.ana_OC5a#WP_013025547.1	P.ana_PA13#WP_013025547.1	P.ana_PNA97-1R#WP_013025547.1	P.ana_R100#WP_013025547.1	P.ana_SGAir0210#WP_028722142.1	P.ana_TZ39#WP_028722142.1	P.ana_YJ76#WP_013025547.1
OG0000667	P.ana_AJ13355#WP_013025553.1	P.ana_FDAARGOS680#WP_013025553.1	P.ana_LCFJ-001#WP_013025553.1	P.ana_LMG20103#WP_013025553.1	P.ana_LMG5342#WP_015700436.1	P.ana_Lstri#IAQ00_12955	P.ana_NN08200#WP_128392142.1	P.ana_OC5a#WP_013025553.1	P.ana_PA13#WP_013025553.1	P.ana_PNA97-1R#WP_013025553.1	P.ana_R100#WP_064373660.1	P.ana_SGAir0210#WP_028722148.1	P.ana_TZ39#WP_028722148.1	P.ana_YJ76#WP_089517392.1
OG0000668	P.ana_AJ13355#WP_013025556.1	P.ana_FDAARGOS680#WP_014605980.1	P.ana_LCFJ-001#WP_013025556.1	P.ana_LMG20103#WP_013025556.1	P.ana_LMG5342#WP_013025556.1	P.ana_Lstri#IAQ00_12940	P.ana_NN08200#WP_013025556.1	P.ana_OC5a#WP_014605980.1	P.ana_PA13#WP_014605980.1	P.ana_PNA97-1R#WP_104933340.1	P.ana_R100#WP_013025556.1	P.ana_SGAir0210#WP_110145736.1	P.ana_TZ39#WP_110145736.1	P.ana_YJ76#WP_013025556.1
OG0000669	P.ana_AJ13355#WP_013025560.1	P.ana_FDAARGOS680#WP_176017815.1	P.ana_LCFJ-001#WP_014605977.1	P.ana_LMG20103#WP_013025560.1	P.ana_LMG5342#WP_013025560.1	P.ana_Lstri#IAQ00_12920	P.ana_NN08200#WP_064373664.1	P.ana_OC5a#WP_013025560.1	P.ana_PA13#WP_014605977.1	P.ana_PNA97-1R#WP_013025560.1	P.ana_R100#WP_064373664.1	P.ana_SGAir0210#WP_110145734.1	P.ana_TZ39#WP_028722155.1	P.ana_YJ76#WP_089517389.1
OG0000670	P.ana_AJ13355#WP_013025567.1	P.ana_FDAARGOS680#WP_013025567.1	P.ana_LCFJ-001#WP_013025567.1	P.ana_LMG20103#WP_013025567.1	P.ana_LMG5342#WP_013025567.1	P.ana_Lstri#IAQ00_12885	P.ana_NN08200#WP_013025567.1	P.ana_OC5a#WP_013025567.1	P.ana_PA13#WP_013025567.1	P.ana_PNA97-1R#WP_013025567.1	P.ana_R100#WP_013025567.1	P.ana_SGAir0210#WP_028722162.1	P.ana_TZ39#WP_028722162.1	P.ana_YJ76#WP_013025567.1
OG0000671	P.ana_AJ13355#WP_013025571.1	P.ana_FDAARGOS680#WP_013025571.1	P.ana_LCFJ-001#WP_019105322.1	P.ana_LMG20103#WP_013025571.1	P.ana_LMG5342#WP_015700428.1	P.ana_Lstri#IAQ00_12865	P.ana_NN08200#WP_089517384.1	P.ana_OC5a#WP_022622480.1	P.ana_PA13#WP_013025571.1	P.ana_PNA97-1R#WP_019105322.1	P.ana_R100#WP_022622480.1	P.ana_SGAir0210#WP_028722166.1	P.ana_TZ39#WP_047714669.1	P.ana_YJ76#WP_089517384.1
OG0000672	P.ana_AJ13355#WP_013025578.1	P.ana_FDAARGOS680#WP_013025578.1	P.ana_LCFJ-001#WP_013025578.1	P.ana_LMG20103#WP_013025578.1	P.ana_LMG5342#WP_013025578.1	P.ana_Lstri#IAQ00_12815	P.ana_NN08200#WP_013025578.1	P.ana_OC5a#WP_013025578.1	P.ana_PA13#WP_013025578.1	P.ana_PNA97-1R#WP_013025578.1	P.ana_R100#WP_013025578.1	P.ana_SGAir0210#WP_013025578.1	P.ana_TZ39#WP_013025578.1	P.ana_YJ76#WP_013025578.1
OG0000673	P.ana_AJ13355#WP_013025581.1	P.ana_FDAARGOS680#WP_013025581.1	P.ana_LCFJ-001#WP_013025581.1	P.ana_LMG20103#WP_013025581.1	P.ana_LMG5342#WP_013025581.1	P.ana_Lstri#IAQ00_12800	P.ana_NN08200#WP_013025581.1	P.ana_OC5a#WP_013025581.1	P.ana_PA13#WP_013025581.1	P.ana_PNA97-1R#WP_104933345.1	P.ana_R100#WP_064373669.1	P.ana_SGAir0210#WP_013025581.1	P.ana_TZ39#WP_013025581.1	P.ana_YJ76#WP_013025581.1
OG0000674	P.ana_AJ13355#WP_013025582.1	P.ana_FDAARGOS680#WP_176017807.1	P.ana_LCFJ-001#WP_013025582.1	P.ana_LMG20103#WP_013025582.1	P.ana_LMG5342#WP_013025582.1	P.ana_Lstri#IAQ00_12795	P.ana_NN08200#WP_013025582.1	P.ana_OC5a#WP_013025582.1	P.ana_PA13#WP_013025582.1	P.ana_PNA97-1R#WP_013025582.1	P.ana_R100#WP_013025582.1	P.ana_SGAir0210#WP_110145730.1	P.ana_TZ39#WP_013025582.1	P.ana_YJ76#WP_013025582.1
OG0000675	P.ana_AJ13355#WP_013025583.1	P.ana_FDAARGOS680#WP_176017806.1	P.ana_LCFJ-001#WP_019105319.1	P.ana_LMG20103#WP_013025583.1	P.ana_LMG5342#WP_029568724.1	P.ana_Lstri#IAQ00_12790	P.ana_NN08200#WP_013025583.1	P.ana_OC5a#WP_014605965.1	P.ana_PA13#WP_014605965.1	P.ana_PNA97-1R#WP_013025583.1	P.ana_R100#WP_019105319.1	P.ana_SGAir0210#WP_028722175.1	P.ana_TZ39#WP_028722175.1	P.ana_YJ76#WP_013025583.1
OG0000676	P.ana_AJ13355#WP_013025587.1	P.ana_FDAARGOS680#WP_013025587.1	P.ana_LCFJ-001#WP_013025587.1	P.ana_LMG20103#WP_013025587.1	P.ana_LMG5342#WP_013025587.1	P.ana_Lstri#IAQ00_12770	P.ana_NN08200#WP_128392134.1	P.ana_OC5a#WP_013025587.1	P.ana_PA13#WP_013025587.1	P.ana_PNA97-1R#WP_013025587.1	P.ana_R100#WP_013025587.1	P.ana_SGAir0210#WP_028722179.1	P.ana_TZ39#WP_028722179.1	P.ana_YJ76#WP_013025587.1
OG0000677	P.ana_AJ13355#WP_013025588.1	P.ana_FDAARGOS680#WP_013025588.1	P.ana_LCFJ-001#WP_013025588.1	P.ana_LMG20103#WP_013025588.1	P.ana_LMG5342#WP_013025588.1	P.ana_Lstri#IAQ00_12765	P.ana_NN08200#WP_013025588.1	P.ana_OC5a#WP_013025588.1	P.ana_PA13#WP_013025588.1	P.ana_PNA97-1R#WP_013025588.1	P.ana_R100#WP_013025588.1	P.ana_SGAir0210#WP_013025588.1	P.ana_TZ39#WP_013025588.1	P.ana_YJ76#WP_013025588.1
OG0000678	P.ana_AJ13355#WP_013025589.1	P.ana_FDAARGOS680#WP_013025589.1	P.ana_LCFJ-001#WP_013025589.1	P.ana_LMG20103#WP_013025589.1	P.ana_LMG5342#WP_013025589.1	P.ana_Lstri#IAQ00_12760	P.ana_NN08200#WP_128392133.1	P.ana_OC5a#WP_013025589.1	P.ana_PA13#WP_013025589.1	P.ana_PNA97-1R#WP_013025589.1	P.ana_R100#WP_013025589.1	P.ana_SGAir0210#WP_110145729.1	P.ana_TZ39#WP_221611027.1	P.ana_YJ76#WP_013025589.1
OG0000679	P.ana_AJ13355#WP_013025593.1	P.ana_FDAARGOS680#WP_013025593.1	P.ana_LCFJ-001#WP_013025593.1	P.ana_LMG20103#WP_013025593.1	P.ana_LMG5342#WP_013025593.1	P.ana_Lstri#IAQ00_12740	P.ana_NN08200#WP_013025593.1	P.ana_OC5a#WP_013025593.1	P.ana_PA13#WP_013025593.1	P.ana_PNA97-1R#WP_024471838.1	P.ana_R100#WP_013025593.1	P.ana_SGAir0210#WP_024471838.1	P.ana_TZ39#WP_024471838.1	P.ana_YJ76#WP_013025593.1
OG0000680	P.ana_AJ13355#WP_013025594.1	P.ana_FDAARGOS680#WP_013025594.1	P.ana_LCFJ-001#WP_013025594.1	P.ana_LMG20103#WP_013025594.1	P.ana_LMG5342#WP_013025594.1	P.ana_Lstri#IAQ00_12735	P.ana_NN08200#WP_013025594.1	P.ana_OC5a#WP_013025594.1	P.ana_PA13#WP_013025594.1	P.ana_PNA97-1R#WP_013025594.1	P.ana_R100#WP_013025594.1	P.ana_SGAir0210#WP_013025594.1	P.ana_TZ39#WP_013025594.1	P.ana_YJ76#WP_013025594.1
OG0000681	P.ana_AJ13355#WP_013025595.1	P.ana_FDAARGOS680#WP_013025595.1	P.ana_LCFJ-001#WP_013025595.1	P.ana_LMG20103#WP_013025595.1	P.ana_LMG5342#WP_013025595.1	P.ana_Lstri#IAQ00_12730	P.ana_NN08200#WP_013025595.1	P.ana_OC5a#WP_013025595.1	P.ana_PA13#WP_013025595.1	P.ana_PNA97-1R#WP_013025595.1	P.ana_R100#WP_013025595.1	P.ana_SGAir0210#WP_013025595.1	P.ana_TZ39#WP_013025595.1	P.ana_YJ76#WP_013025595.1
OG0000682	P.ana_AJ13355#WP_013025600.1	P.ana_FDAARGOS680#WP_013025600.1	P.ana_LCFJ-001#WP_013025600.1	P.ana_LMG20103#WP_013025600.1	P.ana_LMG5342#WP_015700415.1	P.ana_Lstri#IAQ00_12700	P.ana_NN08200#WP_013025600.1	P.ana_OC5a#WP_013025600.1	P.ana_PA13#WP_013025600.1	P.ana_PNA97-1R#WP_013025600.1	P.ana_R100#WP_013025600.1	P.ana_SGAir0210#WP_028722187.1	P.ana_TZ39#WP_028722187.1	P.ana_YJ76#WP_013025600.1
OG0000683	P.ana_AJ13355#WP_013025605.1	P.ana_FDAARGOS680#WP_176017798.1	P.ana_LCFJ-001#WP_116219702.1	P.ana_LMG20103#WP_013025605.1	P.ana_LMG5342#WP_014605955.1	P.ana_Lstri#IAQ00_12665	P.ana_NN08200#WP_014605955.1	P.ana_OC5a#WP_013025605.1	P.ana_PA13#WP_014605955.1	P.ana_PNA97-1R#WP_014605955.1	P.ana_R100#WP_014605955.1	P.ana_SGAir0210#WP_089528654.1	P.ana_TZ39#WP_047714682.1	P.ana_YJ76#WP_014605955.1
OG0000684	P.ana_AJ13355#WP_013025611.1	P.ana_FDAARGOS680#WP_029569947.1	P.ana_LCFJ-001#WP_029569947.1	P.ana_LMG20103#WP_013025611.1	P.ana_LMG5342#WP_013025611.1	P.ana_Lstri#IAQ00_12635	P.ana_NN08200#WP_029569947.1	P.ana_OC5a#WP_013025611.1	P.ana_PA13#WP_013025611.1	P.ana_PNA97-1R#WP_029569947.1	P.ana_R100#WP_029569947.1	P.ana_SGAir0210#WP_028722193.1	P.ana_TZ39#WP_028722193.1	P.ana_YJ76#WP_089517812.1
OG0000685	P.ana_AJ13355#WP_013025614.1	P.ana_FDAARGOS680#WP_022622467.1	P.ana_LCFJ-001#WP_022622467.1	P.ana_LMG20103#WP_013025614.1	P.ana_LMG5342#WP_014605950.1	P.ana_Lstri#IAQ00_12620	P.ana_NN08200#WP_042676361.1	P.ana_OC5a#WP_022622467.1	P.ana_PA13#WP_014605950.1	P.ana_PNA97-1R#WP_013025614.1	P.ana_R100#WP_022622467.1	P.ana_SGAir0210#WP_089528658.1	P.ana_TZ39#WP_028722195.1	P.ana_YJ76#WP_014605950.1
OG0000686	P.ana_AJ13355#WP_013025621.1	P.ana_FDAARGOS680#WP_013025621.1	P.ana_LCFJ-001#WP_013025621.1	P.ana_LMG20103#WP_013025621.1	P.ana_LMG5342#WP_013025621.1	P.ana_Lstri#IAQ00_12585	P.ana_NN08200#WP_013025621.1	P.ana_OC5a#WP_013025621.1	P.ana_PA13#WP_013025621.1	P.ana_PNA97-1R#WP_013025621.1	P.ana_R100#WP_013025621.1	P.ana_SGAir0210#WP_013025621.1	P.ana_TZ39#WP_047714689.1	P.ana_YJ76#WP_013025621.1
OG0000687	P.ana_AJ13355#WP_013025622.1	P.ana_FDAARGOS680#WP_013025622.1	P.ana_LCFJ-001#WP_013025622.1	P.ana_LMG20103#WP_013025622.1	P.ana_LMG5342#WP_013025622.1	P.ana_Lstri#IAQ00_12580	P.ana_NN08200#WP_013025622.1	P.ana_OC5a#WP_013025622.1	P.ana_PA13#WP_013025622.1	P.ana_PNA97-1R#WP_013025622.1	P.ana_R100#WP_013025622.1	P.ana_SGAir0210#WP_013025622.1	P.ana_TZ39#WP_013025622.1	P.ana_YJ76#WP_013025622.1
OG0000688	P.ana_AJ13355#WP_013025623.1	P.ana_FDAARGOS680#WP_013025623.1	P.ana_LCFJ-001#WP_013025623.1	P.ana_LMG20103#WP_013025623.1	P.ana_LMG5342#WP_013025623.1	P.ana_Lstri#IAQ00_12575	P.ana_NN08200#WP_013025623.1	P.ana_OC5a#WP_013025623.1	P.ana_PA13#WP_013025623.1	P.ana_PNA97-1R#WP_013025623.1	P.ana_R100#WP_013025623.1	P.ana_SGAir0210#WP_013025623.1	P.ana_TZ39#WP_013025623.1	P.ana_YJ76#WP_013025623.1
OG0000689	P.ana_AJ13355#WP_013025626.1	P.ana_FDAARGOS680#WP_013025626.1	P.ana_LCFJ-001#WP_013025626.1	P.ana_LMG20103#WP_013025626.1	P.ana_LMG5342#WP_013025626.1	P.ana_Lstri#IAQ00_12555	P.ana_NN08200#WP_128392129.1	P.ana_OC5a#WP_013025626.1	P.ana_PA13#WP_013025626.1	P.ana_PNA97-1R#WP_013025626.1	P.ana_R100#WP_013025626.1	P.ana_SGAir0210#WP_110145719.1	P.ana_TZ39#WP_047714691.1	P.ana_YJ76#WP_013025626.1
OG0000690	P.ana_AJ13355#WP_013025627.1	P.ana_FDAARGOS680#WP_176017791.1	P.ana_LCFJ-001#WP_200286944.1	P.ana_LMG20103#WP_013025627.1	P.ana_LMG5342#WP_015700399.1	P.ana_Lstri#IAQ00_12550	P.ana_NN08200#WP_128392128.1	P.ana_OC5a#WP_013025627.1	P.ana_PA13#WP_013025627.1	P.ana_PNA97-1R#WP_013025627.1	P.ana_R100#WP_013025627.1	P.ana_SGAir0210#WP_047714692.1	P.ana_TZ39#WP_047714692.1	P.ana_YJ76#WP_013025627.1
OG0000691	P.ana_AJ13355#WP_013025630.1	P.ana_FDAARGOS680#WP_176017788.1	P.ana_LCFJ-001#WP_013025630.1	P.ana_LMG20103#WP_013025630.1	P.ana_LMG5342#WP_013025630.1	P.ana_Lstri#IAQ00_12535	P.ana_NN08200#WP_013025630.1	P.ana_OC5a#WP_029568738.1	P.ana_PA13#WP_013025630.1	P.ana_PNA97-1R#WP_104933348.1	P.ana_R100#WP_064373699.1	P.ana_SGAir0210#WP_047714696.1	P.ana_TZ39#WP_047714696.1	P.ana_YJ76#WP_013025630.1
OG0000692	P.ana_AJ13355#WP_013025636.1	P.ana_FDAARGOS680#WP_176017786.1	P.ana_LCFJ-001#WP_105088125.1	P.ana_LMG20103#WP_013025636.1	P.ana_LMG5342#WP_013025636.1	P.ana_Lstri#IAQ00_12510	P.ana_NN08200#WP_029569957.1	P.ana_OC5a#WP_072138013.1	P.ana_PA13#WP_014605936.1	P.ana_PNA97-1R#WP_013025636.1	P.ana_R100#WP_064373700.1	P.ana_SGAir0210#WP_110145714.1	P.ana_TZ39#WP_047714699.1	P.ana_YJ76#WP_029569957.1
OG0000693	P.ana_AJ13355#WP_013025639.1	P.ana_FDAARGOS680#WP_176017783.1	P.ana_LCFJ-001#WP_014605934.1	P.ana_LMG20103#WP_013025639.1	P.ana_LMG5342#WP_015700394.1	P.ana_Lstri#IAQ00_12495	P.ana_NN08200#WP_128392126.1	P.ana_OC5a#WP_029569959.1	P.ana_PA13#WP_014605934.1	P.ana_PNA97-1R#WP_013025639.1	P.ana_R100#WP_042678238.1	P.ana_SGAir0210#WP_110145711.1	P.ana_TZ39#WP_047714702.1	P.ana_YJ76#WP_014605934.1
OG0000694	P.ana_AJ13355#WP_013025644.1	P.ana_FDAARGOS680#WP_176017780.1	P.ana_LCFJ-001#WP_013025644.1	P.ana_LMG20103#WP_013025644.1	P.ana_LMG5342#WP_013025644.1	P.ana_Lstri#IAQ00_12470	P.ana_NN08200#WP_013025644.1	P.ana_OC5a#WP_013025644.1	P.ana_PA13#WP_013025644.1	P.ana_PNA97-1R#WP_013025644.1	P.ana_R100#WP_013025644.1	P.ana_SGAir0210#WP_110145707.1	P.ana_TZ39#WP_047714704.1	P.ana_YJ76#WP_013025644.1
OG0000695	P.ana_AJ13355#WP_013025649.1	P.ana_FDAARGOS680#WP_013025649.1	P.ana_LCFJ-001#WP_013025649.1	P.ana_LMG20103#WP_013025649.1	P.ana_LMG5342#WP_015700387.1	P.ana_Lstri#IAQ00_12445	P.ana_NN08200#WP_013025649.1	P.ana_OC5a#WP_013025649.1	P.ana_PA13#WP_013025649.1	P.ana_PNA97-1R#WP_013025649.1	P.ana_R100#WP_013025649.1	P.ana_SGAir0210#WP_110145706.1	P.ana_TZ39#WP_028722222.1	P.ana_YJ76#WP_028715089.1
OG0000696	P.ana_AJ13355#WP_013025650.1	P.ana_FDAARGOS680#WP_176017779.1	P.ana_LCFJ-001#WP_013025650.1	P.ana_LMG20103#WP_013025650.1	P.ana_LMG5342#WP_013025650.1	P.ana_Lstri#IAQ00_12440	P.ana_NN08200#WP_013025650.1	P.ana_OC5a#WP_013025650.1	P.ana_PA13#WP_013025650.1	P.ana_PNA97-1R#WP_013025650.1	P.ana_R100#WP_013025650.1	P.ana_SGAir0210#WP_110145705.1	P.ana_TZ39#WP_028722223.1	P.ana_YJ76#WP_013025650.1
OG0000697	P.ana_AJ13355#WP_013025653.1	P.ana_FDAARGOS680#WP_176017777.1	P.ana_LCFJ-001#WP_013025653.1	P.ana_LMG20103#WP_013025653.1	P.ana_LMG5342#WP_013025653.1	P.ana_Lstri#IAQ00_12425	P.ana_NN08200#WP_013025653.1	P.ana_OC5a#WP_013025653.1	P.ana_PA13#WP_013025653.1	P.ana_PNA97-1R#WP_013025653.1	P.ana_R100#WP_013025653.1	P.ana_SGAir0210#WP_013025653.1	P.ana_TZ39#WP_013025653.1	P.ana_YJ76#WP_013025653.1
OG0000698	P.ana_AJ13355#WP_013025655.1	P.ana_FDAARGOS680#WP_014605925.1	P.ana_LCFJ-001#WP_014605925.1	P.ana_LMG20103#WP_013025655.1	P.ana_LMG5342#WP_014605925.1	P.ana_Lstri#IAQ00_12415	P.ana_NN08200#WP_014605925.1	P.ana_OC5a#WP_014605925.1	P.ana_PA13#WP_014605925.1	P.ana_PNA97-1R#WP_014605925.1	P.ana_R100#WP_014605925.1	P.ana_SGAir0210#WP_110145704.1	P.ana_TZ39#WP_047714707.1	P.ana_YJ76#WP_014605925.1
OG0000699	P.ana_AJ13355#WP_013025656.1	P.ana_FDAARGOS680#WP_176017776.1	P.ana_LCFJ-001#WP_014605924.1	P.ana_LMG20103#WP_013025656.1	P.ana_LMG5342#WP_014605924.1	P.ana_Lstri#IAQ00_12410	P.ana_NN08200#WP_128392125.1	P.ana_OC5a#WP_014605924.1	P.ana_PA13#WP_014605924.1	P.ana_PNA97-1R#WP_013025656.1	P.ana_R100#WP_014605924.1	P.ana_SGAir0210#WP_110145703.1	P.ana_TZ39#WP_047714708.1	P.ana_YJ76#WP_014605924.1
OG0000700	P.ana_AJ13355#WP_013025657.1	P.ana_FDAARGOS680#WP_013025657.1	P.ana_LCFJ-001#WP_013025657.1	P.ana_LMG20103#WP_013025657.1	P.ana_LMG5342#WP_015700384.1	P.ana_Lstri#IAQ00_12405	P.ana_NN08200#WP_013025657.1	P.ana_OC5a#WP_013025657.1	P.ana_PA13#WP_013025657.1	P.ana_PNA97-1R#WP_015700384.1	P.ana_R100#WP_015700384.1	P.ana_SGAir0210#WP_110145702.1	P.ana_TZ39#WP_013025657.1	P.ana_YJ76#WP_013025657.1
OG0000701	P.ana_AJ13355#WP_013025660.1	P.ana_FDAARGOS680#WP_013025660.1	P.ana_LCFJ-001#WP_116219708.1	P.ana_LMG20103#WP_013025660.1	P.ana_LMG5342#WP_015700383.1	P.ana_Lstri#IAQ00_12390	P.ana_NN08200#WP_116219708.1	P.ana_OC5a#WP_014605921.1	P.ana_PA13#WP_014605921.1	P.ana_PNA97-1R#WP_072138019.1	P.ana_R100#WP_013025660.1	P.ana_SGAir0210#WP_013025660.1	P.ana_TZ39#WP_028722372.1	P.ana_YJ76#WP_014605921.1
OG0000702	P.ana_AJ13355#WP_013025662.1	P.ana_FDAARGOS680#WP_013025662.1	P.ana_LCFJ-001#WP_013025662.1	P.ana_LMG20103#WP_013025662.1	P.ana_LMG5342#WP_013025662.1	P.ana_Lstri#IAQ00_12380	P.ana_NN08200#WP_013025662.1	P.ana_OC5a#WP_013025662.1	P.ana_PA13#WP_013025662.1	P.ana_PNA97-1R#WP_013025662.1	P.ana_R100#WP_013025662.1	P.ana_SGAir0210#WP_013025662.1	P.ana_TZ39#WP_013025662.1	P.ana_YJ76#WP_013025662.1
OG0000703	P.ana_AJ13355#WP_013025663.1	P.ana_FDAARGOS680#WP_013025663.1	P.ana_LCFJ-001#WP_013025663.1	P.ana_LMG20103#WP_013025663.1	P.ana_LMG5342#WP_013025663.1	P.ana_Lstri#IAQ00_12375	P.ana_NN08200#WP_013025663.1	P.ana_OC5a#WP_207806293.1	P.ana_PA13#WP_013025663.1	P.ana_PNA97-1R#WP_013025663.1	P.ana_R100#WP_013025663.1	P.ana_SGAir0210#WP_013025663.1	P.ana_TZ39#WP_028722370.1	P.ana_YJ76#WP_013025663.1
OG0000704	P.ana_AJ13355#WP_013025664.1	P.ana_FDAARGOS680#WP_013025664.1	P.ana_LCFJ-001#WP_013025664.1	P.ana_LMG20103#WP_013025664.1	P.ana_LMG5342#WP_013025664.1	P.ana_Lstri#IAQ00_12370	P.ana_NN08200#WP_013025664.1	P.ana_OC5a#WP_013025664.1	P.ana_PA13#WP_013025664.1	P.ana_PNA97-1R#WP_013025664.1	P.ana_R100#WP_064373711.1	P.ana_SGAir0210#WP_110145698.1	P.ana_TZ39#WP_028722369.1	P.ana_YJ76#WP_064373711.1
OG0000705	P.ana_AJ13355#WP_013025666.1	P.ana_FDAARGOS680#WP_013025666.1	P.ana_LCFJ-001#WP_013025666.1	P.ana_LMG20103#WP_013025666.1	P.ana_LMG5342#WP_013025666.1	P.ana_Lstri#IAQ00_12360	P.ana_NN08200#WP_013025666.1	P.ana_OC5a#WP_013025666.1	P.ana_PA13#WP_013025666.1	P.ana_PNA97-1R#WP_013025666.1	P.ana_R100#WP_013025666.1	P.ana_SGAir0210#WP_013025666.1	P.ana_TZ39#WP_047714710.1	P.ana_YJ76#WP_013025666.1
OG0000706	P.ana_AJ13355#WP_013025685.1	P.ana_FDAARGOS680#WP_126842987.1	P.ana_LCFJ-001#WP_015700369.1	P.ana_LMG20103#WP_013025685.1	P.ana_LMG5342#WP_015700369.1	P.ana_Lstri#IAQ00_12270	P.ana_NN08200#WP_014605905.1	P.ana_OC5a#WP_072138025.1	P.ana_PA13#WP_014605905.1	P.ana_PNA97-1R#WP_013025685.1	P.ana_R100#WP_015700369.1	P.ana_SGAir0210#WP_110145687.1	P.ana_TZ39#WP_058705795.1	P.ana_YJ76#WP_072138735.1
OG0000707	P.ana_AJ13355#WP_013025688.1	P.ana_FDAARGOS680#WP_013025688.1	P.ana_LCFJ-001#WP_014605903.1	P.ana_LMG20103#WP_013025688.1	P.ana_LMG5342#WP_014605903.1	P.ana_Lstri#IAQ00_12260	P.ana_NN08200#WP_014605903.1	P.ana_OC5a#WP_013025688.1	P.ana_PA13#WP_014605903.1	P.ana_PNA97-1R#WP_013025688.1	P.ana_R100#WP_014605903.1	P.ana_SGAir0210#WP_110145685.1	P.ana_TZ39#WP_221611023.1	P.ana_YJ76#WP_013025688.1
OG0000708	P.ana_AJ13355#WP_013025692.1	P.ana_FDAARGOS680#WP_013025692.1	P.ana_LCFJ-001#WP_013025692.1	P.ana_LMG20103#WP_013025692.1	P.ana_LMG5342#WP_013025692.1	P.ana_Lstri#IAQ00_12240	P.ana_NN08200#WP_013025692.1	P.ana_OC5a#WP_013025692.1	P.ana_PA13#WP_013025692.1	P.ana_PNA97-1R#WP_013025692.1	P.ana_R100#WP_013025692.1	P.ana_SGAir0210#WP_110145683.1	P.ana_TZ39#WP_028722346.1	P.ana_YJ76#WP_013025692.1
OG0000709	P.ana_AJ13355#WP_013025704.1	P.ana_FDAARGOS680#WP_176017754.1	P.ana_LCFJ-001#WP_013025704.1	P.ana_LMG20103#WP_013025704.1	P.ana_LMG5342#WP_015700356.1	P.ana_Lstri#IAQ00_12175	P.ana_NN08200#WP_013025704.1	P.ana_OC5a#WP_013025704.1	P.ana_PA13#WP_013025704.1	P.ana_PNA97-1R#WP_013025704.1	P.ana_R100#WP_013025704.1	P.ana_SGAir0210#WP_013025704.1	P.ana_TZ39#WP_013025704.1	P.ana_YJ76#WP_013025704.1
OG0000710	P.ana_AJ13355#WP_013025716.1	P.ana_FDAARGOS680#WP_013025716.1	P.ana_LCFJ-001#WP_013025716.1	P.ana_LMG20103#WP_013025716.1	P.ana_LMG5342#WP_013025716.1	P.ana_Lstri#IAQ00_12110	P.ana_NN08200#WP_013025716.1	P.ana_OC5a#WP_013025716.1	P.ana_PA13#WP_013025716.1	P.ana_PNA97-1R#WP_013025716.1	P.ana_R100#WP_013025716.1	P.ana_SGAir0210#WP_013025716.1	P.ana_TZ39#WP_013025716.1	P.ana_YJ76#WP_013025716.1
OG0000711	P.ana_AJ13355#WP_013025718.1	P.ana_FDAARGOS680#WP_014605885.1	P.ana_LCFJ-001#WP_013025718.1	P.ana_LMG20103#WP_013025718.1	P.ana_LMG5342#WP_013025718.1	P.ana_Lstri#IAQ00_12100	P.ana_NN08200#WP_014605885.1	P.ana_OC5a#WP_019105252.1	P.ana_PA13#WP_014605885.1	P.ana_PNA97-1R#WP_014605885.1	P.ana_R100#WP_064373740.1	P.ana_SGAir0210#WP_014605885.1	P.ana_TZ39#WP_221611014.1	P.ana_YJ76#WP_014605885.1
OG0000712	P.ana_AJ13355#WP_013025732.1	P.ana_FDAARGOS680#WP_176017739.1	P.ana_LCFJ-001#WP_014605874.1	P.ana_LMG20103#WP_013025732.1	P.ana_LMG5342#WP_014605874.1	P.ana_Lstri#IAQ00_12025	P.ana_NN08200#WP_013025732.1	P.ana_OC5a#WP_013025732.1	P.ana_PA13#WP_014605874.1	P.ana_PNA97-1R#WP_013025732.1	P.ana_R100#WP_013025732.1	P.ana_SGAir0210#WP_013025732.1	P.ana_TZ39#WP_047715270.1	P.ana_YJ76#WP_013025732.1
OG0000713	P.ana_AJ13355#WP_013025733.1	P.ana_FDAARGOS680#WP_013025733.1	P.ana_LCFJ-001#WP_013025733.1	P.ana_LMG20103#WP_013025733.1	P.ana_LMG5342#WP_013025733.1	P.ana_Lstri#IAQ00_12020	P.ana_NN08200#WP_013025733.1	P.ana_OC5a#WP_013025733.1	P.ana_PA13#WP_013025733.1	P.ana_PNA97-1R#WP_013025733.1	P.ana_R100#WP_013025733.1	P.ana_SGAir0210#WP_028724358.1	P.ana_TZ39#WP_028724358.1	P.ana_YJ76#WP_013025733.1
OG0000714	P.ana_AJ13355#WP_013025734.1	P.ana_FDAARGOS680#WP_176017738.1	P.ana_LCFJ-001#WP_041455895.1	P.ana_LMG20103#WP_013025734.1	P.ana_LMG5342#WP_041455895.1	P.ana_Lstri#IAQ00_12015	P.ana_NN08200#WP_013025734.1	P.ana_OC5a#WP_013025734.1	P.ana_PA13#WP_013025734.1	P.ana_PNA97-1R#WP_174260752.1	P.ana_R100#WP_013025734.1	P.ana_SGAir0210#WP_028724357.1	P.ana_TZ39#WP_047715157.1	P.ana_YJ76#WP_013025734.1
OG0000715	P.ana_AJ13355#WP_013025738.1	P.ana_FDAARGOS680#WP_013025738.1	P.ana_LCFJ-001#WP_013025738.1	P.ana_LMG20103#WP_013025738.1	P.ana_LMG5342#WP_013025738.1	P.ana_Lstri#IAQ00_11995	P.ana_NN08200#WP_013025738.1	P.ana_OC5a#WP_013025738.1	P.ana_PA13#WP_014605871.1	P.ana_PNA97-1R#WP_013025738.1	P.ana_R100#WP_013025738.1	P.ana_SGAir0210#WP_013025738.1	P.ana_TZ39#WP_013025738.1	P.ana_YJ76#WP_013025738.1
OG0000716	P.ana_AJ13355#WP_013025741.1	P.ana_FDAARGOS680#WP_176019089.1	P.ana_LCFJ-001#WP_013025741.1	P.ana_LMG20103#WP_013025741.1	P.ana_LMG5342#WP_013025741.1	P.ana_Lstri#IAQ00_11980	P.ana_NN08200#WP_013025741.1	P.ana_OC5a#WP_022622762.1	P.ana_PA13#WP_013025741.1	P.ana_PNA97-1R#WP_013025741.1	P.ana_R100#WP_013025741.1	P.ana_SGAir0210#WP_013025741.1	P.ana_TZ39#WP_013025741.1	P.ana_YJ76#WP_013025741.1
OG0000717	P.ana_AJ13355#WP_013025742.1	P.ana_FDAARGOS680#WP_013025742.1	P.ana_LCFJ-001#WP_013025742.1	P.ana_LMG20103#WP_013025742.1	P.ana_LMG5342#WP_013025742.1	P.ana_Lstri#IAQ00_11975	P.ana_NN08200#WP_013025742.1	P.ana_OC5a#WP_013025742.1	P.ana_PA13#WP_013025742.1	P.ana_PNA97-1R#WP_013025742.1	P.ana_R100#WP_013025742.1	P.ana_SGAir0210#WP_028724350.1	P.ana_TZ39#WP_028724350.1	P.ana_YJ76#WP_089517360.1
OG0000718	P.ana_AJ13355#WP_013025752.1	P.ana_FDAARGOS680#WP_176017731.1	P.ana_LCFJ-001#WP_014605862.1	P.ana_LMG20103#WP_013025752.1	P.ana_LMG5342#WP_014605862.1	P.ana_Lstri#IAQ00_11925	P.ana_NN08200#WP_013025752.1	P.ana_OC5a#WP_014605862.1	P.ana_PA13#WP_014605862.1	P.ana_PNA97-1R#WP_014605862.1	P.ana_R100#WP_014605862.1	P.ana_SGAir0210#WP_028724340.1	P.ana_TZ39#WP_028724340.1	P.ana_YJ76#WP_013025752.1
OG0000719	P.ana_AJ13355#WP_013025753.1	P.ana_FDAARGOS680#WP_014605861.1	P.ana_LCFJ-001#WP_116219725.1	P.ana_LMG20103#WP_013025753.1	P.ana_LMG5342#WP_015700326.1	P.ana_Lstri#IAQ00_11920	P.ana_NN08200#WP_014605861.1	P.ana_OC5a#WP_014605861.1	P.ana_PA13#WP_014605861.1	P.ana_PNA97-1R#WP_014605861.1	P.ana_R100#WP_014605861.1	P.ana_SGAir0210#WP_028724339.1	P.ana_TZ39#WP_028724339.1	P.ana_YJ76#WP_013025753.1
OG0000720	P.ana_AJ13355#WP_013025780.1	P.ana_FDAARGOS680#WP_176017723.1	P.ana_LCFJ-001#WP_072403942.1	P.ana_LMG20103#WP_013025780.1	P.ana_LMG5342#WP_015700310.1	P.ana_Lstri#IAQ00_11865	P.ana_NN08200#WP_128392107.1	P.ana_OC5a#WP_028715136.1	P.ana_PA13#WP_014605840.1	P.ana_PNA97-1R#WP_104933374.1	P.ana_R100#WP_064373773.1	P.ana_SGAir0210#WP_110145644.1	P.ana_TZ39#WP_221610999.1	P.ana_YJ76#WP_013025780.1
OG0000721	P.ana_AJ13355#WP_013025782.1	P.ana_FDAARGOS680#WP_013025782.1	P.ana_LCFJ-001#WP_013025782.1	P.ana_LMG20103#WP_013025782.1	P.ana_LMG5342#WP_013025782.1	P.ana_Lstri#IAQ00_11855	P.ana_NN08200#WP_013025782.1	P.ana_OC5a#WP_013025782.1	P.ana_PA13#WP_013025782.1	P.ana_PNA97-1R#WP_013025782.1	P.ana_R100#WP_013025782.1	P.ana_SGAir0210#WP_013025782.1	P.ana_TZ39#WP_013025782.1	P.ana_YJ76#WP_013025782.1
OG0000722	P.ana_AJ13355#WP_013025800.1	P.ana_FDAARGOS680#WP_013025800.1	P.ana_LCFJ-001#WP_013025800.1	P.ana_LMG20103#WP_013025800.1	P.ana_LMG5342#WP_013025800.1	P.ana_Lstri#IAQ00_11765	P.ana_NN08200#WP_128392099.1	P.ana_OC5a#WP_105078647.1	P.ana_PA13#WP_013025800.1	P.ana_PNA97-1R#WP_072005078.1	P.ana_R100#WP_013025800.1	P.ana_SGAir0210#WP_013025800.1	P.ana_TZ39#WP_013025800.1	P.ana_YJ76#WP_013025800.1
OG0000723	P.ana_AJ13355#WP_013025806.1	P.ana_FDAARGOS680#WP_176017710.1	P.ana_LCFJ-001#WP_200286934.1	P.ana_LMG20103#WP_013025806.1	P.ana_LMG5342#WP_013025806.1	P.ana_Lstri#IAQ00_11720	P.ana_NN08200#WP_128392094.1	P.ana_OC5a#WP_024471223.1	P.ana_PA13#WP_013025806.1	P.ana_PNA97-1R#WP_104933387.1	P.ana_R100#WP_013025806.1	P.ana_SGAir0210#WP_028724299.1	P.ana_TZ39#WP_028724299.1	P.ana_YJ76#WP_013025806.1
OG0000724	P.ana_AJ13355#WP_013025811.1	P.ana_FDAARGOS680#WP_013025811.1	P.ana_LCFJ-001#WP_013025811.1	P.ana_LMG20103#WP_013025811.1	P.ana_LMG5342#WP_015700282.1	P.ana_Lstri#IAQ00_11690	P.ana_NN08200#WP_013025811.1	P.ana_OC5a#WP_013025811.1	P.ana_PA13#WP_013025811.1	P.ana_PNA97-1R#WP_013025811.1	P.ana_R100#WP_013025811.1	P.ana_SGAir0210#WP_028724293.1	P.ana_TZ39#WP_028724293.1	P.ana_YJ76#WP_013025811.1
OG0000725	P.ana_AJ13355#WP_013025822.1	P.ana_FDAARGOS680#WP_013025822.1	P.ana_LCFJ-001#WP_013025822.1	P.ana_LMG20103#WP_013025822.1	P.ana_LMG5342#WP_013025822.1	P.ana_Lstri#IAQ00_11640	P.ana_NN08200#WP_013025822.1	P.ana_OC5a#WP_013025822.1	P.ana_PA13#WP_013025822.1	P.ana_PNA97-1R#WP_013025822.1	P.ana_R100#WP_013025822.1	P.ana_SGAir0210#WP_013025822.1	P.ana_TZ39#WP_013025822.1	P.ana_YJ76#WP_042676752.1
OG0000726	P.ana_AJ13355#WP_013025825.1	P.ana_FDAARGOS680#WP_176017702.1	P.ana_LCFJ-001#WP_013025825.1	P.ana_LMG20103#WP_013025825.1	P.ana_LMG5342#WP_013025825.1	P.ana_Lstri#IAQ00_11625	P.ana_NN08200#WP_013025825.1	P.ana_OC5a#WP_013025825.1	P.ana_PA13#WP_013025825.1	P.ana_PNA97-1R#WP_013025825.1	P.ana_R100#WP_013025825.1	P.ana_SGAir0210#WP_028724282.1	P.ana_TZ39#WP_028724282.1	P.ana_YJ76#WP_013025825.1
OG0000727	P.ana_AJ13355#WP_013025829.1	P.ana_FDAARGOS680#WP_176017700.1	P.ana_LCFJ-001#WP_015700266.1	P.ana_LMG20103#WP_013025829.1	P.ana_LMG5342#WP_015700266.1	P.ana_Lstri#IAQ00_11605	P.ana_NN08200#WP_126842947.1	P.ana_OC5a#WP_015700266.1	P.ana_PA13#WP_014605800.1	P.ana_PNA97-1R#WP_013025829.1	P.ana_R100#WP_015700266.1	P.ana_SGAir0210#WP_028724279.1	P.ana_TZ39#WP_028724279.1	P.ana_YJ76#WP_014605800.1
OG0000728	P.ana_AJ13355#WP_013025833.1	P.ana_FDAARGOS680#WP_013025833.1	P.ana_LCFJ-001#WP_013025833.1	P.ana_LMG20103#WP_013025833.1	P.ana_LMG5342#WP_013025833.1	P.ana_Lstri#IAQ00_11585	P.ana_NN08200#WP_013025833.1	P.ana_OC5a#WP_013025833.1	P.ana_PA13#WP_013025833.1	P.ana_PNA97-1R#WP_013025833.1	P.ana_R100#WP_013025833.1	P.ana_SGAir0210#WP_028724275.1	P.ana_TZ39#WP_028724275.1	P.ana_YJ76#WP_013025833.1
OG0000729	P.ana_AJ13355#WP_013025837.1	P.ana_FDAARGOS680#WP_029568798.1	P.ana_LCFJ-001#WP_013025837.1	P.ana_LMG20103#WP_013025837.1	P.ana_LMG5342#WP_013025837.1	P.ana_Lstri#IAQ00_11565	P.ana_NN08200#WP_013025837.1	P.ana_OC5a#WP_029568798.1	P.ana_PA13#WP_014605794.1	P.ana_PNA97-1R#WP_019105184.1	P.ana_R100#WP_064373821.1	P.ana_SGAir0210#WP_064367048.1	P.ana_TZ39#WP_047715211.1	P.ana_YJ76#WP_013025837.1
OG0000730	P.ana_AJ13355#WP_013025839.1	P.ana_FDAARGOS680#WP_013025839.1	P.ana_LCFJ-001#WP_200286931.1	P.ana_LMG20103#WP_013025839.1	P.ana_LMG5342#WP_013025839.1	P.ana_Lstri#IAQ00_11555	P.ana_NN08200#WP_105080252.1	P.ana_OC5a#WP_207806266.1	P.ana_PA13#WP_013025839.1	P.ana_PNA97-1R#WP_104933398.1	P.ana_R100#WP_064373825.1	P.ana_SGAir0210#WP_110145614.1	P.ana_TZ39#WP_221610977.1	P.ana_YJ76#WP_013025839.1
OG0000731	P.ana_AJ13355#WP_013025844.1	P.ana_FDAARGOS680#WP_013025844.1	P.ana_LCFJ-001#WP_013025844.1	P.ana_LMG20103#WP_013025844.1	P.ana_LMG5342#WP_013025844.1	P.ana_Lstri#IAQ00_11525	P.ana_NN08200#WP_013025844.1	P.ana_OC5a#WP_013025844.1	P.ana_PA13#WP_013025844.1	P.ana_PNA97-1R#WP_013025844.1	P.ana_R100#WP_013025844.1	P.ana_SGAir0210#WP_064367043.1	P.ana_TZ39#WP_013025844.1	P.ana_YJ76#WP_227008739.1
OG0000732	P.ana_AJ13355#WP_013025845.1	P.ana_FDAARGOS680#WP_013025845.1	P.ana_LCFJ-001#WP_110015140.1	P.ana_LMG20103#WP_013025845.1	P.ana_LMG5342#WP_013025845.1	P.ana_Lstri#IAQ00_11520	P.ana_NN08200#WP_013025845.1	P.ana_OC5a#WP_013025845.1	P.ana_PA13#WP_013025845.1	P.ana_PNA97-1R#WP_013025845.1	P.ana_R100#WP_013025845.1	P.ana_SGAir0210#WP_028724263.1	P.ana_TZ39#WP_028724263.1	P.ana_YJ76#WP_013025845.1
OG0000733	P.ana_AJ13355#WP_013025847.1	P.ana_FDAARGOS680#WP_013025847.1	P.ana_LCFJ-001#WP_013025847.1	P.ana_LMG20103#WP_013025847.1	P.ana_LMG5342#WP_013025847.1	P.ana_Lstri#IAQ00_11510	P.ana_NN08200#WP_013025847.1	P.ana_OC5a#WP_013025847.1	P.ana_PA13#WP_013025847.1	P.ana_PNA97-1R#WP_013025847.1	P.ana_R100#WP_013025847.1	P.ana_SGAir0210#WP_028724261.1	P.ana_TZ39#WP_028724261.1	P.ana_YJ76#WP_013025847.1
OG0000734	P.ana_AJ13355#WP_013025849.1	P.ana_FDAARGOS680#WP_013025849.1	P.ana_LCFJ-001#WP_013025849.1	P.ana_LMG20103#WP_013025849.1	P.ana_LMG5342#WP_015700252.1	P.ana_Lstri#IAQ00_11500	P.ana_NN08200#WP_013025849.1	P.ana_OC5a#WP_013025849.1	P.ana_PA13#WP_013025849.1	P.ana_PNA97-1R#WP_013025849.1	P.ana_R100#WP_013025849.1	P.ana_SGAir0210#WP_028724259.1	P.ana_TZ39#WP_028724259.1	P.ana_YJ76#WP_013025849.1
OG0000735	P.ana_AJ13355#WP_013025850.1	P.ana_FDAARGOS680#WP_013025850.1	P.ana_LCFJ-001#WP_015700251.1	P.ana_LMG20103#WP_013025850.1	P.ana_LMG5342#WP_015700251.1	P.ana_Lstri#IAQ00_11495	P.ana_NN08200#WP_015700251.1	P.ana_OC5a#WP_104933401.1	P.ana_PA13#WP_013025850.1	P.ana_PNA97-1R#WP_104933401.1	P.ana_R100#WP_013025850.1	P.ana_SGAir0210#WP_028724258.1	P.ana_TZ39#WP_028724258.1	P.ana_YJ76#WP_013025850.1
OG0000736	P.ana_AJ13355#WP_013025851.1	P.ana_FDAARGOS680#WP_176017693.1	P.ana_LCFJ-001#WP_200286929.1	P.ana_LMG20103#WP_013025851.1	P.ana_LMG5342#WP_013025851.1	P.ana_Lstri#IAQ00_11490	P.ana_NN08200#WP_013025851.1	P.ana_OC5a#WP_013025851.1	P.ana_PA13#WP_014605785.1	P.ana_PNA97-1R#WP_013025851.1	P.ana_R100#WP_013025851.1	P.ana_SGAir0210#WP_110145610.1	P.ana_TZ39#WP_110145610.1	P.ana_YJ76#WP_089517331.1
OG0000737	P.ana_AJ13355#WP_013025854.1	P.ana_FDAARGOS680#WP_176017691.1	P.ana_LCFJ-001#WP_200286928.1	P.ana_LMG20103#WP_013025854.1	P.ana_LMG5342#WP_015700247.1	P.ana_Lstri#IAQ00_11475	P.ana_NN08200#WP_014605783.1	P.ana_OC5a#WP_014605783.1	P.ana_PA13#WP_014605783.1	P.ana_PNA97-1R#WP_014605783.1	P.ana_R100#WP_014605783.1	P.ana_SGAir0210#WP_110145609.1	P.ana_TZ39#WP_110983168.1	P.ana_YJ76#WP_089517330.1
OG0000738	P.ana_AJ13355#WP_013025858.1	P.ana_FDAARGOS680#WP_013025858.1	P.ana_LCFJ-001#WP_105076987.1	P.ana_LMG20103#WP_013025858.1	P.ana_LMG5342#WP_013025858.1	P.ana_Lstri#IAQ00_11455	P.ana_NN08200#WP_013025858.1	P.ana_OC5a#WP_013025858.1	P.ana_PA13#WP_013025858.1	P.ana_PNA97-1R#WP_013025858.1	P.ana_R100#WP_013025858.1	P.ana_SGAir0210#WP_028724250.1	P.ana_TZ39#WP_028724250.1	P.ana_YJ76#WP_013025858.1
OG0000739	P.ana_AJ13355#WP_013025860.1	P.ana_FDAARGOS680#WP_176017688.1	P.ana_LCFJ-001#WP_013025860.1	P.ana_LMG20103#WP_013025860.1	P.ana_LMG5342#WP_015700244.1	P.ana_Lstri#IAQ00_11440	P.ana_NN08200#WP_013025860.1	P.ana_OC5a#WP_014605779.1	P.ana_PA13#WP_014605779.1	P.ana_PNA97-1R#WP_013025860.1	P.ana_R100#WP_014605779.1	P.ana_SGAir0210#WP_047715226.1	P.ana_TZ39#WP_110983166.1	P.ana_YJ76#WP_013025860.1
OG0000740	P.ana_AJ13355#WP_013025862.1	P.ana_FDAARGOS680#WP_022622820.1	P.ana_LCFJ-001#WP_013025862.1	P.ana_LMG20103#WP_013025862.1	P.ana_LMG5342#WP_013025862.1	P.ana_Lstri#IAQ00_11430	P.ana_NN08200#WP_013025862.1	P.ana_OC5a#WP_013025862.1	P.ana_PA13#WP_013025862.1	P.ana_PNA97-1R#WP_013025862.1	P.ana_R100#WP_013025862.1	P.ana_SGAir0210#WP_110145606.1	P.ana_TZ39#WP_089527912.1	P.ana_YJ76#WP_089517329.1
OG0000741	P.ana_AJ13355#WP_013025866.1	P.ana_FDAARGOS680#WP_176017683.1	P.ana_LCFJ-001#WP_013025866.1	P.ana_LMG20103#WP_013025866.1	P.ana_LMG5342#WP_013025866.1	P.ana_Lstri#IAQ00_11410	P.ana_NN08200#WP_013025866.1	P.ana_OC5a#WP_207806264.1	P.ana_PA13#WP_014605774.1	P.ana_PNA97-1R#WP_013025866.1	P.ana_R100#WP_013025866.1	P.ana_SGAir0210#WP_110145603.1	P.ana_TZ39#WP_028724244.1	P.ana_YJ76#WP_013025866.1
OG0000742	P.ana_AJ13355#WP_013025867.1	P.ana_FDAARGOS680#WP_176017682.1	P.ana_LCFJ-001#WP_013025867.1	P.ana_LMG20103#WP_013025867.1	P.ana_LMG5342#WP_013025867.1	P.ana_Lstri#IAQ00_11405	P.ana_NN08200#WP_013025867.1	P.ana_OC5a#WP_013025867.1	P.ana_PA13#WP_013025867.1	P.ana_PNA97-1R#WP_013025867.1	P.ana_R100#WP_013025867.1	P.ana_SGAir0210#WP_013025867.1	P.ana_TZ39#WP_013025867.1	P.ana_YJ76#WP_013025867.1
OG0000743	P.ana_AJ13355#WP_013025869.1	P.ana_FDAARGOS680#WP_013025869.1	P.ana_LCFJ-001#WP_013025869.1	P.ana_LMG20103#WP_013025869.1	P.ana_LMG5342#WP_013025869.1	P.ana_Lstri#IAQ00_11395	P.ana_NN08200#WP_013025869.1	P.ana_OC5a#WP_013025869.1	P.ana_PA13#WP_013025869.1	P.ana_PNA97-1R#WP_013025869.1	P.ana_R100#WP_013025869.1	P.ana_SGAir0210#WP_028724242.1	P.ana_TZ39#WP_028724242.1	P.ana_YJ76#WP_013025869.1
OG0000744	P.ana_AJ13355#WP_013025870.1	P.ana_FDAARGOS680#WP_013025870.1	P.ana_LCFJ-001#WP_013025870.1	P.ana_LMG20103#WP_013025870.1	P.ana_LMG5342#WP_013025870.1	P.ana_Lstri#IAQ00_11390	P.ana_NN08200#WP_042678279.1	P.ana_OC5a#WP_013025870.1	P.ana_PA13#WP_013025870.1	P.ana_PNA97-1R#WP_013025870.1	P.ana_R100#WP_013025870.1	P.ana_SGAir0210#WP_047715233.1	P.ana_TZ39#WP_047715233.1	P.ana_YJ76#WP_042678279.1
OG0000745	P.ana_AJ13355#WP_013025873.1	P.ana_FDAARGOS680#WP_013025873.1	P.ana_LCFJ-001#WP_013025873.1	P.ana_LMG20103#WP_013025873.1	P.ana_LMG5342#WP_013025873.1	P.ana_Lstri#IAQ00_11375	P.ana_NN08200#WP_013025873.1	P.ana_OC5a#WP_013025873.1	P.ana_PA13#WP_013025873.1	P.ana_PNA97-1R#WP_013025873.1	P.ana_R100#WP_013025873.1	P.ana_SGAir0210#WP_013025873.1	P.ana_TZ39#WP_013025873.1	P.ana_YJ76#WP_089517327.1
OG0000746	P.ana_AJ13355#WP_013025877.1	P.ana_FDAARGOS680#WP_013025877.1	P.ana_LCFJ-001#WP_200286927.1	P.ana_LMG20103#WP_013025877.1	P.ana_LMG5342#WP_013025877.1	P.ana_Lstri#IAQ00_11355	P.ana_NN08200#WP_013025877.1	P.ana_OC5a#WP_013025877.1	P.ana_PA13#WP_013025877.1	P.ana_PNA97-1R#WP_013025877.1	P.ana_R100#WP_013025877.1	P.ana_SGAir0210#WP_058705706.1	P.ana_TZ39#WP_047715237.1	P.ana_YJ76#WP_013025877.1
OG0000747	P.ana_AJ13355#WP_013025879.1	P.ana_FDAARGOS680#WP_013025879.1	P.ana_LCFJ-001#WP_013025879.1	P.ana_LMG20103#WP_013025879.1	P.ana_LMG5342#WP_013025879.1	P.ana_Lstri#IAQ00_11345	P.ana_NN08200#WP_013025879.1	P.ana_OC5a#WP_013025879.1	P.ana_PA13#WP_013025879.1	P.ana_PNA97-1R#WP_013025879.1	P.ana_R100#WP_013025879.1	P.ana_SGAir0210#WP_013025879.1	P.ana_TZ39#WP_013025879.1	P.ana_YJ76#WP_013025879.1
OG0000748	P.ana_AJ13355#WP_013025882.1	P.ana_FDAARGOS680#WP_013025882.1	P.ana_LCFJ-001#WP_013025882.1	P.ana_LMG20103#WP_013025882.1	P.ana_LMG5342#WP_013025882.1	P.ana_Lstri#IAQ00_11340	P.ana_NN08200#WP_013025882.1	P.ana_OC5a#WP_013025882.1	P.ana_PA13#WP_014605770.1	P.ana_PNA97-1R#WP_013025882.1	P.ana_R100#WP_013025882.1	P.ana_SGAir0210#WP_013025882.1	P.ana_TZ39#WP_047715239.1	P.ana_YJ76#WP_013025882.1
OG0000749	P.ana_AJ13355#WP_013025890.1	P.ana_FDAARGOS680#WP_013025890.1	P.ana_LCFJ-001#WP_013025890.1	P.ana_LMG20103#WP_013025890.1	P.ana_LMG5342#WP_013025890.1	P.ana_Lstri#IAQ00_11300	P.ana_NN08200#WP_013025890.1	P.ana_OC5a#WP_013025890.1	P.ana_PA13#WP_013025890.1	P.ana_PNA97-1R#WP_013025890.1	P.ana_R100#WP_013025890.1	P.ana_SGAir0210#WP_006119272.1	P.ana_TZ39#WP_006119272.1	P.ana_YJ76#WP_089517322.1
OG0000750	P.ana_AJ13355#WP_013025892.1	P.ana_FDAARGOS680#WP_013025892.1	P.ana_LCFJ-001#WP_013025892.1	P.ana_LMG20103#WP_013025892.1	P.ana_LMG5342#WP_013025892.1	P.ana_Lstri#IAQ00_11290	P.ana_NN08200#WP_013025892.1	P.ana_OC5a#WP_013025892.1	P.ana_PA13#WP_013025892.1	P.ana_PNA97-1R#WP_013025892.1	P.ana_R100#WP_013025892.1	P.ana_SGAir0210#WP_110145596.1	P.ana_TZ39#WP_028724224.1	P.ana_YJ76#WP_013025892.1
OG0000751	P.ana_AJ13355#WP_013025894.1	P.ana_FDAARGOS680#WP_176017675.1	P.ana_LCFJ-001#WP_200286923.1	P.ana_LMG20103#WP_013025894.1	P.ana_LMG5342#WP_013025894.1	P.ana_Lstri#IAQ00_11280	P.ana_NN08200#WP_013025894.1	P.ana_OC5a#WP_013025894.1	P.ana_PA13#WP_013025894.1	P.ana_PNA97-1R#WP_013025894.1	P.ana_R100#WP_064373854.1	P.ana_SGAir0210#WP_047715248.1	P.ana_TZ39#WP_221611914.1	P.ana_YJ76#WP_013025894.1
OG0000752	P.ana_AJ13355#WP_013025895.1	P.ana_FDAARGOS680#WP_176017674.1	P.ana_LCFJ-001#WP_013025895.1	P.ana_LMG20103#WP_013025895.1	P.ana_LMG5342#WP_013025895.1	P.ana_Lstri#IAQ00_11275	P.ana_NN08200#WP_013025895.1	P.ana_OC5a#WP_207806260.1	P.ana_PA13#WP_014605762.1	P.ana_PNA97-1R#WP_024471801.1	P.ana_R100#WP_013025895.1	P.ana_SGAir0210#WP_028724221.1	P.ana_TZ39#WP_028724221.1	P.ana_YJ76#WP_013025895.1
OG0000753	P.ana_AJ13355#WP_013025896.1	P.ana_FDAARGOS680#WP_013025896.1	P.ana_LCFJ-001#WP_013025896.1	P.ana_LMG20103#WP_013025896.1	P.ana_LMG5342#WP_013025896.1	P.ana_Lstri#IAQ00_11270	P.ana_NN08200#WP_013025896.1	P.ana_OC5a#WP_207806674.1	P.ana_PA13#WP_013025896.1	P.ana_PNA97-1R#WP_013025896.1	P.ana_R100#WP_013025896.1	P.ana_SGAir0210#WP_028724220.1	P.ana_TZ39#WP_028724220.1	P.ana_YJ76#WP_013025896.1
OG0000754	P.ana_AJ13355#WP_013025899.1	P.ana_FDAARGOS680#WP_176017672.1	P.ana_LCFJ-001#WP_200286922.1	P.ana_LMG20103#WP_013025899.1	P.ana_LMG5342#WP_013025899.1	P.ana_Lstri#IAQ00_11260	P.ana_NN08200#WP_128392078.1	P.ana_OC5a#WP_013025899.1	P.ana_PA13#WP_013025899.1	P.ana_PNA97-1R#WP_013025899.1	P.ana_R100#WP_013025899.1	P.ana_SGAir0210#WP_110145595.1	P.ana_TZ39#WP_110145595.1	P.ana_YJ76#WP_013025899.1
OG0000755	P.ana_AJ13355#WP_013025903.1	P.ana_FDAARGOS680#WP_013025903.1	P.ana_LCFJ-001#WP_013025903.1	P.ana_LMG20103#WP_013025903.1	P.ana_LMG5342#WP_013025903.1	P.ana_Lstri#IAQ00_11240	P.ana_NN08200#WP_013025903.1	P.ana_OC5a#WP_013025903.1	P.ana_PA13#WP_013025903.1	P.ana_PNA97-1R#WP_013025903.1	P.ana_R100#WP_013025903.1	P.ana_SGAir0210#WP_013025903.1	P.ana_TZ39#WP_013025903.1	P.ana_YJ76#WP_013025903.1
OG0000756	P.ana_AJ13355#WP_013025909.1	P.ana_FDAARGOS680#WP_013025909.1	P.ana_LCFJ-001#WP_013025909.1	P.ana_LMG20103#WP_013025909.1	P.ana_LMG5342#WP_013025909.1	P.ana_Lstri#IAQ00_11210	P.ana_NN08200#WP_013025909.1	P.ana_OC5a#WP_013025909.1	P.ana_PA13#WP_013025909.1	P.ana_PNA97-1R#WP_013025909.1	P.ana_R100#WP_013025909.1	P.ana_SGAir0210#WP_047715255.1	P.ana_TZ39#WP_047715255.1	P.ana_YJ76#WP_013025909.1
OG0000757	P.ana_AJ13355#WP_013025910.1	P.ana_FDAARGOS680#WP_176017669.1	P.ana_LCFJ-001#WP_200286919.1	P.ana_LMG20103#WP_013025910.1	P.ana_LMG5342#WP_015700224.1	P.ana_Lstri#IAQ00_11205	P.ana_NN08200#WP_024471798.1	P.ana_OC5a#WP_013025910.1	P.ana_PA13#WP_013025910.1	P.ana_PNA97-1R#WP_013025910.1	P.ana_R100#WP_064373860.1	P.ana_SGAir0210#WP_013025910.1	P.ana_TZ39#WP_013025910.1	P.ana_YJ76#WP_024471798.1
OG0000758	P.ana_AJ13355#WP_013025915.1	P.ana_FDAARGOS680#WP_013025915.1	P.ana_LCFJ-001#WP_200286918.1	P.ana_LMG20103#WP_013025915.1	P.ana_LMG5342#WP_013025915.1	P.ana_Lstri#IAQ00_11175	P.ana_NN08200#WP_013025915.1	P.ana_OC5a#WP_013025915.1	P.ana_PA13#WP_013025915.1	P.ana_PNA97-1R#WP_013025915.1	P.ana_R100#WP_019105143.1	P.ana_SGAir0210#WP_089527927.1	P.ana_TZ39#WP_221611908.1	P.ana_YJ76#WP_013025915.1
OG0000759	P.ana_AJ13355#WP_013025918.1	P.ana_FDAARGOS680#WP_176017668.1	P.ana_LCFJ-001#WP_200286917.1	P.ana_LMG20103#WP_013025918.1	P.ana_LMG5342#WP_013025918.1	P.ana_Lstri#IAQ00_11160	P.ana_NN08200#WP_013025918.1	P.ana_OC5a#WP_013025918.1	P.ana_PA13#WP_013025918.1	P.ana_PNA97-1R#WP_104933407.1	P.ana_R100#WP_064373863.1	P.ana_SGAir0210#WP_110145589.1	P.ana_TZ39#WP_221611906.1	P.ana_YJ76#WP_013025918.1
OG0000760	P.ana_AJ13355#WP_013025919.1	P.ana_FDAARGOS680#WP_176017667.1	P.ana_LCFJ-001#WP_105079465.1	P.ana_LMG20103#WP_013025919.1	P.ana_LMG5342#WP_015700220.1	P.ana_Lstri#IAQ00_11155	P.ana_NN08200#WP_014605743.1	P.ana_OC5a#WP_013025919.1	P.ana_PA13#WP_014605743.1	P.ana_PNA97-1R#WP_104933408.1	P.ana_R100#WP_013025919.1	P.ana_SGAir0210#WP_089527930.1	P.ana_TZ39#WP_221611905.1	P.ana_YJ76#WP_013025919.1
OG0000761	P.ana_AJ13355#WP_013025921.1	P.ana_FDAARGOS680#WP_013025921.1	P.ana_LCFJ-001#WP_013025921.1	P.ana_LMG20103#WP_013025921.1	P.ana_LMG5342#WP_015700218.1	P.ana_Lstri#IAQ00_11145	P.ana_NN08200#WP_013025921.1	P.ana_OC5a#WP_013025921.1	P.ana_PA13#WP_013025921.1	P.ana_PNA97-1R#WP_013025921.1	P.ana_R100#WP_013025921.1	P.ana_SGAir0210#WP_028724199.1	P.ana_TZ39#WP_221611904.1	P.ana_YJ76#WP_013025921.1
OG0000762	P.ana_AJ13355#WP_013025926.1	P.ana_FDAARGOS680#WP_176017665.1	P.ana_LCFJ-001#WP_013025926.1	P.ana_LMG20103#WP_013025926.1	P.ana_LMG5342#WP_013025926.1	P.ana_Lstri#IAQ00_11120	P.ana_NN08200#WP_013025926.1	P.ana_OC5a#WP_013025926.1	P.ana_PA13#WP_013025926.1	P.ana_PNA97-1R#WP_013025926.1	P.ana_R100#WP_013025926.1	P.ana_SGAir0210#WP_028724193.1	P.ana_TZ39#WP_028724193.1	P.ana_YJ76#WP_013025926.1
OG0000763	P.ana_AJ13355#WP_013025928.1	P.ana_FDAARGOS680#WP_176017664.1	P.ana_LCFJ-001#WP_013025928.1	P.ana_LMG20103#WP_013025928.1	P.ana_LMG5342#WP_013025928.1	P.ana_Lstri#IAQ00_11110	P.ana_NN08200#WP_013025928.1	P.ana_OC5a#WP_013025928.1	P.ana_PA13#WP_014605741.1	P.ana_PNA97-1R#WP_013025928.1	P.ana_R100#WP_013025928.1	P.ana_SGAir0210#WP_028724192.1	P.ana_TZ39#WP_028724192.1	P.ana_YJ76#WP_013025928.1
OG0000764	P.ana_AJ13355#WP_013025930.1	P.ana_FDAARGOS680#WP_176017663.1	P.ana_LCFJ-001#WP_013025930.1	P.ana_LMG20103#WP_013025930.1	P.ana_LMG5342#WP_015700215.1	P.ana_Lstri#IAQ00_11100	P.ana_NN08200#WP_128392076.1	P.ana_OC5a#WP_014605739.1	P.ana_PA13#WP_014605739.1	P.ana_PNA97-1R#WP_013025930.1	P.ana_R100#WP_014605739.1	P.ana_SGAir0210#WP_028722828.1	P.ana_TZ39#WP_221611903.1	P.ana_YJ76#WP_014605739.1
OG0000765	P.ana_AJ13355#WP_013025931.1	P.ana_FDAARGOS680#WP_013025931.1	P.ana_LCFJ-001#WP_013025931.1	P.ana_LMG20103#WP_013025931.1	P.ana_LMG5342#WP_013025931.1	P.ana_Lstri#IAQ00_11090	P.ana_NN08200#WP_013025931.1	P.ana_OC5a#WP_013025931.1	P.ana_PA13#WP_013025931.1	P.ana_PNA97-1R#WP_013025931.1	P.ana_R100#WP_013025931.1	P.ana_SGAir0210#WP_013025931.1	P.ana_TZ39#WP_013025931.1	P.ana_YJ76#WP_013025931.1
OG0000766	P.ana_AJ13355#WP_013025933.1	P.ana_FDAARGOS680#WP_029570068.1	P.ana_LCFJ-001#WP_013025933.1	P.ana_LMG20103#WP_013025933.1	P.ana_LMG5342#WP_013025933.1	P.ana_Lstri#IAQ00_11080	P.ana_NN08200#WP_013025933.1	P.ana_OC5a#WP_013025933.1	P.ana_PA13#WP_013025933.1	P.ana_PNA97-1R#WP_013025933.1	P.ana_R100#WP_013025933.1	P.ana_SGAir0210#WP_110145586.1	P.ana_TZ39#WP_013025933.1	P.ana_YJ76#WP_013025933.1
OG0000767	P.ana_AJ13355#WP_013025937.1	P.ana_FDAARGOS680#WP_013025937.1	P.ana_LCFJ-001#WP_105076967.1	P.ana_LMG20103#WP_013025937.1	P.ana_LMG5342#WP_013025937.1	P.ana_Lstri#IAQ00_11060	P.ana_NN08200#WP_013025937.1	P.ana_OC5a#WP_013025937.1	P.ana_PA13#WP_013025937.1	P.ana_PNA97-1R#WP_013025937.1	P.ana_R100#WP_013025937.1	P.ana_SGAir0210#WP_028722823.1	P.ana_TZ39#WP_047713459.1	P.ana_YJ76#WP_013025937.1
OG0000768	P.ana_AJ13355#WP_013025938.1	P.ana_FDAARGOS680#WP_013025938.1	P.ana_LCFJ-001#WP_105076966.1	P.ana_LMG20103#WP_013025938.1	P.ana_LMG5342#WP_013025938.1	P.ana_Lstri#IAQ00_11055	P.ana_NN08200#WP_013025938.1	P.ana_OC5a#WP_013025938.1	P.ana_PA13#WP_013025938.1	P.ana_PNA97-1R#WP_013025938.1	P.ana_R100#WP_013025938.1	P.ana_SGAir0210#WP_058705684.1	P.ana_TZ39#WP_058705684.1	P.ana_YJ76#WP_013025938.1
OG0000769	P.ana_AJ13355#WP_013025940.1	P.ana_FDAARGOS680#WP_013025940.1	P.ana_LCFJ-001#WP_013025940.1	P.ana_LMG20103#WP_013025940.1	P.ana_LMG5342#WP_014605735.1	P.ana_Lstri#IAQ00_11045	P.ana_NN08200#WP_013025940.1	P.ana_OC5a#WP_013025940.1	P.ana_PA13#WP_014605735.1	P.ana_PNA97-1R#WP_013025940.1	P.ana_R100#WP_014605735.1	P.ana_SGAir0210#WP_089527935.1	P.ana_TZ39#WP_028722844.1	P.ana_YJ76#WP_014605735.1
OG0000770	P.ana_AJ13355#WP_013025941.1	P.ana_FDAARGOS680#WP_013025941.1	P.ana_LCFJ-001#WP_200286913.1	P.ana_LMG20103#WP_013025941.1	P.ana_LMG5342#WP_014605734.1	P.ana_Lstri#IAQ00_11040	P.ana_NN08200#WP_013025941.1	P.ana_OC5a#WP_028715219.1	P.ana_PA13#WP_014605734.1	P.ana_PNA97-1R#WP_013025941.1	P.ana_R100#WP_013025941.1	P.ana_SGAir0210#WP_013025941.1	P.ana_TZ39#WP_047713930.1	P.ana_YJ76#WP_013025941.1
OG0000771	P.ana_AJ13355#WP_013025946.1	P.ana_FDAARGOS680#WP_176017646.1	P.ana_LCFJ-001#WP_013025946.1	P.ana_LMG20103#WP_013025946.1	P.ana_LMG5342#WP_013025946.1	P.ana_Lstri#IAQ00_11010	P.ana_NN08200#WP_013025946.1	P.ana_OC5a#WP_013025946.1	P.ana_PA13#WP_013025946.1	P.ana_PNA97-1R#WP_013025946.1	P.ana_R100#WP_013025946.1	P.ana_SGAir0210#WP_028722850.1	P.ana_TZ39#WP_028722850.1	P.ana_YJ76#WP_022623219.1
OG0000772	P.ana_AJ13355#WP_013025951.1	P.ana_FDAARGOS680#WP_013025951.1	P.ana_LCFJ-001#WP_116219757.1	P.ana_LMG20103#WP_013025951.1	P.ana_LMG5342#WP_013025951.1	P.ana_Lstri#IAQ00_10985	P.ana_NN08200#WP_013025951.1	P.ana_OC5a#WP_013025951.1	P.ana_PA13#WP_013025951.1	P.ana_PNA97-1R#WP_013025951.1	P.ana_R100#WP_013025951.1	P.ana_SGAir0210#WP_028722852.1	P.ana_TZ39#WP_058705680.1	P.ana_YJ76#WP_013025951.1
OG0000773	P.ana_AJ13355#WP_013025953.1	P.ana_FDAARGOS680#WP_013025953.1	P.ana_LCFJ-001#WP_013025953.1	P.ana_LMG20103#WP_013025953.1	P.ana_LMG5342#WP_013025953.1	P.ana_Lstri#IAQ00_10975	P.ana_NN08200#WP_013025953.1	P.ana_OC5a#WP_013025953.1	P.ana_PA13#WP_013025953.1	P.ana_PNA97-1R#WP_013025953.1	P.ana_R100#WP_013025953.1	P.ana_SGAir0210#WP_013025953.1	P.ana_TZ39#WP_028722854.1	P.ana_YJ76#WP_013025953.1
OG0000774	P.ana_AJ13355#WP_013025954.1	P.ana_FDAARGOS680#WP_176017643.1	P.ana_LCFJ-001#WP_110286785.1	P.ana_LMG20103#WP_013025954.1	P.ana_LMG5342#WP_015700208.1	P.ana_Lstri#IAQ00_10970	P.ana_NN08200#WP_013025954.1	P.ana_OC5a#WP_015700208.1	P.ana_PA13#WP_014605726.1	P.ana_PNA97-1R#WP_015700208.1	P.ana_R100#WP_015700208.1	P.ana_SGAir0210#WP_028722855.1	P.ana_TZ39#WP_028722855.1	P.ana_YJ76#WP_015700208.1
OG0000775	P.ana_AJ13355#WP_013025956.1	P.ana_FDAARGOS680#WP_176017642.1	P.ana_LCFJ-001#WP_200286910.1	P.ana_LMG20103#WP_013025956.1	P.ana_LMG5342#WP_013025956.1	P.ana_Lstri#IAQ00_10960	P.ana_NN08200#WP_013025956.1	P.ana_OC5a#WP_013025956.1	P.ana_PA13#WP_014605724.1	P.ana_PNA97-1R#WP_013025956.1	P.ana_R100#WP_013025956.1	P.ana_SGAir0210#WP_199562914.1	P.ana_TZ39#WP_013025956.1	P.ana_YJ76#WP_013025956.1
OG0000776	P.ana_AJ13355#WP_013025958.1	P.ana_FDAARGOS680#WP_013025958.1	P.ana_LCFJ-001#WP_013025958.1	P.ana_LMG20103#WP_013025958.1	P.ana_LMG5342#WP_013025958.1	P.ana_Lstri#IAQ00_10950	P.ana_NN08200#WP_013025958.1	P.ana_OC5a#WP_013025958.1	P.ana_PA13#WP_013025958.1	P.ana_PNA97-1R#WP_013025958.1	P.ana_R100#WP_013025958.1	P.ana_SGAir0210#WP_028722856.1	P.ana_TZ39#WP_028722856.1	P.ana_YJ76#WP_013025958.1
OG0000777	P.ana_AJ13355#WP_013025960.1	P.ana_FDAARGOS680#WP_013025960.1	P.ana_LCFJ-001#WP_013025960.1	P.ana_LMG20103#WP_013025960.1	P.ana_LMG5342#WP_013025960.1	P.ana_Lstri#IAQ00_10935	P.ana_NN08200#WP_013025960.1	P.ana_OC5a#WP_013025960.1	P.ana_PA13#WP_013025960.1	P.ana_PNA97-1R#WP_013025960.1	P.ana_R100#WP_013025960.1	P.ana_SGAir0210#WP_047714988.1	P.ana_TZ39#WP_047714988.1	P.ana_YJ76#WP_013025960.1
OG0000778	P.ana_AJ13355#WP_013025961.1	P.ana_FDAARGOS680#WP_013025961.1	P.ana_LCFJ-001#WP_013025961.1	P.ana_LMG20103#WP_013025961.1	P.ana_LMG5342#WP_013025961.1	P.ana_Lstri#IAQ00_10930	P.ana_NN08200#WP_013025961.1	P.ana_OC5a#WP_013025961.1	P.ana_PA13#WP_013025961.1	P.ana_PNA97-1R#WP_013025961.1	P.ana_R100#WP_013025961.1	P.ana_SGAir0210#WP_110145581.1	P.ana_TZ39#WP_028723500.1	P.ana_YJ76#WP_013025961.1
OG0000779	P.ana_AJ13355#WP_013025962.1	P.ana_FDAARGOS680#WP_013025962.1	P.ana_LCFJ-001#WP_013025962.1	P.ana_LMG20103#WP_013025962.1	P.ana_LMG5342#WP_013025962.1	P.ana_Lstri#IAQ00_10925	P.ana_NN08200#WP_013025962.1	P.ana_OC5a#WP_013025962.1	P.ana_PA13#WP_013025962.1	P.ana_PNA97-1R#WP_013025962.1	P.ana_R100#WP_013025962.1	P.ana_SGAir0210#WP_028723499.1	P.ana_TZ39#WP_028723499.1	P.ana_YJ76#WP_013025962.1
OG0000780	P.ana_AJ13355#WP_013025963.1	P.ana_FDAARGOS680#WP_013025963.1	P.ana_LCFJ-001#WP_013025963.1	P.ana_LMG20103#WP_013025963.1	P.ana_LMG5342#WP_013025963.1	P.ana_Lstri#IAQ00_10920	P.ana_NN08200#WP_013025963.1	P.ana_OC5a#WP_013025963.1	P.ana_PA13#WP_013025963.1	P.ana_PNA97-1R#WP_013025963.1	P.ana_R100#WP_013025963.1	P.ana_SGAir0210#WP_013025963.1	P.ana_TZ39#WP_013025963.1	P.ana_YJ76#WP_013025963.1
OG0000781	P.ana_AJ13355#WP_013025965.1	P.ana_FDAARGOS680#WP_013025965.1	P.ana_LCFJ-001#WP_013025965.1	P.ana_LMG20103#WP_013025965.1	P.ana_LMG5342#WP_013025965.1	P.ana_Lstri#IAQ00_10905	P.ana_NN08200#WP_013025965.1	P.ana_OC5a#WP_013025965.1	P.ana_PA13#WP_013025965.1	P.ana_PNA97-1R#WP_013025965.1	P.ana_R100#WP_013025965.1	P.ana_SGAir0210#WP_013025965.1	P.ana_TZ39#WP_013025965.1	P.ana_YJ76#WP_013025965.1
OG0000782	P.ana_AJ13355#WP_013025970.1	P.ana_FDAARGOS680#WP_013025970.1	P.ana_LCFJ-001#WP_013025970.1	P.ana_LMG20103#WP_013025970.1	P.ana_LMG5342#WP_013025970.1	P.ana_Lstri#IAQ00_10880	P.ana_NN08200#WP_013025970.1	P.ana_OC5a#WP_013025970.1	P.ana_PA13#WP_014605717.1	P.ana_PNA97-1R#WP_013025970.1	P.ana_R100#WP_013025970.1	P.ana_SGAir0210#WP_013025970.1	P.ana_TZ39#WP_013025970.1	P.ana_YJ76#WP_013025970.1
OG0000783	P.ana_AJ13355#WP_013025972.1	P.ana_FDAARGOS680#WP_176017638.1	P.ana_LCFJ-001#WP_200286908.1	P.ana_LMG20103#WP_013025972.1	P.ana_LMG5342#WP_014605716.1	P.ana_Lstri#IAQ00_10870	P.ana_NN08200#WP_014605716.1	P.ana_OC5a#WP_014605716.1	P.ana_PA13#WP_014605716.1	P.ana_PNA97-1R#WP_014605716.1	P.ana_R100#WP_013025972.1	P.ana_SGAir0210#WP_110145578.1	P.ana_TZ39#WP_047714984.1	P.ana_YJ76#WP_014605716.1
OG0000784	P.ana_AJ13355#WP_013025975.1	P.ana_FDAARGOS680#WP_013025975.1	P.ana_LCFJ-001#WP_013025975.1	P.ana_LMG20103#WP_013025975.1	P.ana_LMG5342#WP_013025975.1	P.ana_Lstri#IAQ00_10855	P.ana_NN08200#WP_013025975.1	P.ana_OC5a#WP_013025975.1	P.ana_PA13#WP_013025975.1	P.ana_PNA97-1R#WP_013025975.1	P.ana_R100#WP_013025975.1	P.ana_SGAir0210#WP_013025975.1	P.ana_TZ39#WP_221611896.1	P.ana_YJ76#WP_013025975.1
OG0000785	P.ana_AJ13355#WP_013025977.1	P.ana_FDAARGOS680#WP_176017637.1	P.ana_LCFJ-001#WP_013025977.1	P.ana_LMG20103#WP_013025977.1	P.ana_LMG5342#WP_013025977.1	P.ana_Lstri#IAQ00_10805	P.ana_NN08200#WP_013025977.1	P.ana_OC5a#WP_013025977.1	P.ana_PA13#WP_013025977.1	P.ana_PNA97-1R#WP_022623226.1	P.ana_R100#WP_013025977.1	P.ana_SGAir0210#WP_110145577.1	P.ana_TZ39#WP_047714982.1	P.ana_YJ76#WP_022623226.1
OG0000786	P.ana_AJ13355#WP_013025978.1	P.ana_FDAARGOS680#WP_064373884.1	P.ana_LCFJ-001#WP_029570079.1	P.ana_LMG20103#WP_013025978.1	P.ana_LMG5342#WP_013025978.1	P.ana_Lstri#IAQ00_10800	P.ana_NN08200#WP_013025978.1	P.ana_OC5a#WP_013025978.1	P.ana_PA13#WP_013025978.1	P.ana_PNA97-1R#WP_013025978.1	P.ana_R100#WP_064373884.1	P.ana_SGAir0210#WP_013025978.1	P.ana_TZ39#WP_013025978.1	P.ana_YJ76#WP_024472486.1
OG0000787	P.ana_AJ13355#WP_013025980.1	P.ana_FDAARGOS680#WP_112900350.1	P.ana_LCFJ-001#WP_112900350.1	P.ana_LMG20103#WP_013025980.1	P.ana_LMG5342#WP_013025980.1	P.ana_Lstri#IAQ00_10790	P.ana_NN08200#WP_013025980.1	P.ana_OC5a#WP_013025980.1	P.ana_PA13#WP_013025980.1	P.ana_PNA97-1R#WP_013025980.1	P.ana_R100#WP_013025980.1	P.ana_SGAir0210#WP_110146352.1	P.ana_TZ39#WP_047714996.1	P.ana_YJ76#WP_013025980.1
OG0000788	P.ana_AJ13355#WP_013025982.1	P.ana_FDAARGOS680#WP_013025982.1	P.ana_LCFJ-001#WP_013025982.1	P.ana_LMG20103#WP_013025982.1	P.ana_LMG5342#WP_013025982.1	P.ana_Lstri#IAQ00_10780	P.ana_NN08200#WP_013025982.1	P.ana_OC5a#WP_013025982.1	P.ana_PA13#WP_013025982.1	P.ana_PNA97-1R#WP_013025982.1	P.ana_R100#WP_064373885.1	P.ana_SGAir0210#WP_013025982.1	P.ana_TZ39#WP_013025982.1	P.ana_YJ76#WP_013025982.1
OG0000789	P.ana_AJ13355#WP_013025983.1	P.ana_FDAARGOS680#WP_176017635.1	P.ana_LCFJ-001#WP_013025983.1	P.ana_LMG20103#WP_013025983.1	P.ana_LMG5342#WP_013025983.1	P.ana_Lstri#IAQ00_10775	P.ana_NN08200#WP_013025983.1	P.ana_OC5a#WP_013025983.1	P.ana_PA13#WP_013025983.1	P.ana_PNA97-1R#WP_013025983.1	P.ana_R100#WP_013025983.1	P.ana_SGAir0210#WP_028723483.1	P.ana_TZ39#WP_047714980.1	P.ana_YJ76#WP_013025983.1
OG0000790	P.ana_AJ13355#WP_013025984.1	P.ana_FDAARGOS680#WP_013025984.1	P.ana_LCFJ-001#WP_013025984.1	P.ana_LMG20103#WP_013025984.1	P.ana_LMG5342#WP_013025984.1	P.ana_Lstri#IAQ00_10770	P.ana_NN08200#WP_013025984.1	P.ana_OC5a#WP_013025984.1	P.ana_PA13#WP_013025984.1	P.ana_PNA97-1R#WP_013025984.1	P.ana_R100#WP_013025984.1	P.ana_SGAir0210#WP_013025984.1	P.ana_TZ39#WP_013025984.1	P.ana_YJ76#WP_013025984.1
OG0000791	P.ana_AJ13355#WP_013025986.1	P.ana_FDAARGOS680#WP_013025986.1	P.ana_LCFJ-001#WP_013025986.1	P.ana_LMG20103#WP_013025986.1	P.ana_LMG5342#WP_013025986.1	P.ana_Lstri#IAQ00_10765	P.ana_NN08200#WP_013025986.1	P.ana_OC5a#WP_013025986.1	P.ana_PA13#WP_013025986.1	P.ana_PNA97-1R#WP_013025986.1	P.ana_R100#WP_013025986.1	P.ana_SGAir0210#WP_089527947.1	P.ana_TZ39#WP_028723482.1	P.ana_YJ76#WP_013025986.1
OG0000792	P.ana_AJ13355#WP_013025988.1	P.ana_FDAARGOS680#WP_015700203.1	P.ana_LCFJ-001#WP_015700203.1	P.ana_LMG20103#WP_013025988.1	P.ana_LMG5342#WP_015700203.1	P.ana_Lstri#IAQ00_10755	P.ana_NN08200#WP_013025988.1	P.ana_OC5a#WP_207806672.1	P.ana_PA13#WP_014605712.1	P.ana_PNA97-1R#WP_014605712.1	P.ana_R100#WP_014605712.1	P.ana_SGAir0210#WP_028723481.1	P.ana_TZ39#WP_028723481.1	P.ana_YJ76#WP_013025988.1
OG0000793	P.ana_AJ13355#WP_013025990.1	P.ana_FDAARGOS680#WP_013025990.1	P.ana_LCFJ-001#WP_013025990.1	P.ana_LMG20103#WP_013025990.1	P.ana_LMG5342#WP_013025990.1	P.ana_Lstri#IAQ00_10745	P.ana_NN08200#WP_013025990.1	P.ana_OC5a#WP_013025990.1	P.ana_PA13#WP_013025990.1	P.ana_PNA97-1R#WP_013025990.1	P.ana_R100#WP_013025990.1	P.ana_SGAir0210#WP_047714977.1	P.ana_TZ39#WP_047714977.1	P.ana_YJ76#WP_013025990.1
OG0000794	P.ana_AJ13355#WP_013025994.1	P.ana_FDAARGOS680#WP_176017631.1	P.ana_LCFJ-001#WP_013025994.1	P.ana_LMG20103#WP_013025994.1	P.ana_LMG5342#WP_013025994.1	P.ana_Lstri#IAQ00_10725	P.ana_NN08200#WP_013025994.1	P.ana_OC5a#WP_013025994.1	P.ana_PA13#WP_013025994.1	P.ana_PNA97-1R#WP_013025994.1	P.ana_R100#WP_013025994.1	P.ana_SGAir0210#WP_013025994.1	P.ana_TZ39#WP_013025994.1	P.ana_YJ76#WP_013025994.1
OG0000795	P.ana_AJ13355#WP_013025999.1	P.ana_FDAARGOS680#WP_013025999.1	P.ana_LCFJ-001#WP_013025999.1	P.ana_LMG20103#WP_013025999.1	P.ana_LMG5342#WP_013025999.1	P.ana_Lstri#IAQ00_10700	P.ana_NN08200#WP_013025999.1	P.ana_OC5a#WP_013025999.1	P.ana_PA13#WP_013025999.1	P.ana_PNA97-1R#WP_104933418.1	P.ana_R100#WP_013025999.1	P.ana_SGAir0210#WP_058705668.1	P.ana_TZ39#WP_058705668.1	P.ana_YJ76#WP_013025999.1
OG0000796	P.ana_AJ13355#WP_013026000.1	P.ana_FDAARGOS680#WP_013026000.1	P.ana_LCFJ-001#WP_013026000.1	P.ana_LMG20103#WP_013026000.1	P.ana_LMG5342#WP_013026000.1	P.ana_Lstri#IAQ00_10695	P.ana_NN08200#WP_013026000.1	P.ana_OC5a#WP_013026000.1	P.ana_PA13#WP_013026000.1	P.ana_PNA97-1R#WP_013026000.1	P.ana_R100#WP_013026000.1	P.ana_SGAir0210#WP_028723472.1	P.ana_TZ39#WP_028723472.1	P.ana_YJ76#WP_013026000.1
OG0000797	P.ana_AJ13355#WP_013026002.1	P.ana_FDAARGOS680#WP_176017628.1	P.ana_LCFJ-001#WP_013026002.1	P.ana_LMG20103#WP_013026002.1	P.ana_LMG5342#WP_013026002.1	P.ana_Lstri#IAQ00_10685	P.ana_NN08200#WP_013026002.1	P.ana_OC5a#WP_013026002.1	P.ana_PA13#WP_013026002.1	P.ana_PNA97-1R#WP_013026002.1	P.ana_R100#WP_013026002.1	P.ana_SGAir0210#WP_028723470.1	P.ana_TZ39#WP_028723470.1	P.ana_YJ76#WP_013026002.1
OG0000798	P.ana_AJ13355#WP_013026005.1	P.ana_FDAARGOS680#WP_013026005.1	P.ana_LCFJ-001#WP_013026005.1	P.ana_LMG20103#WP_013026005.1	P.ana_LMG5342#WP_013026005.1	P.ana_Lstri#IAQ00_10675	P.ana_NN08200#WP_013026005.1	P.ana_OC5a#WP_013026005.1	P.ana_PA13#WP_013026005.1	P.ana_PNA97-1R#WP_013026005.1	P.ana_R100#WP_013026005.1	P.ana_SGAir0210#WP_013026005.1	P.ana_TZ39#WP_013026005.1	P.ana_YJ76#WP_013026005.1
OG0000799	P.ana_AJ13355#WP_013026006.1	P.ana_FDAARGOS680#WP_013026006.1	P.ana_LCFJ-001#WP_116219763.1	P.ana_LMG20103#WP_013026006.1	P.ana_LMG5342#WP_013026006.1	P.ana_Lstri#IAQ00_10670	P.ana_NN08200#WP_013026006.1	P.ana_OC5a#WP_207806670.1	P.ana_PA13#WP_013026006.1	P.ana_PNA97-1R#WP_013026006.1	P.ana_R100#WP_013026006.1	P.ana_SGAir0210#WP_013026006.1	P.ana_TZ39#WP_013026006.1	P.ana_YJ76#WP_013026006.1
OG0000800	P.ana_AJ13355#WP_013026011.1	P.ana_FDAARGOS680#WP_176017626.1	P.ana_LCFJ-001#WP_013026011.1	P.ana_LMG20103#WP_013026011.1	P.ana_LMG5342#WP_013026011.1	P.ana_Lstri#IAQ00_10645	P.ana_NN08200#WP_013026011.1	P.ana_OC5a#WP_013026011.1	P.ana_PA13#WP_013026011.1	P.ana_PNA97-1R#WP_013026011.1	P.ana_R100#WP_013026011.1	P.ana_SGAir0210#WP_028723466.1	P.ana_TZ39#WP_221611889.1	P.ana_YJ76#WP_013026011.1
OG0000801	P.ana_AJ13355#WP_013026014.1	P.ana_FDAARGOS680#WP_013026014.1	P.ana_LCFJ-001#WP_013026014.1	P.ana_LMG20103#WP_013026014.1	P.ana_LMG5342#WP_013026014.1	P.ana_Lstri#IAQ00_10630	P.ana_NN08200#WP_013026014.1	P.ana_OC5a#WP_013026014.1	P.ana_PA13#WP_013026014.1	P.ana_PNA97-1R#WP_013026014.1	P.ana_R100#WP_013026014.1	P.ana_SGAir0210#WP_033778024.1	P.ana_TZ39#WP_033778024.1	P.ana_YJ76#WP_013026014.1
OG0000802	P.ana_AJ13355#WP_013026016.1	P.ana_FDAARGOS680#WP_013026016.1	P.ana_LCFJ-001#WP_013026016.1	P.ana_LMG20103#WP_013026016.1	P.ana_LMG5342#WP_013026016.1	P.ana_Lstri#IAQ00_10620	P.ana_NN08200#WP_013026016.1	P.ana_OC5a#WP_013026016.1	P.ana_PA13#WP_013026016.1	P.ana_PNA97-1R#WP_013026016.1	P.ana_R100#WP_064373895.1	P.ana_SGAir0210#WP_028723463.1	P.ana_TZ39#WP_028723463.1	P.ana_YJ76#WP_013026016.1
OG0000803	P.ana_AJ13355#WP_013026018.1	P.ana_FDAARGOS680#WP_013026018.1	P.ana_LCFJ-001#WP_013026018.1	P.ana_LMG20103#WP_013026018.1	P.ana_LMG5342#WP_013026018.1	P.ana_Lstri#IAQ00_10610	P.ana_NN08200#WP_013026018.1	P.ana_OC5a#WP_013026018.1	P.ana_PA13#WP_014605703.1	P.ana_PNA97-1R#WP_014605703.1	P.ana_R100#WP_013026018.1	P.ana_SGAir0210#WP_110145574.1	P.ana_TZ39#WP_221611888.1	P.ana_YJ76#WP_013026018.1
OG0000804	P.ana_AJ13355#WP_013026024.1	P.ana_FDAARGOS680#WP_013026024.1	P.ana_LCFJ-001#WP_013026024.1	P.ana_LMG20103#WP_013026024.1	P.ana_LMG5342#WP_013026024.1	P.ana_Lstri#IAQ00_10580	P.ana_NN08200#WP_013026024.1	P.ana_OC5a#WP_013026024.1	P.ana_PA13#WP_013026024.1	P.ana_PNA97-1R#WP_013026024.1	P.ana_R100#WP_013026024.1	P.ana_SGAir0210#WP_058705659.1	P.ana_TZ39#WP_013026024.1	P.ana_YJ76#WP_013026024.1
OG0000805	P.ana_AJ13355#WP_013026029.1	P.ana_FDAARGOS680#WP_176017618.1	P.ana_LCFJ-001#WP_013026029.1	P.ana_LMG20103#WP_013026029.1	P.ana_LMG5342#WP_013026029.1	P.ana_Lstri#IAQ00_10550	P.ana_NN08200#WP_013026029.1	P.ana_OC5a#WP_013026029.1	P.ana_PA13#WP_014605698.1	P.ana_PNA97-1R#WP_104933425.1	P.ana_R100#WP_013026029.1	P.ana_SGAir0210#WP_028723452.1	P.ana_TZ39#WP_028723452.1	P.ana_YJ76#WP_033765958.1
OG0000806	P.ana_AJ13355#WP_013026030.1	P.ana_FDAARGOS680#WP_013026030.1	P.ana_LCFJ-001#WP_013026030.1	P.ana_LMG20103#WP_013026030.1	P.ana_LMG5342#WP_013026030.1	P.ana_Lstri#IAQ00_10545	P.ana_NN08200#WP_013026030.1	P.ana_OC5a#WP_013026030.1	P.ana_PA13#WP_013026030.1	P.ana_PNA97-1R#WP_013026030.1	P.ana_R100#WP_013026030.1	P.ana_SGAir0210#WP_013026030.1	P.ana_TZ39#WP_013026030.1	P.ana_YJ76#WP_013026030.1
OG0000807	P.ana_AJ13355#WP_013026032.1	P.ana_FDAARGOS680#WP_013026032.1	P.ana_LCFJ-001#WP_013026032.1	P.ana_LMG20103#WP_013026032.1	P.ana_LMG5342#WP_015700193.1	P.ana_Lstri#IAQ00_10535	P.ana_NN08200#WP_128392070.1	P.ana_OC5a#WP_013026032.1	P.ana_PA13#WP_013026032.1	P.ana_PNA97-1R#WP_015700193.1	P.ana_R100#WP_013026032.1	P.ana_SGAir0210#WP_028723450.1	P.ana_TZ39#WP_028723450.1	P.ana_YJ76#WP_089517308.1
OG0000808	P.ana_AJ13355#WP_013026033.1	P.ana_FDAARGOS680#WP_013026033.1	P.ana_LCFJ-001#WP_013026033.1	P.ana_LMG20103#WP_013026033.1	P.ana_LMG5342#WP_013026033.1	P.ana_Lstri#IAQ00_10530	P.ana_NN08200#WP_013026033.1	P.ana_OC5a#WP_013026033.1	P.ana_PA13#WP_013026033.1	P.ana_PNA97-1R#WP_013026033.1	P.ana_R100#WP_013026033.1	P.ana_SGAir0210#WP_028723449.1	P.ana_TZ39#WP_028723449.1	P.ana_YJ76#WP_013026033.1
OG0000809	P.ana_AJ13355#WP_013026035.1	P.ana_FDAARGOS680#WP_176017617.1	P.ana_LCFJ-001#WP_013026035.1	P.ana_LMG20103#WP_013026035.1	P.ana_LMG5342#WP_015700192.1	P.ana_Lstri#IAQ00_10520	P.ana_NN08200#WP_013026035.1	P.ana_OC5a#WP_013026035.1	P.ana_PA13#WP_014605696.1	P.ana_PNA97-1R#WP_013026035.1	P.ana_R100#WP_064373902.1	P.ana_SGAir0210#WP_013026035.1	P.ana_TZ39#WP_013026035.1	P.ana_YJ76#WP_013026035.1
OG0000810	P.ana_AJ13355#WP_013026036.1	P.ana_FDAARGOS680#WP_013026036.1	P.ana_LCFJ-001#WP_013026036.1	P.ana_LMG20103#WP_013026036.1	P.ana_LMG5342#WP_013026036.1	P.ana_Lstri#IAQ00_10515	P.ana_NN08200#WP_013026036.1	P.ana_OC5a#WP_013026036.1	P.ana_PA13#WP_013026036.1	P.ana_PNA97-1R#WP_013026036.1	P.ana_R100#WP_013026036.1	P.ana_SGAir0210#WP_013026036.1	P.ana_TZ39#WP_013026036.1	P.ana_YJ76#WP_013026036.1
OG0000811	P.ana_AJ13355#WP_013026037.1	P.ana_FDAARGOS680#WP_013026037.1	P.ana_LCFJ-001#WP_013026037.1	P.ana_LMG20103#WP_013026037.1	P.ana_LMG5342#WP_013026037.1	P.ana_Lstri#IAQ00_10510	P.ana_NN08200#WP_013026037.1	P.ana_OC5a#WP_013026037.1	P.ana_PA13#WP_014605695.1	P.ana_PNA97-1R#WP_013026037.1	P.ana_R100#WP_013026037.1	P.ana_SGAir0210#WP_110145570.1	P.ana_TZ39#WP_064366988.1	P.ana_YJ76#WP_013026037.1
OG0000812	P.ana_AJ13355#WP_013026040.1	P.ana_FDAARGOS680#WP_013026040.1	P.ana_LCFJ-001#WP_013026040.1	P.ana_LMG20103#WP_013026040.1	P.ana_LMG5342#WP_013026040.1	P.ana_Lstri#IAQ00_10495	P.ana_NN08200#WP_013026040.1	P.ana_OC5a#WP_013026040.1	P.ana_PA13#WP_013026040.1	P.ana_PNA97-1R#WP_013026040.1	P.ana_R100#WP_013026040.1	P.ana_SGAir0210#WP_028723443.1	P.ana_TZ39#WP_028723443.1	P.ana_YJ76#WP_013026040.1
OG0000813	P.ana_AJ13355#WP_013026041.1	P.ana_FDAARGOS680#WP_072138810.1	P.ana_LCFJ-001#WP_019105112.1	P.ana_LMG20103#WP_013026041.1	P.ana_LMG5342#WP_015700189.1	P.ana_Lstri#IAQ00_10490	P.ana_NN08200#WP_128392069.1	P.ana_OC5a#WP_207806665.1	P.ana_PA13#WP_013026041.1	P.ana_PNA97-1R#WP_013026041.1	P.ana_R100#WP_013026041.1	P.ana_SGAir0210#WP_064366985.1	P.ana_TZ39#WP_221611883.1	P.ana_YJ76#WP_089517307.1
OG0000814	P.ana_AJ13355#WP_013026044.1	P.ana_FDAARGOS680#WP_176017613.1	P.ana_LCFJ-001#WP_013026044.1	P.ana_LMG20103#WP_013026044.1	P.ana_LMG5342#WP_013026044.1	P.ana_Lstri#IAQ00_10475	P.ana_NN08200#WP_128392067.1	P.ana_OC5a#WP_013026044.1	P.ana_PA13#WP_013026044.1	P.ana_PNA97-1R#WP_013026044.1	P.ana_R100#WP_013026044.1	P.ana_SGAir0210#WP_064366983.1	P.ana_TZ39#WP_028723439.1	P.ana_YJ76#WP_013026044.1
OG0000815	P.ana_AJ13355#WP_013026045.1	P.ana_FDAARGOS680#WP_013026045.1	P.ana_LCFJ-001#WP_105076948.1	P.ana_LMG20103#WP_013026045.1	P.ana_LMG5342#WP_013026045.1	P.ana_Lstri#IAQ00_10470	P.ana_NN08200#WP_078828720.1	P.ana_OC5a#WP_207806664.1	P.ana_PA13#WP_014605692.1	P.ana_PNA97-1R#WP_104933427.1	P.ana_R100#WP_013026045.1	P.ana_SGAir0210#WP_058705652.1	P.ana_TZ39#WP_221611882.1	P.ana_YJ76#WP_013026045.1
OG0000816	P.ana_AJ13355#WP_013026047.1	P.ana_FDAARGOS680#WP_014605691.1	P.ana_LCFJ-001#WP_013026047.1	P.ana_LMG20103#WP_013026047.1	P.ana_LMG5342#WP_013026047.1	P.ana_Lstri#IAQ00_10460	P.ana_NN08200#WP_014605691.1	P.ana_OC5a#WP_014605691.1	P.ana_PA13#WP_014605691.1	P.ana_PNA97-1R#WP_014605691.1	P.ana_R100#WP_013026047.1	P.ana_SGAir0210#WP_047714954.1	P.ana_TZ39#WP_047714954.1	P.ana_YJ76#WP_014605691.1
OG0000817	P.ana_AJ13355#WP_013026068.1	P.ana_FDAARGOS680#WP_013026068.1	P.ana_LCFJ-001#WP_013026068.1	P.ana_LMG20103#WP_013026068.1	P.ana_LMG5342#WP_013026068.1	P.ana_Lstri#IAQ00_10360	P.ana_NN08200#WP_013026068.1	P.ana_OC5a#WP_013026068.1	P.ana_PA13#WP_013026068.1	P.ana_PNA97-1R#WP_013026068.1	P.ana_R100#WP_013026068.1	P.ana_SGAir0210#WP_013026068.1	P.ana_TZ39#WP_013026068.1	P.ana_YJ76#WP_013026068.1
OG0000818	P.ana_AJ13355#WP_013026070.1	P.ana_FDAARGOS680#WP_013026070.1	P.ana_LCFJ-001#WP_013026070.1	P.ana_LMG20103#WP_013026070.1	P.ana_LMG5342#WP_013026070.1	P.ana_Lstri#IAQ00_10350	P.ana_NN08200#WP_013026070.1	P.ana_OC5a#WP_013026070.1	P.ana_PA13#WP_014605675.1	P.ana_PNA97-1R#WP_013026070.1	P.ana_R100#WP_013026070.1	P.ana_SGAir0210#WP_013026070.1	P.ana_TZ39#WP_221611875.1	P.ana_YJ76#WP_013026070.1
OG0000819	P.ana_AJ13355#WP_013026073.1	P.ana_FDAARGOS680#WP_176017606.1	P.ana_LCFJ-001#WP_013026073.1	P.ana_LMG20103#WP_013026073.1	P.ana_LMG5342#WP_013026073.1	P.ana_Lstri#IAQ00_10335	P.ana_NN08200#WP_128392061.1	P.ana_OC5a#WP_013026073.1	P.ana_PA13#WP_013026073.1	P.ana_PNA97-1R#WP_013026073.1	P.ana_R100#WP_013026073.1	P.ana_SGAir0210#WP_028723414.1	P.ana_TZ39#WP_047714938.1	P.ana_YJ76#WP_013026073.1
OG0000820	P.ana_AJ13355#WP_013026078.1	P.ana_FDAARGOS680#WP_013026078.1	P.ana_LCFJ-001#WP_013026078.1	P.ana_LMG20103#WP_013026078.1	P.ana_LMG5342#WP_013026078.1	P.ana_Lstri#IAQ00_10310	P.ana_NN08200#WP_013026078.1	P.ana_OC5a#WP_013026078.1	P.ana_PA13#WP_013026078.1	P.ana_PNA97-1R#WP_013026078.1	P.ana_R100#WP_013026078.1	P.ana_SGAir0210#WP_028723409.1	P.ana_TZ39#WP_028723409.1	P.ana_YJ76#WP_013026078.1
OG0000821	P.ana_AJ13355#WP_013026079.1	P.ana_FDAARGOS680#WP_013026079.1	P.ana_LCFJ-001#WP_013026079.1	P.ana_LMG20103#WP_013026079.1	P.ana_LMG5342#WP_013026079.1	P.ana_Lstri#IAQ00_10305	P.ana_NN08200#WP_013026079.1	P.ana_OC5a#WP_013026079.1	P.ana_PA13#WP_013026079.1	P.ana_PNA97-1R#WP_013026079.1	P.ana_R100#WP_013026079.1	P.ana_SGAir0210#WP_028723408.1	P.ana_TZ39#WP_028723408.1	P.ana_YJ76#WP_013026079.1
OG0000822	P.ana_AJ13355#WP_013026080.1	P.ana_FDAARGOS680#WP_013026080.1	P.ana_LCFJ-001#WP_013026080.1	P.ana_LMG20103#WP_013026080.1	P.ana_LMG5342#WP_013026080.1	P.ana_Lstri#IAQ00_10300	P.ana_NN08200#WP_128392058.1	P.ana_OC5a#WP_013026080.1	P.ana_PA13#WP_013026080.1	P.ana_PNA97-1R#WP_013026080.1	P.ana_R100#WP_013026080.1	P.ana_SGAir0210#WP_006120268.1	P.ana_TZ39#WP_047714935.1	P.ana_YJ76#WP_013026080.1
OG0000823	P.ana_AJ13355#WP_013026082.1	P.ana_FDAARGOS680#WP_013026082.1	P.ana_LCFJ-001#WP_013026082.1	P.ana_LMG20103#WP_013026082.1	P.ana_LMG5342#WP_013026082.1	P.ana_Lstri#IAQ00_10295	P.ana_NN08200#WP_013026082.1	P.ana_OC5a#WP_013026082.1	P.ana_PA13#WP_013026082.1	P.ana_PNA97-1R#WP_013026082.1	P.ana_R100#WP_064373911.1	P.ana_SGAir0210#WP_028723407.1	P.ana_TZ39#WP_028723407.1	P.ana_YJ76#WP_013026082.1
OG0000824	P.ana_AJ13355#WP_013026093.1	P.ana_FDAARGOS680#WP_089517298.1	P.ana_LCFJ-001#WP_200286905.1	P.ana_LMG20103#WP_013026093.1	P.ana_LMG5342#WP_013026093.1	P.ana_Lstri#IAQ00_10245	P.ana_NN08200#WP_128392055.1	P.ana_OC5a#WP_207806661.1	P.ana_PA13#WP_013026093.1	P.ana_PNA97-1R#WP_089517298.1	P.ana_R100#WP_013026093.1	P.ana_SGAir0210#WP_110145554.1	P.ana_TZ39#WP_047714931.1	P.ana_YJ76#WP_089517298.1
OG0000825	P.ana_AJ13355#WP_013026094.1	P.ana_FDAARGOS680#WP_013026094.1	P.ana_LCFJ-001#WP_013026094.1	P.ana_LMG20103#WP_013026094.1	P.ana_LMG5342#WP_013026094.1	P.ana_Lstri#IAQ00_10240	P.ana_NN08200#WP_013026094.1	P.ana_OC5a#WP_013026094.1	P.ana_PA13#WP_013026094.1	P.ana_PNA97-1R#WP_013026094.1	P.ana_R100#WP_013026094.1	P.ana_SGAir0210#WP_047714930.1	P.ana_TZ39#WP_221611865.1	P.ana_YJ76#WP_089517297.1
OG0000826	P.ana_AJ13355#WP_013026101.1	P.ana_FDAARGOS680#WP_013026101.1	P.ana_LCFJ-001#WP_013026101.1	P.ana_LMG20103#WP_013026101.1	P.ana_LMG5342#WP_013026101.1	P.ana_Lstri#IAQ00_10205	P.ana_NN08200#WP_013026101.1	P.ana_OC5a#WP_013026101.1	P.ana_PA13#WP_013026101.1	P.ana_PNA97-1R#WP_013026101.1	P.ana_R100#WP_013026101.1	P.ana_SGAir0210#WP_028723390.1	P.ana_TZ39#WP_028723390.1	P.ana_YJ76#WP_013026101.1
OG0000827	P.ana_AJ13355#WP_013026103.1	P.ana_FDAARGOS680#WP_013026103.1	P.ana_LCFJ-001#WP_013026103.1	P.ana_LMG20103#WP_013026103.1	P.ana_LMG5342#WP_013026103.1	P.ana_Lstri#IAQ00_10195	P.ana_NN08200#WP_013026103.1	P.ana_OC5a#WP_013026103.1	P.ana_PA13#WP_013026103.1	P.ana_PNA97-1R#WP_013026103.1	P.ana_R100#WP_013026103.1	P.ana_SGAir0210#WP_013026103.1	P.ana_TZ39#WP_013026103.1	P.ana_YJ76#WP_013026103.1
OG0000828	P.ana_AJ13355#WP_013026106.1	P.ana_FDAARGOS680#WP_013026106.1	P.ana_LCFJ-001#WP_013026106.1	P.ana_LMG20103#WP_013026106.1	P.ana_LMG5342#WP_013026106.1	P.ana_Lstri#IAQ00_10180	P.ana_NN08200#WP_013026106.1	P.ana_OC5a#WP_013026106.1	P.ana_PA13#WP_013026106.1	P.ana_PNA97-1R#WP_013026106.1	P.ana_R100#WP_013026106.1	P.ana_SGAir0210#WP_013026106.1	P.ana_TZ39#WP_013026106.1	P.ana_YJ76#WP_013026106.1
OG0000829	P.ana_AJ13355#WP_013026109.1	P.ana_FDAARGOS680#WP_013026109.1	P.ana_LCFJ-001#WP_013026109.1	P.ana_LMG20103#WP_013026109.1	P.ana_LMG5342#WP_013026109.1	P.ana_Lstri#IAQ00_10160	P.ana_NN08200#WP_013026109.1	P.ana_OC5a#WP_013026109.1	P.ana_PA13#WP_013026109.1	P.ana_PNA97-1R#WP_013026109.1	P.ana_R100#WP_013026109.1	P.ana_SGAir0210#WP_028723384.1	P.ana_TZ39#WP_028723384.1	P.ana_YJ76#WP_013026109.1
OG0000830	P.ana_AJ13355#WP_013026111.1	P.ana_FDAARGOS680#WP_013026111.1	P.ana_LCFJ-001#WP_013026111.1	P.ana_LMG20103#WP_013026111.1	P.ana_LMG5342#WP_013026111.1	P.ana_Lstri#IAQ00_10150	P.ana_NN08200#WP_013026111.1	P.ana_OC5a#WP_013026111.1	P.ana_PA13#WP_014605655.1	P.ana_PNA97-1R#WP_013026111.1	P.ana_R100#WP_013026111.1	P.ana_SGAir0210#WP_110145551.1	P.ana_TZ39#WP_221611859.1	P.ana_YJ76#WP_013026111.1
OG0000831	P.ana_AJ13355#WP_013026114.1	P.ana_FDAARGOS680#WP_013026114.1	P.ana_LCFJ-001#WP_013026114.1	P.ana_LMG20103#WP_013026114.1	P.ana_LMG5342#WP_015700151.1	P.ana_Lstri#IAQ00_10135	P.ana_NN08200#WP_128392053.1	P.ana_OC5a#WP_105082158.1	P.ana_PA13#WP_013026114.1	P.ana_PNA97-1R#WP_013026114.1	P.ana_R100#WP_015700151.1	P.ana_SGAir0210#WP_110145550.1	P.ana_TZ39#WP_089527980.1	P.ana_YJ76#WP_013026114.1
OG0000832	P.ana_AJ13355#WP_013026115.1	P.ana_FDAARGOS680#WP_015700149.1	P.ana_LCFJ-001#WP_014605653.1	P.ana_LMG20103#WP_013026115.1	P.ana_LMG5342#WP_015700149.1	P.ana_Lstri#IAQ00_10130	P.ana_NN08200#WP_014605653.1	P.ana_OC5a#WP_024472094.1	P.ana_PA13#WP_014605653.1	P.ana_PNA97-1R#WP_022623267.1	P.ana_R100#WP_015700149.1	P.ana_SGAir0210#WP_089527981.1	P.ana_TZ39#WP_028723379.1	P.ana_YJ76#WP_013026115.1
OG0000833	P.ana_AJ13355#WP_013026120.1	P.ana_FDAARGOS680#WP_013026120.1	P.ana_LCFJ-001#WP_013026120.1	P.ana_LMG20103#WP_013026120.1	P.ana_LMG5342#WP_013026120.1	P.ana_Lstri#IAQ00_09775	P.ana_NN08200#WP_013026120.1	P.ana_OC5a#WP_013026120.1	P.ana_PA13#WP_013026120.1	P.ana_PNA97-1R#WP_013026120.1	P.ana_R100#WP_013026120.1	P.ana_SGAir0210#WP_047714919.1	P.ana_TZ39#WP_047714919.1	P.ana_YJ76#WP_089517247.1
OG0000834	P.ana_AJ13355#WP_013026122.1	P.ana_FDAARGOS680#WP_013026122.1	P.ana_LCFJ-001#WP_105076895.1	P.ana_LMG20103#WP_013026122.1	P.ana_LMG5342#WP_013026122.1	P.ana_Lstri#IAQ00_09765	P.ana_NN08200#WP_013026122.1	P.ana_OC5a#WP_013026122.1	P.ana_PA13#WP_013026122.1	P.ana_PNA97-1R#WP_013026122.1	P.ana_R100#WP_013026122.1	P.ana_SGAir0210#WP_110145495.1	P.ana_TZ39#WP_221611856.1	P.ana_YJ76#WP_013026122.1
OG0000835	P.ana_AJ13355#WP_013026125.1	P.ana_FDAARGOS680#WP_013026125.1	P.ana_LCFJ-001#WP_013026125.1	P.ana_LMG20103#WP_013026125.1	P.ana_LMG5342#WP_013026125.1	P.ana_Lstri#IAQ00_09750	P.ana_NN08200#WP_013026125.1	P.ana_OC5a#WP_013026125.1	P.ana_PA13#WP_013026125.1	P.ana_PNA97-1R#WP_013026125.1	P.ana_R100#WP_013026125.1	P.ana_SGAir0210#WP_013026125.1	P.ana_TZ39#WP_013026125.1	P.ana_YJ76#WP_013026125.1
OG0000836	P.ana_AJ13355#WP_013026130.1	P.ana_FDAARGOS680#WP_176017541.1	P.ana_LCFJ-001#WP_105076892.1	P.ana_LMG20103#WP_013026130.1	P.ana_LMG5342#WP_015700085.1	P.ana_Lstri#IAQ00_09725	P.ana_NN08200#WP_105080293.1	P.ana_OC5a#WP_110286805.1	P.ana_PA13#WP_014605587.1	P.ana_PNA97-1R#WP_072136868.1	P.ana_R100#WP_064373928.1	P.ana_SGAir0210#WP_110145491.1	P.ana_TZ39#WP_058706186.1	P.ana_YJ76#WP_072136868.1
OG0000837	P.ana_AJ13355#WP_013026136.1	P.ana_FDAARGOS680#WP_013026136.1	P.ana_LCFJ-001#WP_013026136.1	P.ana_LMG20103#WP_013026136.1	P.ana_LMG5342#WP_013026136.1	P.ana_Lstri#IAQ00_09675	P.ana_NN08200#WP_013026136.1	P.ana_OC5a#WP_013026136.1	P.ana_PA13#WP_013026136.1	P.ana_PNA97-1R#WP_013026136.1	P.ana_R100#WP_013026136.1	P.ana_SGAir0210#WP_013026136.1	P.ana_TZ39#WP_221611843.1	P.ana_YJ76#WP_013026136.1
OG0000838	P.ana_AJ13355#WP_013026138.1	P.ana_FDAARGOS680#WP_176017536.1	P.ana_LCFJ-001#WP_022623281.1	P.ana_LMG20103#WP_013026138.1	P.ana_LMG5342#WP_015700081.1	P.ana_Lstri#IAQ00_09665	P.ana_NN08200#WP_013026138.1	P.ana_OC5a#WP_022623281.1	P.ana_PA13#WP_014605582.1	P.ana_PNA97-1R#WP_022623281.1	P.ana_R100#WP_015700081.1	P.ana_SGAir0210#WP_110145488.1	P.ana_TZ39#WP_064366943.1	P.ana_YJ76#WP_019105008.1
OG0000839	P.ana_AJ13355#WP_013026139.1	P.ana_FDAARGOS680#WP_013026139.1	P.ana_LCFJ-001#WP_013026139.1	P.ana_LMG20103#WP_013026139.1	P.ana_LMG5342#WP_013026139.1	P.ana_Lstri#IAQ00_09660	P.ana_NN08200#WP_013026139.1	P.ana_OC5a#WP_013026139.1	P.ana_PA13#WP_013026139.1	P.ana_PNA97-1R#WP_013026139.1	P.ana_R100#WP_013026139.1	P.ana_SGAir0210#WP_013026139.1	P.ana_TZ39#WP_013026139.1	P.ana_YJ76#WP_013026139.1
OG0000840	P.ana_AJ13355#WP_013026163.1	P.ana_FDAARGOS680#WP_013026163.1	P.ana_LCFJ-001#WP_013026163.1	P.ana_LMG20103#WP_013026163.1	P.ana_LMG5342#WP_013026163.1	P.ana_Lstri#IAQ00_09540	P.ana_NN08200#WP_013026163.1	P.ana_OC5a#WP_013026163.1	P.ana_PA13#WP_013026163.1	P.ana_PNA97-1R#WP_013026163.1	P.ana_R100#WP_013026163.1	P.ana_SGAir0210#WP_013026163.1	P.ana_TZ39#WP_013026163.1	P.ana_YJ76#WP_013026163.1
OG0000841	P.ana_AJ13355#WP_013026169.1	P.ana_FDAARGOS680#WP_013026169.1	P.ana_LCFJ-001#WP_013026169.1	P.ana_LMG20103#WP_013026169.1	P.ana_LMG5342#WP_013026169.1	P.ana_Lstri#IAQ00_09505	P.ana_NN08200#WP_013026169.1	P.ana_OC5a#WP_013026169.1	P.ana_PA13#WP_013026169.1	P.ana_PNA97-1R#WP_013026169.1	P.ana_R100#WP_013026169.1	P.ana_SGAir0210#WP_013026169.1	P.ana_TZ39#WP_013026169.1	P.ana_YJ76#WP_013026169.1
OG0000842	P.ana_AJ13355#WP_013026170.1	P.ana_FDAARGOS680#WP_013026170.1	P.ana_LCFJ-001#WP_013026170.1	P.ana_LMG20103#WP_013026170.1	P.ana_LMG5342#WP_013026170.1	P.ana_Lstri#IAQ00_09500	P.ana_NN08200#WP_013026170.1	P.ana_OC5a#WP_013026170.1	P.ana_PA13#WP_013026170.1	P.ana_PNA97-1R#WP_013026170.1	P.ana_R100#WP_013026170.1	P.ana_SGAir0210#WP_013026170.1	P.ana_TZ39#WP_013026170.1	P.ana_YJ76#WP_013026170.1
OG0000843	P.ana_AJ13355#WP_013026173.1	P.ana_FDAARGOS680#WP_013026173.1	P.ana_LCFJ-001#WP_013026173.1	P.ana_LMG20103#WP_013026173.1	P.ana_LMG5342#WP_013026173.1	P.ana_Lstri#IAQ00_09480	P.ana_NN08200#WP_013026173.1	P.ana_OC5a#WP_013026173.1	P.ana_PA13#WP_013026173.1	P.ana_PNA97-1R#WP_013026173.1	P.ana_R100#WP_013026173.1	P.ana_SGAir0210#WP_028722752.1	P.ana_TZ39#WP_028722752.1	P.ana_YJ76#WP_013026173.1
OG0000844	P.ana_AJ13355#WP_013026175.1	P.ana_FDAARGOS680#WP_105076884.1	P.ana_LCFJ-001#WP_105076884.1	P.ana_LMG20103#WP_013026175.1	P.ana_LMG5342#WP_013026175.1	P.ana_Lstri#IAQ00_09470	P.ana_NN08200#WP_013026175.1	P.ana_OC5a#WP_013026175.1	P.ana_PA13#WP_013026175.1	P.ana_PNA97-1R#WP_013026175.1	P.ana_R100#WP_013026175.1	P.ana_SGAir0210#WP_110145481.1	P.ana_TZ39#WP_013026175.1	P.ana_YJ76#WP_013026175.1
OG0000845	P.ana_AJ13355#WP_013026178.1	P.ana_FDAARGOS680#WP_013026178.1	P.ana_LCFJ-001#WP_013026178.1	P.ana_LMG20103#WP_013026178.1	P.ana_LMG5342#WP_013026178.1	P.ana_Lstri#IAQ00_09455	P.ana_NN08200#WP_013026178.1	P.ana_OC5a#WP_013026178.1	P.ana_PA13#WP_013026178.1	P.ana_PNA97-1R#WP_013026178.1	P.ana_R100#WP_013026178.1	P.ana_SGAir0210#WP_013026178.1	P.ana_TZ39#WP_013026178.1	P.ana_YJ76#WP_013026178.1
OG0000846	P.ana_AJ13355#WP_013026180.1	P.ana_FDAARGOS680#WP_013026180.1	P.ana_LCFJ-001#WP_013026180.1	P.ana_LMG20103#WP_013026180.1	P.ana_LMG5342#WP_013026180.1	P.ana_Lstri#IAQ00_09445	P.ana_NN08200#WP_013026180.1	P.ana_OC5a#WP_013026180.1	P.ana_PA13#WP_013026180.1	P.ana_PNA97-1R#WP_104933440.1	P.ana_R100#WP_013026180.1	P.ana_SGAir0210#WP_013026180.1	P.ana_TZ39#WP_013026180.1	P.ana_YJ76#WP_013026180.1
OG0000847	P.ana_AJ13355#WP_013026181.1	P.ana_FDAARGOS680#WP_013026181.1	P.ana_LCFJ-001#WP_013026181.1	P.ana_LMG20103#WP_013026181.1	P.ana_LMG5342#WP_013026181.1	P.ana_Lstri#IAQ00_09440	P.ana_NN08200#WP_013026181.1	P.ana_OC5a#WP_013026181.1	P.ana_PA13#WP_013026181.1	P.ana_PNA97-1R#WP_013026181.1	P.ana_R100#WP_013026181.1	P.ana_SGAir0210#WP_013026181.1	P.ana_TZ39#WP_013026181.1	P.ana_YJ76#WP_013026181.1
OG0000848	P.ana_AJ13355#WP_013026182.1	P.ana_FDAARGOS680#WP_013026182.1	P.ana_LCFJ-001#WP_013026182.1	P.ana_LMG20103#WP_013026182.1	P.ana_LMG5342#WP_013026182.1	P.ana_Lstri#IAQ00_09435	P.ana_NN08200#WP_013026182.1	P.ana_OC5a#WP_013026182.1	P.ana_PA13#WP_013026182.1	P.ana_PNA97-1R#WP_013026182.1	P.ana_R100#WP_013026182.1	P.ana_SGAir0210#WP_047714081.1	P.ana_TZ39#WP_047714081.1	P.ana_YJ76#WP_013026182.1
OG0000849	P.ana_AJ13355#WP_013026188.1	P.ana_FDAARGOS680#WP_112900209.1	P.ana_LCFJ-001#WP_105076882.1	P.ana_LMG20103#WP_013026188.1	P.ana_LMG5342#WP_015700052.1	P.ana_Lstri#IAQ00_09405	P.ana_NN08200#WP_015700052.1	P.ana_OC5a#WP_013026188.1	P.ana_PA13#WP_013026188.1	P.ana_PNA97-1R#WP_013026188.1	P.ana_R100#WP_064352465.1	P.ana_SGAir0210#WP_110145479.1	P.ana_TZ39#WP_047714078.1	P.ana_YJ76#WP_089517238.1
OG0000850	P.ana_AJ13355#WP_013026191.1	P.ana_FDAARGOS680#WP_013026191.1	P.ana_LCFJ-001#WP_014605561.1	P.ana_LMG20103#WP_013026191.1	P.ana_LMG5342#WP_013026191.1	P.ana_Lstri#IAQ00_09390	P.ana_NN08200#WP_013026191.1	P.ana_OC5a#WP_064352463.1	P.ana_PA13#WP_014605561.1	P.ana_PNA97-1R#WP_064352463.1	P.ana_R100#WP_064352463.1	P.ana_SGAir0210#WP_028722745.1	P.ana_TZ39#WP_221611828.1	P.ana_YJ76#WP_013026191.1
OG0000851	P.ana_AJ13355#WP_013026196.1	P.ana_FDAARGOS680#WP_013026196.1	P.ana_LCFJ-001#WP_013026196.1	P.ana_LMG20103#WP_013026196.1	P.ana_LMG5342#WP_013026196.1	P.ana_Lstri#IAQ00_09370	P.ana_NN08200#WP_013026196.1	P.ana_OC5a#WP_013026196.1	P.ana_PA13#WP_013026196.1	P.ana_PNA97-1R#WP_013026196.1	P.ana_R100#WP_013026196.1	P.ana_SGAir0210#WP_047714075.1	P.ana_TZ39#WP_221611827.1	P.ana_YJ76#WP_013026196.1
OG0000852	P.ana_AJ13355#WP_013026197.1	P.ana_FDAARGOS680#WP_013026197.1	P.ana_LCFJ-001#WP_013026197.1	P.ana_LMG20103#WP_013026197.1	P.ana_LMG5342#WP_013026197.1	P.ana_Lstri#IAQ00_09365	P.ana_NN08200#WP_029570195.1	P.ana_OC5a#WP_207806654.1	P.ana_PA13#WP_013026197.1	P.ana_PNA97-1R#WP_104933442.1	P.ana_R100#WP_013026197.1	P.ana_SGAir0210#WP_013026197.1	P.ana_TZ39#WP_013026197.1	P.ana_YJ76#WP_013026197.1
OG0000853	P.ana_AJ13355#WP_013026198.1	P.ana_FDAARGOS680#WP_014605558.1	P.ana_LCFJ-001#WP_013026198.1	P.ana_LMG20103#WP_013026198.1	P.ana_LMG5342#WP_013026198.1	P.ana_Lstri#IAQ00_09360	P.ana_NN08200#WP_013026198.1	P.ana_OC5a#WP_014605558.1	P.ana_PA13#WP_014605558.1	P.ana_PNA97-1R#WP_013026198.1	P.ana_R100#WP_014605558.1	P.ana_SGAir0210#WP_013026198.1	P.ana_TZ39#WP_013026198.1	P.ana_YJ76#WP_013026198.1
OG0000854	P.ana_AJ13355#WP_013026202.1	P.ana_FDAARGOS680#WP_013026202.1	P.ana_LCFJ-001#WP_013026202.1	P.ana_LMG20103#WP_013026202.1	P.ana_LMG5342#WP_013026202.1	P.ana_Lstri#IAQ00_09345	P.ana_NN08200#WP_013026202.1	P.ana_OC5a#WP_207806653.1	P.ana_PA13#WP_013026202.1	P.ana_PNA97-1R#WP_013026202.1	P.ana_R100#WP_013026202.1	P.ana_SGAir0210#WP_028722739.1	P.ana_TZ39#WP_028722739.1	P.ana_YJ76#WP_013026202.1
OG0000855	P.ana_AJ13355#WP_013026204.1	P.ana_FDAARGOS680#WP_176017525.1	P.ana_LCFJ-001#WP_013026204.1	P.ana_LMG20103#WP_013026204.1	P.ana_LMG5342#WP_013026204.1	P.ana_Lstri#IAQ00_09335	P.ana_NN08200#WP_013026204.1	P.ana_OC5a#WP_013026204.1	P.ana_PA13#WP_013026204.1	P.ana_PNA97-1R#WP_104933444.1	P.ana_R100#WP_064373945.1	P.ana_SGAir0210#WP_028722737.1	P.ana_TZ39#WP_047714072.1	P.ana_YJ76#WP_013026204.1
OG0000856	P.ana_AJ13355#WP_013026205.1	P.ana_FDAARGOS680#WP_013026205.1	P.ana_LCFJ-001#WP_105076880.1	P.ana_LMG20103#WP_013026205.1	P.ana_LMG5342#WP_013026205.1	P.ana_Lstri#IAQ00_09330	P.ana_NN08200#WP_013026205.1	P.ana_OC5a#WP_013026205.1	P.ana_PA13#WP_013026205.1	P.ana_PNA97-1R#WP_013026205.1	P.ana_R100#WP_064373946.1	P.ana_SGAir0210#WP_028722736.1	P.ana_TZ39#WP_058706876.1	P.ana_YJ76#WP_227008710.1
OG0000857	P.ana_AJ13355#WP_013026217.1	P.ana_FDAARGOS680#WP_013026217.1	P.ana_LCFJ-001#WP_013026217.1	P.ana_LMG20103#WP_013026217.1	P.ana_LMG5342#WP_015700040.1	P.ana_Lstri#IAQ00_09265	P.ana_NN08200#WP_013026217.1	P.ana_OC5a#WP_013026217.1	P.ana_PA13#WP_013026217.1	P.ana_PNA97-1R#WP_013026217.1	P.ana_R100#WP_013026217.1	P.ana_SGAir0210#WP_110145470.1	P.ana_TZ39#WP_028722729.1	P.ana_YJ76#WP_013026217.1
OG0000858	P.ana_AJ13355#WP_013026234.1	P.ana_FDAARGOS680#WP_013026234.1	P.ana_LCFJ-001#WP_116219944.1	P.ana_LMG20103#WP_013026234.1	P.ana_LMG5342#WP_013026234.1	P.ana_Lstri#IAQ00_08945	P.ana_NN08200#WP_013026234.1	P.ana_OC5a#WP_013026234.1	P.ana_PA13#WP_014605526.1	P.ana_PNA97-1R#WP_013026234.1	P.ana_R100#WP_064373984.1	P.ana_SGAir0210#WP_013026234.1	P.ana_TZ39#WP_028715272.1	P.ana_YJ76#WP_013026234.1
OG0000859	P.ana_AJ13355#WP_013026235.1	P.ana_FDAARGOS680#WP_013026235.1	P.ana_LCFJ-001#WP_013026235.1	P.ana_LMG20103#WP_013026235.1	P.ana_LMG5342#WP_013026235.1	P.ana_Lstri#IAQ00_08940	P.ana_NN08200#WP_013026235.1	P.ana_OC5a#WP_207806638.1	P.ana_PA13#WP_013026235.1	P.ana_PNA97-1R#WP_013026235.1	P.ana_R100#WP_013026235.1	P.ana_SGAir0210#WP_013026235.1	P.ana_TZ39#WP_089528794.1	P.ana_YJ76#WP_013026235.1
OG0000860	P.ana_AJ13355#WP_013026236.1	P.ana_FDAARGOS680#WP_013026236.1	P.ana_LCFJ-001#WP_013026236.1	P.ana_LMG20103#WP_013026236.1	P.ana_LMG5342#WP_013026236.1	P.ana_Lstri#IAQ00_08935	P.ana_NN08200#WP_013026236.1	P.ana_OC5a#WP_013026236.1	P.ana_PA13#WP_013026236.1	P.ana_PNA97-1R#WP_013026236.1	P.ana_R100#WP_013026236.1	P.ana_SGAir0210#WP_013026236.1	P.ana_TZ39#WP_221611802.1	P.ana_YJ76#WP_013026236.1
OG0000861	P.ana_AJ13355#WP_013026237.1	P.ana_FDAARGOS680#WP_176017503.1	P.ana_LCFJ-001#WP_019106469.1	P.ana_LMG20103#WP_013026237.1	P.ana_LMG5342#WP_013026237.1	P.ana_Lstri#IAQ00_08930	P.ana_NN08200#WP_013026237.1	P.ana_OC5a#WP_013026237.1	P.ana_PA13#WP_013026237.1	P.ana_PNA97-1R#WP_013026237.1	P.ana_R100#WP_013026237.1	P.ana_SGAir0210#WP_110145439.1	P.ana_TZ39#WP_028724764.1	P.ana_YJ76#WP_013026237.1
OG0000862	P.ana_AJ13355#WP_013026238.1	P.ana_FDAARGOS680#WP_176017502.1	P.ana_LCFJ-001#WP_042677183.1	P.ana_LMG20103#WP_013026238.1	P.ana_LMG5342#WP_015700021.1	P.ana_Lstri#IAQ00_08925	P.ana_NN08200#WP_013026238.1	P.ana_OC5a#WP_013026238.1	P.ana_PA13#WP_049792150.1	P.ana_PNA97-1R#WP_104933458.1	P.ana_R100#WP_013026238.1	P.ana_SGAir0210#WP_110145438.1	P.ana_TZ39#WP_028724765.1	P.ana_YJ76#WP_033770454.1
OG0000863	P.ana_AJ13355#WP_013026239.1	P.ana_FDAARGOS680#WP_013026239.1	P.ana_LCFJ-001#WP_013026239.1	P.ana_LMG20103#WP_013026239.1	P.ana_LMG5342#WP_013026239.1	P.ana_Lstri#IAQ00_08920	P.ana_NN08200#WP_013026239.1	P.ana_OC5a#WP_013026239.1	P.ana_PA13#WP_013026239.1	P.ana_PNA97-1R#WP_013026239.1	P.ana_R100#WP_013026239.1	P.ana_SGAir0210#WP_013026239.1	P.ana_TZ39#WP_013026239.1	P.ana_YJ76#WP_013026239.1
OG0000864	P.ana_AJ13355#WP_013026247.1	P.ana_FDAARGOS680#WP_022623340.1	P.ana_LCFJ-001#WP_022623340.1	P.ana_LMG20103#WP_013026247.1	P.ana_LMG5342#WP_013026247.1	P.ana_Lstri#IAQ00_08855	P.ana_NN08200#WP_013026247.1	P.ana_OC5a#WP_029570221.1	P.ana_PA13#WP_013026247.1	P.ana_PNA97-1R#WP_013026247.1	P.ana_R100#WP_013026247.1	P.ana_SGAir0210#WP_013026247.1	P.ana_TZ39#WP_013026247.1	P.ana_YJ76#WP_029570221.1
OG0000865	P.ana_AJ13355#WP_013026249.1	P.ana_FDAARGOS680#WP_013026249.1	P.ana_LCFJ-001#WP_013026249.1	P.ana_LMG20103#WP_013026249.1	P.ana_LMG5342#WP_013026249.1	P.ana_Lstri#IAQ00_08845	P.ana_NN08200#WP_013026249.1	P.ana_OC5a#WP_013026249.1	P.ana_PA13#WP_013026249.1	P.ana_PNA97-1R#WP_013026249.1	P.ana_R100#WP_064373986.1	P.ana_SGAir0210#WP_028724773.1	P.ana_TZ39#WP_028724773.1	P.ana_YJ76#WP_013026249.1
OG0000866	P.ana_AJ13355#WP_013026251.1	P.ana_FDAARGOS680#WP_013026251.1	P.ana_LCFJ-001#WP_013026251.1	P.ana_LMG20103#WP_013026251.1	P.ana_LMG5342#WP_013026251.1	P.ana_Lstri#IAQ00_08835	P.ana_NN08200#WP_072138863.1	P.ana_OC5a#WP_013026251.1	P.ana_PA13#WP_013026251.1	P.ana_PNA97-1R#WP_013026251.1	P.ana_R100#WP_013026251.1	P.ana_SGAir0210#WP_013026251.1	P.ana_TZ39#WP_013026251.1	P.ana_YJ76#WP_013026251.1
OG0000867	P.ana_AJ13355#WP_013026261.1	P.ana_FDAARGOS680#WP_013026261.1	P.ana_LCFJ-001#WP_013026261.1	P.ana_LMG20103#WP_013026261.1	P.ana_LMG5342#WP_013026261.1	P.ana_Lstri#IAQ00_08785	P.ana_NN08200#WP_128391981.1	P.ana_OC5a#WP_013026261.1	P.ana_PA13#WP_013026261.1	P.ana_PNA97-1R#WP_013026261.1	P.ana_R100#WP_013026261.1	P.ana_SGAir0210#WP_089528777.1	P.ana_TZ39#WP_047713894.1	P.ana_YJ76#WP_013026261.1
OG0000868	P.ana_AJ13355#WP_013026265.1	P.ana_FDAARGOS680#WP_013026265.1	P.ana_LCFJ-001#WP_013026265.1	P.ana_LMG20103#WP_013026265.1	P.ana_LMG5342#WP_013026265.1	P.ana_Lstri#IAQ00_08765	P.ana_NN08200#WP_128391979.1	P.ana_OC5a#WP_207806629.1	P.ana_PA13#WP_014605511.1	P.ana_PNA97-1R#WP_013026265.1	P.ana_R100#WP_013026265.1	P.ana_SGAir0210#WP_047713897.1	P.ana_TZ39#WP_064365873.1	P.ana_YJ76#WP_013026265.1
OG0000869	P.ana_AJ13355#WP_013026266.1	P.ana_FDAARGOS680#WP_013026266.1	P.ana_LCFJ-001#WP_064352410.1	P.ana_LMG20103#WP_013026266.1	P.ana_LMG5342#WP_013026266.1	P.ana_Lstri#IAQ00_08760	P.ana_NN08200#WP_064352410.1	P.ana_OC5a#WP_064352410.1	P.ana_PA13#WP_013026266.1	P.ana_PNA97-1R#WP_013026266.1	P.ana_R100#WP_013026266.1	P.ana_SGAir0210#WP_028724789.1	P.ana_TZ39#WP_028724789.1	P.ana_YJ76#WP_013026266.1
OG0000870	P.ana_AJ13355#WP_013026267.1	P.ana_FDAARGOS680#WP_013026267.1	P.ana_LCFJ-001#WP_013026267.1	P.ana_LMG20103#WP_013026267.1	P.ana_LMG5342#WP_013026267.1	P.ana_Lstri#IAQ00_08755	P.ana_NN08200#WP_013026267.1	P.ana_OC5a#WP_013026267.1	P.ana_PA13#WP_013026267.1	P.ana_PNA97-1R#WP_013026267.1	P.ana_R100#WP_013026267.1	P.ana_SGAir0210#WP_028724790.1	P.ana_TZ39#WP_028724790.1	P.ana_YJ76#WP_013026267.1
OG0000871	P.ana_AJ13355#WP_013026271.1	P.ana_FDAARGOS680#WP_176017489.1	P.ana_LCFJ-001#WP_105076859.1	P.ana_LMG20103#WP_013026271.1	P.ana_LMG5342#WP_015700006.1	P.ana_Lstri#IAQ00_08735	P.ana_NN08200#WP_013026271.1	P.ana_OC5a#WP_022623346.1	P.ana_PA13#WP_013026271.1	P.ana_PNA97-1R#WP_022623346.1	P.ana_R100#WP_022623346.1	P.ana_SGAir0210#WP_028724794.1	P.ana_TZ39#WP_028724794.1	P.ana_YJ76#WP_013026271.1
OG0000872	P.ana_AJ13355#WP_013026272.1	P.ana_FDAARGOS680#WP_013026272.1	P.ana_LCFJ-001#WP_013026272.1	P.ana_LMG20103#WP_013026272.1	P.ana_LMG5342#WP_013026272.1	P.ana_Lstri#IAQ00_08730	P.ana_NN08200#WP_064352408.1	P.ana_OC5a#WP_013026272.1	P.ana_PA13#WP_013026272.1	P.ana_PNA97-1R#WP_013026272.1	P.ana_R100#WP_013026272.1	P.ana_SGAir0210#WP_089528775.1	P.ana_TZ39#WP_033778130.1	P.ana_YJ76#WP_013026272.1
OG0000873	P.ana_AJ13355#WP_013026277.1	P.ana_FDAARGOS680#WP_176019076.1	P.ana_LCFJ-001#WP_013026277.1	P.ana_LMG20103#WP_013026277.1	P.ana_LMG5342#WP_013026277.1	P.ana_Lstri#IAQ00_08705	P.ana_NN08200#WP_013026277.1	P.ana_OC5a#WP_013026277.1	P.ana_PA13#WP_013026277.1	P.ana_PNA97-1R#WP_013026277.1	P.ana_R100#WP_013026277.1	P.ana_SGAir0210#WP_028724799.1	P.ana_TZ39#WP_028724799.1	P.ana_YJ76#WP_013026277.1
OG0000874	P.ana_AJ13355#WP_013026283.1	P.ana_FDAARGOS680#WP_013026283.1	P.ana_LCFJ-001#WP_013026283.1	P.ana_LMG20103#WP_013026283.1	P.ana_LMG5342#WP_013026283.1	P.ana_Lstri#IAQ00_08675	P.ana_NN08200#WP_128391976.1	P.ana_OC5a#WP_013026283.1	P.ana_PA13#WP_013026283.1	P.ana_PNA97-1R#WP_013026283.1	P.ana_R100#WP_013026283.1	P.ana_SGAir0210#WP_028724804.1	P.ana_TZ39#WP_028724804.1	P.ana_YJ76#WP_013026283.1
OG0000875	P.ana_AJ13355#WP_013026288.1	P.ana_FDAARGOS680#WP_013026288.1	P.ana_LCFJ-001#WP_013026288.1	P.ana_LMG20103#WP_013026288.1	P.ana_LMG5342#WP_015699995.1	P.ana_Lstri#IAQ00_08650	P.ana_NN08200#WP_013026288.1	P.ana_OC5a#WP_013026288.1	P.ana_PA13#WP_014605502.1	P.ana_PNA97-1R#WP_013026288.1	P.ana_R100#WP_015699995.1	P.ana_SGAir0210#WP_110145428.1	P.ana_TZ39#WP_064365883.1	P.ana_YJ76#WP_089517207.1
OG0000876	P.ana_AJ13355#WP_013026297.1	P.ana_FDAARGOS680#WP_013026297.1	P.ana_LCFJ-001#WP_013026297.1	P.ana_LMG20103#WP_013026297.1	P.ana_LMG5342#WP_013026297.1	P.ana_Lstri#IAQ00_08605	P.ana_NN08200#WP_013026297.1	P.ana_OC5a#WP_013026297.1	P.ana_PA13#WP_013026297.1	P.ana_PNA97-1R#WP_013026297.1	P.ana_R100#WP_013026297.1	P.ana_SGAir0210#WP_028724818.1	P.ana_TZ39#WP_221611777.1	P.ana_YJ76#WP_089517204.1
OG0000877	P.ana_AJ13355#WP_013026299.1	P.ana_FDAARGOS680#WP_176019063.1	P.ana_LCFJ-001#WP_116219932.1	P.ana_LMG20103#WP_013026299.1	P.ana_LMG5342#WP_013026299.1	P.ana_Lstri#IAQ00_08595	P.ana_NN08200#WP_013026299.1	P.ana_OC5a#WP_013026299.1	P.ana_PA13#WP_013026299.1	P.ana_PNA97-1R#WP_013026299.1	P.ana_R100#WP_013026299.1	P.ana_SGAir0210#WP_013026299.1	P.ana_TZ39#WP_028724820.1	P.ana_YJ76#WP_013026299.1
OG0000878	P.ana_AJ13355#WP_013026300.1	P.ana_FDAARGOS680#WP_013026300.1	P.ana_LCFJ-001#WP_013026300.1	P.ana_LMG20103#WP_013026300.1	P.ana_LMG5342#WP_013026300.1	P.ana_Lstri#IAQ00_08590	P.ana_NN08200#WP_013026300.1	P.ana_OC5a#WP_013026300.1	P.ana_PA13#WP_013026300.1	P.ana_PNA97-1R#WP_013026300.1	P.ana_R100#WP_013026300.1	P.ana_SGAir0210#WP_013026300.1	P.ana_TZ39#WP_047713916.1	P.ana_YJ76#WP_013026300.1
OG0000879	P.ana_AJ13355#WP_013026309.1	P.ana_FDAARGOS680#WP_176019029.1	P.ana_LCFJ-001#WP_200286887.1	P.ana_LMG20103#WP_013026309.1	P.ana_LMG5342#WP_013026309.1	P.ana_Lstri#IAQ00_08550	P.ana_NN08200#WP_128391969.1	P.ana_OC5a#WP_013026309.1	P.ana_PA13#WP_014605489.1	P.ana_PNA97-1R#WP_013026309.1	P.ana_R100#WP_064373999.1	P.ana_SGAir0210#WP_110145419.1	P.ana_TZ39#WP_221611765.1	P.ana_YJ76#WP_089517200.1
OG0000880	P.ana_AJ13355#WP_013026323.1	P.ana_FDAARGOS680#WP_072404051.1	P.ana_LCFJ-001#WP_013026323.1	P.ana_LMG20103#WP_013026323.1	P.ana_LMG5342#WP_013026323.1	P.ana_Lstri#IAQ00_08520	P.ana_NN08200#WP_013026323.1	P.ana_OC5a#WP_072404051.1	P.ana_PA13#WP_013026323.1	P.ana_PNA97-1R#WP_013026323.1	P.ana_R100#WP_013026323.1	P.ana_SGAir0210#WP_028724829.1	P.ana_TZ39#WP_013026323.1	P.ana_YJ76#WP_013026323.1
OG0000881	P.ana_AJ13355#WP_013026330.1	P.ana_FDAARGOS680#WP_013026330.1	P.ana_LCFJ-001#WP_013026330.1	P.ana_LMG20103#WP_013026330.1	P.ana_LMG5342#WP_013026330.1	P.ana_Lstri#IAQ00_08500	P.ana_NN08200#WP_013026330.1	P.ana_OC5a#WP_013026330.1	P.ana_PA13#WP_013026330.1	P.ana_PNA97-1R#WP_013026330.1	P.ana_R100#WP_013026330.1	P.ana_SGAir0210#WP_013026330.1	P.ana_TZ39#WP_013026330.1	P.ana_YJ76#WP_013026330.1
OG0000882	P.ana_AJ13355#WP_013026333.1	P.ana_FDAARGOS680#WP_176019019.1	P.ana_LCFJ-001#WP_105076814.1	P.ana_LMG20103#WP_013026333.1	P.ana_LMG5342#WP_013026333.1	P.ana_Lstri#IAQ00_08485	P.ana_NN08200#WP_013026333.1	P.ana_OC5a#WP_207806623.1	P.ana_PA13#WP_013026333.1	P.ana_PNA97-1R#WP_013026333.1	P.ana_R100#WP_013026333.1	P.ana_SGAir0210#WP_064365889.1	P.ana_TZ39#WP_064365889.1	P.ana_YJ76#WP_013026333.1
OG0000883	P.ana_AJ13355#WP_013026335.1	P.ana_FDAARGOS680#WP_019106506.1	P.ana_LCFJ-001#WP_105076812.1	P.ana_LMG20103#WP_013026335.1	P.ana_LMG5342#WP_015699963.1	P.ana_Lstri#IAQ00_08475	P.ana_NN08200#WP_128391963.1	P.ana_OC5a#WP_013026335.1	P.ana_PA13#WP_014605476.1	P.ana_PNA97-1R#WP_013026335.1	P.ana_R100#WP_064374021.1	P.ana_SGAir0210#WP_089528757.1	P.ana_TZ39#WP_058705951.1	P.ana_YJ76#WP_089517196.1
OG0000884	P.ana_AJ13355#WP_013026338.1	P.ana_FDAARGOS680#WP_013026338.1	P.ana_LCFJ-001#WP_078828784.1	P.ana_LMG20103#WP_013026338.1	P.ana_LMG5342#WP_013026338.1	P.ana_Lstri#IAQ00_08460	P.ana_NN08200#WP_013026338.1	P.ana_OC5a#WP_207806622.1	P.ana_PA13#WP_013026338.1	P.ana_PNA97-1R#WP_013026338.1	P.ana_R100#WP_013026338.1	P.ana_SGAir0210#WP_110145413.1	P.ana_TZ39#WP_028724840.1	P.ana_YJ76#WP_013026338.1
OG0000885	P.ana_AJ13355#WP_013026344.1	P.ana_FDAARGOS680#WP_013026344.1	P.ana_LCFJ-001#WP_105076809.1	P.ana_LMG20103#WP_013026344.1	P.ana_LMG5342#WP_013026344.1	P.ana_Lstri#IAQ00_08430	P.ana_NN08200#WP_013026344.1	P.ana_OC5a#WP_013026344.1	P.ana_PA13#WP_014605472.1	P.ana_PNA97-1R#WP_013026344.1	P.ana_R100#WP_013026344.1	P.ana_SGAir0210#WP_110145411.1	P.ana_TZ39#WP_028724846.1	P.ana_YJ76#WP_078828786.1
OG0000886	P.ana_AJ13355#WP_013026346.1	P.ana_FDAARGOS680#WP_013026346.1	P.ana_LCFJ-001#WP_013026346.1	P.ana_LMG20103#WP_013026346.1	P.ana_LMG5342#WP_013026346.1	P.ana_Lstri#IAQ00_08415	P.ana_NN08200#WP_013026346.1	P.ana_OC5a#WP_013026346.1	P.ana_PA13#WP_013026346.1	P.ana_PNA97-1R#WP_013026346.1	P.ana_R100#WP_013026346.1	P.ana_SGAir0210#WP_013026346.1	P.ana_TZ39#WP_013026346.1	P.ana_YJ76#WP_013026346.1
OG0000887	P.ana_AJ13355#WP_013026348.1	P.ana_FDAARGOS680#WP_176019014.1	P.ana_LCFJ-001#WP_013026348.1	P.ana_LMG20103#WP_013026348.1	P.ana_LMG5342#WP_013026348.1	P.ana_Lstri#IAQ00_08405	P.ana_NN08200#WP_013026348.1	P.ana_OC5a#WP_013026348.1	P.ana_PA13#WP_013026348.1	P.ana_PNA97-1R#WP_013026348.1	P.ana_R100#WP_013026348.1	P.ana_SGAir0210#WP_072136944.1	P.ana_TZ39#WP_221611747.1	P.ana_YJ76#WP_013026348.1
OG0000888	P.ana_AJ13355#WP_013026353.1	P.ana_FDAARGOS680#WP_013026353.1	P.ana_LCFJ-001#WP_028715318.1	P.ana_LMG20103#WP_013026353.1	P.ana_LMG5342#WP_013026353.1	P.ana_Lstri#IAQ00_08385	P.ana_NN08200#WP_013026353.1	P.ana_OC5a#WP_110015413.1	P.ana_PA13#WP_014605471.1	P.ana_PNA97-1R#WP_104933479.1	P.ana_R100#WP_028715318.1	P.ana_SGAir0210#WP_028724852.1	P.ana_TZ39#WP_028724852.1	P.ana_YJ76#WP_013026353.1
OG0000889	P.ana_AJ13355#WP_013026354.1	P.ana_FDAARGOS680#WP_176019013.1	P.ana_LCFJ-001#WP_013026354.1	P.ana_LMG20103#WP_013026354.1	P.ana_LMG5342#WP_013026354.1	P.ana_Lstri#IAQ00_08380	P.ana_NN08200#WP_013026354.1	P.ana_OC5a#WP_013026354.1	P.ana_PA13#WP_013026354.1	P.ana_PNA97-1R#WP_104933480.1	P.ana_R100#WP_013026354.1	P.ana_SGAir0210#WP_028724853.1	P.ana_TZ39#WP_028724853.1	P.ana_YJ76#WP_013026354.1
OG0000890	P.ana_AJ13355#WP_013026357.1	P.ana_FDAARGOS680#WP_176019012.1	P.ana_LCFJ-001#WP_141120398.1	P.ana_LMG20103#WP_141120398.1	P.ana_LMG5342#WP_013026357.1	P.ana_Lstri#IAQ00_08375	P.ana_NN08200#WP_080709585.1	P.ana_OC5a#WP_104933481.1	P.ana_PA13#WP_014605469.1	P.ana_PNA97-1R#WP_104933481.1	P.ana_R100#WP_141120398.1	P.ana_SGAir0210#WP_080687779.1	P.ana_TZ39#WP_080687779.1	P.ana_YJ76#WP_013026357.1
[truncated: 4,249 more rows]

## Sheet: singlecopy
OSG	Strain	Gene_ID	Gene_name	Description	Accession	Start	End	Direction	pphage	COG	COG.protein.description	COG_category	IS_name	IS_group	IS_family	position	signalp_result	Prediction	tmhmm_number	KO	KO_definition	EC_number.1	EC_number.2	EC_number.3	EC_number.4	C1	C2	C3	C4
[truncated: 3,048 more rows]

[truncated: 3 more sheets: Clade_1_specific, Clade_2_specific, Pana_Lstr_specific]
